# Supplementary material for: MEME-LaB: motif analysis in clusters
Source: Bioinformatics. 2013 May 14;29(13):1696–7. doi: 10.1093/bioinformatics/btt248 (PMC3694638; doi:10.1093/bioinformatics/btt248)
Supplement: Supplementary Data [file supp_btt248_Supplementary_Data.zip]

Archive with 1,648 entries (1,548 files):
- Supplementary_Data/
- Supplementary_Data/.DS_Store
- __MACOSX/
- __MACOSX/Supplementary_Data/
- __MACOSX/Supplementary_Data/._.DS_Store
- Supplementary_Data/Input_Files/
- Supplementary_Data/Input_Files/.DS_Store
- __MACOSX/Supplementary_Data/Input_Files/
- __MACOSX/Supplementary_Data/Input_Files/._.DS_Store
- Supplementary_Data/Input_Files/44botrytisclusters.txt
- __MACOSX/Supplementary_Data/Input_Files/._44botrytisclusters.txt
- Supplementary_Data/Input_Files/Input_Readme.rtf
- __MACOSX/Supplementary_Data/Input_Files/._Input_Readme.rtf
- Supplementary_Data/Input_Files/TAIR10_upstream_500_20101028.fasta
- __MACOSX/Supplementary_Data/Input_Files/._TAIR10_upstream_500_20101028.fasta
- Supplementary_Data/Results_Files/
- Supplementary_Data/Results_Files/.DS_Store
- __MACOSX/Supplementary_Data/Results_Files/
- __MACOSX/Supplementary_Data/Results_Files/._.DS_Store
- Supplementary_Data/Results_Files/44_clusters_test_.std
- __MACOSX/Supplementary_Data/Results_Files/._44_clusters_test_.std
- Supplementary_Data/Results_Files/command.sh
- __MACOSX/Supplementary_Data/Results_Files/._command.sh
- Supplementary_Data/Results_Files/input_parameters_u5iBkH
- __MACOSX/Supplementary_Data/Results_Files/._input_parameters_u5iBkH
- Supplementary_Data/Results_Files/logos_non-repeatmasked_500bp/
- Supplementary_Data/Results_Files/logos_non-repeatmasked_500bp/1/
- Supplementary_Data/Results_Files/logos_non-repeatmasked_500bp/1/1-1.png
- __MACOSX/Supplementary_Data/Results_Files/logos_non-repeatmasked_500bp/
- __MACOSX/Supplementary_Data/Results_Files/logos_non-repeatmasked_500bp/1/
- __MACOSX/Supplementary_Data/Results_Files/logos_non-repeatmasked_500bp/1/._1-1.png
- Supplementary_Data/Results_Files/logos_non-repeatmasked_500bp/1/1-2.png
- __MACOSX/Supplementary_Data/Results_Files/logos_non-repeatmasked_500bp/1/._1-2.png
- Supplementary_Data/Results_Files/logos_non-repeatmasked_500bp/1/1-3.png
- __MACOSX/Supplementary_Data/Results_Files/logos_non-repeatmasked_500bp/1/._1-3.png
- Supplementary_Data/Results_Files/logos_non-repeatmasked_500bp/1/1-4.png
- __MACOSX/Supplementary_Data/Results_Files/logos_non-repeatmasked_500bp/1/._1-4.png
- Supplementary_Data/Results_Files/logos_non-repeatmasked_500bp/1/1-5.png
- __MACOSX/Supplementary_Data/Results_Files/logos_non-repeatmasked_500bp/1/._1-5.png
- __MACOSX/Supplementary_Data/Results_Files/logos_non-repeatmasked_500bp/._1
- Supplementary_Data/Results_Files/logos_non-repeatmasked_500bp/10/
- Supplementary_Data/Results_Files/logos_non-repeatmasked_500bp/10/10-1.png
- __MACOSX/Supplementary_Data/Results_Files/logos_non-repeatmasked_500bp/10/
- __MACOSX/Supplementary_Data/Results_Files/logos_non-repeatmasked_500bp/10/._10-1.png
- Supplementary_Data/Results_Files/logos_non-repeatmasked_500bp/10/10-2.png
- __MACOSX/Supplementary_Data/Results_Files/logos_non-repeatmasked_500bp/10/._10-2.png
- Supplementary_Data/Results_Files/logos_non-repeatmasked_500bp/10/10-3.png
- __MACOSX/Supplementary_Data/Results_Files/logos_non-repeatmasked_500bp/10/._10-3.png
- Supplementary_Data/Results_Files/logos_non-repeatmasked_500bp/10/10-4.png
- __MACOSX/Supplementary_Data/Results_Files/logos_non-repeatmasked_500bp/10/._10-4.png
- Supplementary_Data/Results_Files/logos_non-repeatmasked_500bp/10/10-5.png
- __MACOSX/Supplementary_Data/Results_Files/logos_non-repeatmasked_500bp/10/._10-5.png
- __MACOSX/Supplementary_Data/Results_Files/logos_non-repeatmasked_500bp/._10
- Supplementary_Data/Results_Files/logos_non-repeatmasked_500bp/11/
- Supplementary_Data/Results_Files/logos_non-repeatmasked_500bp/11/11-1.png
- __MACOSX/Supplementary_Data/Results_Files/logos_non-repeatmasked_500bp/11/
- __MACOSX/Supplementary_Data/Results_Files/logos_non-repeatmasked_500bp/11/._11-1.png
- Supplementary_Data/Results_Files/logos_non-repeatmasked_500bp/11/11-2.png
- __MACOSX/Supplementary_Data/Results_Files/logos_non-repeatmasked_500bp/11/._11-2.png
- Supplementary_Data/Results_Files/logos_non-repeatmasked_500bp/11/11-3.png
- __MACOSX/Supplementary_Data/Results_Files/logos_non-repeatmasked_500bp/11/._11-3.png
- Supplementary_Data/Results_Files/logos_non-repeatmasked_500bp/11/11-4.png
- __MACOSX/Supplementary_Data/Results_Files/logos_non-repeatmasked_500bp/11/._11-4.png
- Supplementary_Data/Results_Files/logos_non-repeatmasked_500bp/11/11-5.png
- __MACOSX/Supplementary_Data/Results_Files/logos_non-repeatmasked_500bp/11/._11-5.png
- __MACOSX/Supplementary_Data/Results_Files/logos_non-repeatmasked_500bp/._11
- Supplementary_Data/Results_Files/logos_non-repeatmasked_500bp/12/
- Supplementary_Data/Results_Files/logos_non-repeatmasked_500bp/12/12-1.png
- __MACOSX/Supplementary_Data/Results_Files/logos_non-repeatmasked_500bp/12/
- __MACOSX/Supplementary_Data/Results_Files/logos_non-repeatmasked_500bp/12/._12-1.png
- Supplementary_Data/Results_Files/logos_non-repeatmasked_500bp/12/12-2.png
- __MACOSX/Supplementary_Data/Results_Files/logos_non-repeatmasked_500bp/12/._12-2.png
- Supplementary_Data/Results_Files/logos_non-repeatmasked_500bp/12/12-3.png
- __MACOSX/Supplementary_Data/Results_Files/logos_non-repeatmasked_500bp/12/._12-3.png
- Supplementary_Data/Results_Files/logos_non-repeatmasked_500bp/12/12-4.png
- __MACOSX/Supplementary_Data/Results_Files/logos_non-repeatmasked_500bp/12/._12-4.png
- Supplementary_Data/Results_Files/logos_non-repeatmasked_500bp/12/12-5.png
- __MACOSX/Supplementary_Data/Results_Files/logos_non-repeatmasked_500bp/12/._12-5.png
- __MACOSX/Supplementary_Data/Results_Files/logos_non-repeatmasked_500bp/._12
- Supplementary_Data/Results_Files/logos_non-repeatmasked_500bp/13/
- Supplementary_Data/Results_Files/logos_non-repeatmasked_500bp/13/13-1.png
- __MACOSX/Supplementary_Data/Results_Files/logos_non-repeatmasked_500bp/13/
- __MACOSX/Supplementary_Data/Results_Files/logos_non-repeatmasked_500bp/13/._13-1.png
- Supplementary_Data/Results_Files/logos_non-repeatmasked_500bp/13/13-2.png
- __MACOSX/Supplementary_Data/Results_Files/logos_non-repeatmasked_500bp/13/._13-2.png
- Supplementary_Data/Results_Files/logos_non-repeatmasked_500bp/13/13-3.png
- __MACOSX/Supplementary_Data/Results_Files/logos_non-repeatmasked_500bp/13/._13-3.png
- Supplementary_Data/Results_Files/logos_non-repeatmasked_500bp/13/13-4.png
- __MACOSX/Supplementary_Data/Results_Files/logos_non-repeatmasked_500bp/13/._13-4.png
- Supplementary_Data/Results_Files/logos_non-repeatmasked_500bp/13/13-5.png
- __MACOSX/Supplementary_Data/Results_Files/logos_non-repeatmasked_500bp/13/._13-5.png
- __MACOSX/Supplementary_Data/Results_Files/logos_non-repeatmasked_500bp/._13
- Supplementary_Data/Results_Files/logos_non-repeatmasked_500bp/14/
- Supplementary_Data/Results_Files/logos_non-repeatmasked_500bp/14/14-1.png
- __MACOSX/Supplementary_Data/Results_Files/logos_non-repeatmasked_500bp/14/
- __MACOSX/Supplementary_Data/Results_Files/logos_non-repeatmasked_500bp/14/._14-1.png
- Supplementary_Data/Results_Files/logos_non-repeatmasked_500bp/14/14-2.png
- __MACOSX/Supplementary_Data/Results_Files/logos_non-repeatmasked_500bp/14/._14-2.png
- Supplementary_Data/Results_Files/logos_non-repeatmasked_500bp/14/14-3.png
- __MACOSX/Supplementary_Data/Results_Files/logos_non-repeatmasked_500bp/14/._14-3.png
- Supplementary_Data/Results_Files/logos_non-repeatmasked_500bp/14/14-4.png
- __MACOSX/Supplementary_Data/Results_Files/logos_non-repeatmasked_500bp/14/._14-4.png
- Supplementary_Data/Results_Files/logos_non-repeatmasked_500bp/14/14-5.png
- __MACOSX/Supplementary_Data/Results_Files/logos_non-repeatmasked_500bp/14/._14-5.png
- __MACOSX/Supplementary_Data/Results_Files/logos_non-repeatmasked_500bp/._14
- Supplementary_Data/Results_Files/logos_non-repeatmasked_500bp/15/
- Supplementary_Data/Results_Files/logos_non-repeatmasked_500bp/15/15-1.png
- __MACOSX/Supplementary_Data/Results_Files/logos_non-repeatmasked_500bp/15/
- __MACOSX/Supplementary_Data/Results_Files/logos_non-repeatmasked_500bp/15/._15-1.png
- Supplementary_Data/Results_Files/logos_non-repeatmasked_500bp/15/15-2.png
- __MACOSX/Supplementary_Data/Results_Files/logos_non-repeatmasked_500bp/15/._15-2.png
- Supplementary_Data/Results_Files/logos_non-repeatmasked_500bp/15/15-3.png
- __MACOSX/Supplementary_Data/Results_Files/logos_non-repeatmasked_500bp/15/._15-3.png
- Supplementary_Data/Results_Files/logos_non-repeatmasked_500bp/15/15-4.png
- __MACOSX/Supplementary_Data/Results_Files/logos_non-repeatmasked_500bp/15/._15-4.png
- Supplementary_Data/Results_Files/logos_non-repeatmasked_500bp/15/15-5.png
- __MACOSX/Supplementary_Data/Results_Files/logos_non-repeatmasked_500bp/15/._15-5.png
- __MACOSX/Supplementary_Data/Results_Files/logos_non-repeatmasked_500bp/._15
- Supplementary_Data/Results_Files/logos_non-repeatmasked_500bp/16/
- Supplementary_Data/Results_Files/logos_non-repeatmasked_500bp/16/16-1.png
- __MACOSX/Supplementary_Data/Results_Files/logos_non-repeatmasked_500bp/16/
- __MACOSX/Supplementary_Data/Results_Files/logos_non-repeatmasked_500bp/16/._16-1.png
- Supplementary_Data/Results_Files/logos_non-repeatmasked_500bp/16/16-2.png
- __MACOSX/Supplementary_Data/Results_Files/logos_non-repeatmasked_500bp/16/._16-2.png
- Supplementary_Data/Results_Files/logos_non-repeatmasked_500bp/16/16-3.png
- __MACOSX/Supplementary_Data/Results_Files/logos_non-repeatmasked_500bp/16/._16-3.png
- Supplementary_Data/Results_Files/logos_non-repeatmasked_500bp/16/16-4.png
- __MACOSX/Supplementary_Data/Results_Files/logos_non-repeatmasked_500bp/16/._16-4.png
- Supplementary_Data/Results_Files/logos_non-repeatmasked_500bp/16/16-5.png
- __MACOSX/Supplementary_Data/Results_Files/logos_non-repeatmasked_500bp/16/._16-5.png
- __MACOSX/Supplementary_Data/Results_Files/logos_non-repeatmasked_500bp/._16
- Supplementary_Data/Results_Files/logos_non-repeatmasked_500bp/17/
- __MACOSX/Supplementary_Data/Results_Files/logos_non-repeatmasked_500bp/._17
- Supplementary_Data/Results_Files/logos_non-repeatmasked_500bp/18/
- Supplementary_Data/Results_Files/logos_non-repeatmasked_500bp/18/18-1.png
- __MACOSX/Supplementary_Data/Results_Files/logos_non-repeatmasked_500bp/18/
- __MACOSX/Supplementary_Data/Results_Files/logos_non-repeatmasked_500bp/18/._18-1.png
- Supplementary_Data/Results_Files/logos_non-repeatmasked_500bp/18/18-2.png
- __MACOSX/Supplementary_Data/Results_Files/logos_non-repeatmasked_500bp/18/._18-2.png
- Supplementary_Data/Results_Files/logos_non-repeatmasked_500bp/18/18-3.png
- __MACOSX/Supplementary_Data/Results_Files/logos_non-repeatmasked_500bp/18/._18-3.png
- Supplementary_Data/Results_Files/logos_non-repeatmasked_500bp/18/18-4.png
- __MACOSX/Supplementary_Data/Results_Files/logos_non-repeatmasked_500bp/18/._18-4.png
- Supplementary_Data/Results_Files/logos_non-repeatmasked_500bp/18/18-5.png
- __MACOSX/Supplementary_Data/Results_Files/logos_non-repeatmasked_500bp/18/._18-5.png
- __MACOSX/Supplementary_Data/Results_Files/logos_non-repeatmasked_500bp/._18
- Supplementary_Data/Results_Files/logos_non-repeatmasked_500bp/19/
- Supplementary_Data/Results_Files/logos_non-repeatmasked_500bp/19/19-1.png
- __MACOSX/Supplementary_Data/Results_Files/logos_non-repeatmasked_500bp/19/
- __MACOSX/Supplementary_Data/Results_Files/logos_non-repeatmasked_500bp/19/._19-1.png
- Supplementary_Data/Results_Files/logos_non-repeatmasked_500bp/19/19-2.png
- __MACOSX/Supplementary_Data/Results_Files/logos_non-repeatmasked_500bp/19/._19-2.png
- Supplementary_Data/Results_Files/logos_non-repeatmasked_500bp/19/19-3.png
- __MACOSX/Supplementary_Data/Results_Files/logos_non-repeatmasked_500bp/19/._19-3.png
- Supplementary_Data/Results_Files/logos_non-repeatmasked_500bp/19/19-4.png
- __MACOSX/Supplementary_Data/Results_Files/logos_non-repeatmasked_500bp/19/._19-4.png
- Supplementary_Data/Results_Files/logos_non-repeatmasked_500bp/19/19-5.png
- __MACOSX/Supplementary_Data/Results_Files/logos_non-repeatmasked_500bp/19/._19-5.png
- __MACOSX/Supplementary_Data/Results_Files/logos_non-repeatmasked_500bp/._19
- Supplementary_Data/Results_Files/logos_non-repeatmasked_500bp/2/
- Supplementary_Data/Results_Files/logos_non-repeatmasked_500bp/2/2-1.png
- __MACOSX/Supplementary_Data/Results_Files/logos_non-repeatmasked_500bp/2/
- __MACOSX/Supplementary_Data/Results_Files/logos_non-repeatmasked_500bp/2/._2-1.png
- Supplementary_Data/Results_Files/logos_non-repeatmasked_500bp/2/2-2.png
- __MACOSX/Supplementary_Data/Results_Files/logos_non-repeatmasked_500bp/2/._2-2.png
- Supplementary_Data/Results_Files/logos_non-repeatmasked_500bp/2/2-3.png
- __MACOSX/Supplementary_Data/Results_Files/logos_non-repeatmasked_500bp/2/._2-3.png
- Supplementary_Data/Results_Files/logos_non-repeatmasked_500bp/2/2-4.png
- __MACOSX/Supplementary_Data/Results_Files/logos_non-repeatmasked_500bp/2/._2-4.png
- Supplementary_Data/Results_Files/logos_non-repeatmasked_500bp/2/2-5.png
- __MACOSX/Supplementary_Data/Results_Files/logos_non-repeatmasked_500bp/2/._2-5.png
- __MACOSX/Supplementary_Data/Results_Files/logos_non-repeatmasked_500bp/._2
- Supplementary_Data/Results_Files/logos_non-repeatmasked_500bp/20/
- Supplementary_Data/Results_Files/logos_non-repeatmasked_500bp/20/20-1.png
- __MACOSX/Supplementary_Data/Results_Files/logos_non-repeatmasked_500bp/20/
- __MACOSX/Supplementary_Data/Results_Files/logos_non-repeatmasked_500bp/20/._20-1.png
- Supplementary_Data/Results_Files/logos_non-repeatmasked_500bp/20/20-2.png
- __MACOSX/Supplementary_Data/Results_Files/logos_non-repeatmasked_500bp/20/._20-2.png
- Supplementary_Data/Results_Files/logos_non-repeatmasked_500bp/20/20-3.png
- __MACOSX/Supplementary_Data/Results_Files/logos_non-repeatmasked_500bp/20/._20-3.png
- Supplementary_Data/Results_Files/logos_non-repeatmasked_500bp/20/20-4.png
- __MACOSX/Supplementary_Data/Results_Files/logos_non-repeatmasked_500bp/20/._20-4.png
- Supplementary_Data/Results_Files/logos_non-repeatmasked_500bp/20/20-5.png
- __MACOSX/Supplementary_Data/Results_Files/logos_non-repeatmasked_500bp/20/._20-5.png
- __MACOSX/Supplementary_Data/Results_Files/logos_non-repeatmasked_500bp/._20
- Supplementary_Data/Results_Files/logos_non-repeatmasked_500bp/21/
- Supplementary_Data/Results_Files/logos_non-repeatmasked_500bp/21/21-1.png
- __MACOSX/Supplementary_Data/Results_Files/logos_non-repeatmasked_500bp/21/
- __MACOSX/Supplementary_Data/Results_Files/logos_non-repeatmasked_500bp/21/._21-1.png
- Supplementary_Data/Results_Files/logos_non-repeatmasked_500bp/21/21-2.png
- __MACOSX/Supplementary_Data/Results_Files/logos_non-repeatmasked_500bp/21/._21-2.png
- Supplementary_Data/Results_Files/logos_non-repeatmasked_500bp/21/21-3.png
- __MACOSX/Supplementary_Data/Results_Files/logos_non-repeatmasked_500bp/21/._21-3.png
- Supplementary_Data/Results_Files/logos_non-repeatmasked_500bp/21/21-4.png
- __MACOSX/Supplementary_Data/Results_Files/logos_non-repeatmasked_500bp/21/._21-4.png
- Supplementary_Data/Results_Files/logos_non-repeatmasked_500bp/21/21-5.png
- __MACOSX/Supplementary_Data/Results_Files/logos_non-repeatmasked_500bp/21/._21-5.png
- __MACOSX/Supplementary_Data/Results_Files/logos_non-repeatmasked_500bp/._21
- Supplementary_Data/Results_Files/logos_non-repeatmasked_500bp/22/
- Supplementary_Data/Results_Files/logos_non-repeatmasked_500bp/22/22-1.png
- __MACOSX/Supplementary_Data/Results_Files/logos_non-repeatmasked_500bp/22/
- __MACOSX/Supplementary_Data/Results_Files/logos_non-repeatmasked_500bp/22/._22-1.png
- Supplementary_Data/Results_Files/logos_non-repeatmasked_500bp/22/22-2.png
- __MACOSX/Supplementary_Data/Results_Files/logos_non-repeatmasked_500bp/22/._22-2.png
- Supplementary_Data/Results_Files/logos_non-repeatmasked_500bp/22/22-3.png
- __MACOSX/Supplementary_Data/Results_Files/logos_non-repeatmasked_500bp/22/._22-3.png
- Supplementary_Data/Results_Files/logos_non-repeatmasked_500bp/22/22-4.png
- __MACOSX/Supplementary_Data/Results_Files/logos_non-repeatmasked_500bp/22/._22-4.png
- Supplementary_Data/Results_Files/logos_non-repeatmasked_500bp/22/22-5.png
- __MACOSX/Supplementary_Data/Results_Files/logos_non-repeatmasked_500bp/22/._22-5.png
- __MACOSX/Supplementary_Data/Results_Files/logos_non-repeatmasked_500bp/._22
- Supplementary_Data/Results_Files/logos_non-repeatmasked_500bp/23/
- Supplementary_Data/Results_Files/logos_non-repeatmasked_500bp/23/23-1.png
- __MACOSX/Supplementary_Data/Results_Files/logos_non-repeatmasked_500bp/23/
- __MACOSX/Supplementary_Data/Results_Files/logos_non-repeatmasked_500bp/23/._23-1.png
- Supplementary_Data/Results_Files/logos_non-repeatmasked_500bp/23/23-2.png
- __MACOSX/Supplementary_Data/Results_Files/logos_non-repeatmasked_500bp/23/._23-2.png
- Supplementary_Data/Results_Files/logos_non-repeatmasked_500bp/23/23-3.png
- __MACOSX/Supplementary_Data/Results_Files/logos_non-repeatmasked_500bp/23/._23-3.png
- Supplementary_Data/Results_Files/logos_non-repeatmasked_500bp/23/23-4.png
- __MACOSX/Supplementary_Data/Results_Files/logos_non-repeatmasked_500bp/23/._23-4.png
- Supplementary_Data/Results_Files/logos_non-repeatmasked_500bp/23/23-5.png
- __MACOSX/Supplementary_Data/Results_Files/logos_non-repeatmasked_500bp/23/._23-5.png
- __MACOSX/Supplementary_Data/Results_Files/logos_non-repeatmasked_500bp/._23
- Supplementary_Data/Results_Files/logos_non-repeatmasked_500bp/24/
- Supplementary_Data/Results_Files/logos_non-repeatmasked_500bp/24/24-1.png
- __MACOSX/Supplementary_Data/Results_Files/logos_non-repeatmasked_500bp/24/
- __MACOSX/Supplementary_Data/Results_Files/logos_non-repeatmasked_500bp/24/._24-1.png
- Supplementary_Data/Results_Files/logos_non-repeatmasked_500bp/24/24-2.png
- __MACOSX/Supplementary_Data/Results_Files/logos_non-repeatmasked_500bp/24/._24-2.png
- Supplementary_Data/Results_Files/logos_non-repeatmasked_500bp/24/24-3.png
- __MACOSX/Supplementary_Data/Results_Files/logos_non-repeatmasked_500bp/24/._24-3.png
- Supplementary_Data/Results_Files/logos_non-repeatmasked_500bp/24/24-4.png
- __MACOSX/Supplementary_Data/Results_Files/logos_non-repeatmasked_500bp/24/._24-4.png
- Supplementary_Data/Results_Files/logos_non-repeatmasked_500bp/24/24-5.png
- __MACOSX/Supplementary_Data/Results_Files/logos_non-repeatmasked_500bp/24/._24-5.png
- __MACOSX/Supplementary_Data/Results_Files/logos_non-repeatmasked_500bp/._24
- Supplementary_Data/Results_Files/logos_non-repeatmasked_500bp/25/
- Supplementary_Data/Results_Files/logos_non-repeatmasked_500bp/25/25-1.png
- __MACOSX/Supplementary_Data/Results_Files/logos_non-repeatmasked_500bp/25/
- __MACOSX/Supplementary_Data/Results_Files/logos_non-repeatmasked_500bp/25/._25-1.png
- Supplementary_Data/Results_Files/logos_non-repeatmasked_500bp/25/25-2.png
- __MACOSX/Supplementary_Data/Results_Files/logos_non-repeatmasked_500bp/25/._25-2.png
- Supplementary_Data/Results_Files/logos_non-repeatmasked_500bp/25/25-3.png
- __MACOSX/Supplementary_Data/Results_Files/logos_non-repeatmasked_500bp/25/._25-3.png
- Supplementary_Data/Results_Files/logos_non-repeatmasked_500bp/25/25-4.png
- __MACOSX/Supplementary_Data/Results_Files/logos_non-repeatmasked_500bp/25/._25-4.png
- Supplementary_Data/Results_Files/logos_non-repeatmasked_500bp/25/25-5.png
- __MACOSX/Supplementary_Data/Results_Files/logos_non-repeatmasked_500bp/25/._25-5.png
- __MACOSX/Supplementary_Data/Results_Files/logos_non-repeatmasked_500bp/._25
- Supplementary_Data/Results_Files/logos_non-repeatmasked_500bp/26/
- Supplementary_Data/Results_Files/logos_non-repeatmasked_500bp/26/26-1.png
- __MACOSX/Supplementary_Data/Results_Files/logos_non-repeatmasked_500bp/26/
- __MACOSX/Supplementary_Data/Results_Files/logos_non-repeatmasked_500bp/26/._26-1.png
- Supplementary_Data/Results_Files/logos_non-repeatmasked_500bp/26/26-2.png
- __MACOSX/Supplementary_Data/Results_Files/logos_non-repeatmasked_500bp/26/._26-2.png
- Supplementary_Data/Results_Files/logos_non-repeatmasked_500bp/26/26-3.png
- __MACOSX/Supplementary_Data/Results_Files/logos_non-repeatmasked_500bp/26/._26-3.png
- Supplementary_Data/Results_Files/logos_non-repeatmasked_500bp/26/26-4.png
- __MACOSX/Supplementary_Data/Results_Files/logos_non-repeatmasked_500bp/26/._26-4.png
- Supplementary_Data/Results_Files/logos_non-repeatmasked_500bp/26/26-5.png
- __MACOSX/Supplementary_Data/Results_Files/logos_non-repeatmasked_500bp/26/._26-5.png
- __MACOSX/Supplementary_Data/Results_Files/logos_non-repeatmasked_500bp/._26
- Supplementary_Data/Results_Files/logos_non-repeatmasked_500bp/27/
- Supplementary_Data/Results_Files/logos_non-repeatmasked_500bp/27/27-1.png
- __MACOSX/Supplementary_Data/Results_Files/logos_non-repeatmasked_500bp/27/
- __MACOSX/Supplementary_Data/Results_Files/logos_non-repeatmasked_500bp/27/._27-1.png
- Supplementary_Data/Results_Files/logos_non-repeatmasked_500bp/27/27-2.png
- __MACOSX/Supplementary_Data/Results_Files/logos_non-repeatmasked_500bp/27/._27-2.png
- Supplementary_Data/Results_Files/logos_non-repeatmasked_500bp/27/27-3.png
- __MACOSX/Supplementary_Data/Results_Files/logos_non-repeatmasked_500bp/27/._27-3.png
- Supplementary_Data/Results_Files/logos_non-repeatmasked_500bp/27/27-4.png
- __MACOSX/Supplementary_Data/Results_Files/logos_non-repeatmasked_500bp/27/._27-4.png
- Supplementary_Data/Results_Files/logos_non-repeatmasked_500bp/27/27-5.png
- __MACOSX/Supplementary_Data/Results_Files/logos_non-repeatmasked_500bp/27/._27-5.png
- __MACOSX/Supplementary_Data/Results_Files/logos_non-repeatmasked_500bp/._27
- Supplementary_Data/Results_Files/logos_non-repeatmasked_500bp/28/
- Supplementary_Data/Results_Files/logos_non-repeatmasked_500bp/28/28-1.png
- __MACOSX/Supplementary_Data/Results_Files/logos_non-repeatmasked_500bp/28/
- __MACOSX/Supplementary_Data/Results_Files/logos_non-repeatmasked_500bp/28/._28-1.png
- Supplementary_Data/Results_Files/logos_non-repeatmasked_500bp/28/28-2.png
- __MACOSX/Supplementary_Data/Results_Files/logos_non-repeatmasked_500bp/28/._28-2.png
- Supplementary_Data/Results_Files/logos_non-repeatmasked_500bp/28/28-3.png
- __MACOSX/Supplementary_Data/Results_Files/logos_non-repeatmasked_500bp/28/._28-3.png
- Supplementary_Data/Results_Files/logos_non-repeatmasked_500bp/28/28-4.png
- __MACOSX/Supplementary_Data/Results_Files/logos_non-repeatmasked_500bp/28/._28-4.png
- Supplementary_Data/Results_Files/logos_non-repeatmasked_500bp/28/28-5.png
- __MACOSX/Supplementary_Data/Results_Files/logos_non-repeatmasked_500bp/28/._28-5.png
- __MACOSX/Supplementary_Data/Results_Files/logos_non-repeatmasked_500bp/._28
- Supplementary_Data/Results_Files/logos_non-repeatmasked_500bp/29/
- Supplementary_Data/Results_Files/logos_non-repeatmasked_500bp/29/29-1.png
- __MACOSX/Supplementary_Data/Results_Files/logos_non-repeatmasked_500bp/29/
- __MACOSX/Supplementary_Data/Results_Files/logos_non-repeatmasked_500bp/29/._29-1.png
- Supplementary_Data/Results_Files/logos_non-repeatmasked_500bp/29/29-2.png
- __MACOSX/Supplementary_Data/Results_Files/logos_non-repeatmasked_500bp/29/._29-2.png
- Supplementary_Data/Results_Files/logos_non-repeatmasked_500bp/29/29-3.png
- __MACOSX/Supplementary_Data/Results_Files/logos_non-repeatmasked_500bp/29/._29-3.png
- Supplementary_Data/Results_Files/logos_non-repeatmasked_500bp/29/29-4.png
- __MACOSX/Supplementary_Data/Results_Files/logos_non-repeatmasked_500bp/29/._29-4.png
- Supplementary_Data/Results_Files/logos_non-repeatmasked_500bp/29/29-5.png
[truncated: 1,348 more entries]
