# Supplementary material for: MEME-LaB: motif analysis in clusters
Source: Bioinformatics. 2013 May 14;29(13):1696–7. doi: 10.1093/bioinformatics/btt248 (PMC3694638; doi:10.1093/bioinformatics/btt248)
Supplement: Supplementary Data [file supp_btt248_Supplementary_Data.zip › Supplementary_Data/Input_Files/44botrytisclusters.txt]

1	AT1G01430
1	AT1G04430
1	AT1G04640
1	AT1G05190
1	AT1G05590
1	AT1G12900
1	AT1G14700
1	AT1G16080
1	AT1G17220
1	AT1G18060
1	AT1G18730
1	AT1G19330
1	AT1G22740
1	AT1G25440
1	AT1G26210
1	AT1G27480
1	AT1G27950
1	AT1G28440
1	AT1G35420
1	AT1G35680
1	AT1G36320
1	AT1G42970
1	AT1G48350
1	AT1G48570
1	AT1G48600
1	AT1G49380
1	AT1G49750
1	AT1G50900
1	AT1G51400
1	AT1G51500
1	AT1G51805
1	AT1G53070
1	AT1G53730
1	AT1G53840
1	AT1G55360
1	AT1G55370
1	AT1G64680
1	AT1G64860
1	AT1G65010
1	AT1G65230
1	AT1G68585
1	AT1G68590
1	AT1G73885
1	AT1G75690
1	AT1G75900
1	AT1G77990
1	AT1G78630
1	AT1G09310
1	AT1G44575
1	AT1G65295
1	AT1G70890
1	AT2G17695
1	AT2G18230
1	AT2G21330
1	AT2G25000
1	AT2G26250
1	AT2G26910
1	AT2G27680
1	AT2G28605
1	AT2G31890
1	AT2G32645
1	AT2G33180
1	AT2G33270
1	AT2G33450
1	AT2G35760
1	AT2G39570
1	AT2G39930
1	AT2G42320
1	AT2G43030
1	AT2G15050
1	AT2G35370
1	AT2G37450
1	AT2G43560
1	AT3G03710
1	AT3G04760
1	AT3G06770
1	AT3G08920
1	AT3G10940
1	AT3G12345
1	AT3G12930
1	AT3G14415
1	AT3G14420
1	AT3G20820
1	AT3G24430
1	AT3G26710
1	AT3G47070
1	AT3G48420
1	AT3G49220
1	AT3G49670
1	AT3G50440
1	AT3G51510
1	AT3G51820
1	AT3G52150
1	AT3G59780
1	AT3G60320
1	AT3G61870
1	AT3G62030
1	AT3G62110
1	AT3G62750
1	AT3G63140
1	AT3G63200
1	AT4G01050
1	AT4G01150
1	AT4G01310
1	AT4G01800
1	AT4G02920
1	AT4G04340
1	AT4G04350
1	AT4G04640
1	AT4G12420
1	AT4G12730
1	AT4G14440
1	AT4G14890
1	AT4G15510
1	AT4G15560
1	AT4G16400
1	AT4G16990
1	AT4G17560
1	AT4G17600
1	AT4G17880
1	AT4G18030
1	AT4G18130
1	AT4G18480
1	AT4G23890
1	AT4G26520
1	AT4G28270
1	AT4G29060
1	AT4G31310
1	AT4G33010
1	AT4G38160
1	AT4G38430
1	AT4G39210
1	AT4G39800
1	AT4G27440
1	AT5G02120
1	AT5G02830
1	AT5G03760
1	AT5G04140
1	AT5G10380
1	AT5G11790
1	AT5G14410
1	AT5G15740
1	AT5G17670
1	AT5G19220
1	AT5G22620
1	AT5G23310
1	AT5G24490
1	AT5G25630
1	AT5G36170
1	AT5G36930
1	AT5G38510
1	AT5G38520
1	AT5G38980
1	AT5G39530
1	AT5G40950
1	AT5G42030
1	AT5G45680
1	AT5G48790
1	AT5G49030
1	AT5G51820
1	AT5G52780
1	AT5G53580
1	AT5G55230
1	AT5G57030
1	AT5G57440
1	AT5G57930
1	AT5G58140
1	AT5G64040
2	AT1G03600
2	AT1G06680
2	AT1G11860
2	AT1G17840
2	AT1G19150
2	AT1G20010
2	AT1G29660
2	AT1G32060
2	AT1G32470
2	AT1G55260
2	AT1G70760
2	AT1G72610
2	AT1G74470
2	AT1G22630
2	AT2G04420
2	AT2G29630
2	AT2G30790
2	AT2G39470
2	AT3G12610
2	AT3G46780
2	AT3G54050
2	AT3G55330
2	AT3G55800
2	AT3G56940
2	AT4G02790
2	AT4G19530
2	AT4G25080
2	AT4G28080
2	AT4G37800
2	AT4G37930
2	AT4G39330
2	AT5G09660
2	AT5G13400
2	AT5G13630
2	AT5G23060
2	AT5G25610
2	AT5G36700
2	AT5G53490
2	AT5G58260
2	AT5G65730
2	AT5G35480
2	AT5G38430
3	AT1G03630
3	AT1G03870
3	AT1G06460
3	AT1G12090
3	AT1G17100
3	AT1G20020
3	AT1G22590
3	AT1G32080
3	AT1G32900
3	AT1G50730
3	AT1G51940
3	AT1G53800
3	AT1G56150
3	AT1G64780
3	AT1G68560
3	AT1G78020
3	AT1G78995
3	AT1G15980
3	AT1G45010
3	AT2G01735
3	AT2G28900
3	AT2G36870
3	AT2G40840
3	AT2G43550
3	AT2G42540
3	AT3G01440
3	AT3G02250
3	AT3G07750
3	AT3G16370
3	AT3G18080
3	AT3G26060
3	AT3G28220
3	AT3G28270
3	AT3G48200
3	AT3G51600
3	AT3G52180
3	AT3G52370
3	AT3G54890
3	AT3G63160
3	AT4G01080
3	AT4G09350
3	AT4G14400
3	AT4G16563
3	AT4G16590
3	AT4G17770
3	AT4G18440
3	AT4G18810
3	AT4G22570
3	AT4G23820
3	AT4G24510
3	AT4G26530
3	AT4G30650
3	AT4G32800
3	AT4G36250
3	AT4G37925
3	AT5G06690
3	AT5G10760
3	AT5G26000
3	AT5G37260
3	AT5G39210
3	AT5G43700
3	AT5G48850
3	AT5G49730
3	AT5G57800
3	AT5G58310
3	AT5G63780
3	AT5G59320
4	AT1G08380
4	AT1G15820
4	AT1G21500
4	AT1G30380
4	AT1G31330
4	AT1G52230
4	AT1G55670
4	AT1G61520
4	AT1G77490
4	AT1G54780
4	AT2G06520
4	AT2G34430
4	AT2G45180
4	AT3G08940
4	AT3G21055
4	AT3G61470
4	AT3G47470
4	AT4G02770
4	AT4G05180
4	AT4G10340
4	AT4G28750
4	AT5G38410
5	AT1G01470
5	AT1G04620
5	AT1G05300
5	AT1G07050
5	AT1G11210
5	AT1G12845
5	AT1G13270
5	AT1G13920
5	AT1G13930
5	AT1G14880
5	AT1G16850
5	AT1G17665
5	AT1G22070
5	AT1G30360
5	AT1G43670
5	AT1G49720
5	AT1G51090
5	AT1G69830
5	AT1G70820
5	AT1G67660
5	AT2G17840
5	AT2G21130
5	AT2G22122
5	AT2G26440
5	AT2G32290
5	AT2G36390
5	AT2G39920
5	AT2G42530
5	AT2G15960
5	AT2G43535
5	AT3G02570
5	AT3G04910
5	AT3G05120
5	AT3G09540
5	AT3G14120
5	AT3G15840
5	AT3G16180
5	AT3G28290
5	AT3G44450
5	AT3G46970
5	AT3G47860
5	AT3G49930
5	AT3G55450
5	AT3G55630
5	AT3G55760
5	AT3G59670
5	AT3G62550
5	AT3G25770
5	AT3G26740
5	AT4G00165
5	AT4G01130
5	AT4G04020
5	AT4G04330
5	AT4G09020
5	AT4G09500
5	AT4G14270
5	AT4G15210
5	AT4G15440
5	AT4G17140
5	AT4G26670
5	AT4G27560
5	AT4G30660
5	AT4G33700
5	AT4G34950
5	AT4G11320
5	AT4G31050
5	AT5G10410
5	AT5G11150
5	AT5G17460
5	AT5G23240
5	AT5G25210
5	AT5G39410
5	AT5G66400
5	AT5G12420
6	AT1G01060
6	AT1G04220
6	AT1G06040
6	AT1G13450
6	AT1G16730
6	AT1G18250
6	AT1G18620
6	AT1G19960
6	AT1G28290
6	AT1G32540
6	AT1G64970
6	AT1G65060
6	AT1G65490
6	AT1G66940
6	AT1G68110
6	AT1G68570
6	AT1G68840
6	AT1G70290
6	AT1G71030
6	AT1G72060
6	AT1G72070
6	AT1G72230
6	AT1G72540
6	AT1G73040
6	AT1G73330
6	AT1G73620
6	AT1G47395
6	AT1G47400
6	AT1G49200
6	AT2G01505
6	AT2G13820
6	AT2G21320
6	AT2G24600
6	AT2G25200
6	AT2G25880
6	AT2G27385
6	AT2G29540
6	AT2G43920
6	AT2G05100
6	AT2G16850
6	AT2G21200
6	AT2G22990
6	AT3G02380
6	AT3G15270
6	AT3G19550
6	AT3G21600
6	AT3G21890
6	AT3G24110
6	AT3G25980
6	AT3G30180
6	AT3G44990
6	AT3G50750
6	AT3G51240
6	AT3G51920
6	AT3G53980
6	AT3G54260
6	AT3G54740
6	AT3G55120
6	AT3G59060
6	AT3G61210
6	AT3G61890
6	AT3G50840
6	AT3G27690
6	AT4G00050
6	AT4G09760
6	AT4G09890
6	AT4G13010
6	AT4G14020
6	AT4G15430
6	AT4G17030
6	AT4G18205
6	AT4G18600
6	AT4G22880
6	AT4G24265
6	AT4G34350
6	AT4G01060
6	AT4G16880
6	AT4G29190
6	AT5G02200
6	AT5G02760
6	AT5G03555
6	AT5G04530
6	AT5G05270
6	AT5G05960
6	AT5G07990
6	AT5G13930
6	AT5G15850
6	AT5G16530
6	AT5G18600
6	AT5G23020
6	AT5G24120
6	AT5G40850
6	AT5G41650
6	AT5G49360
6	AT5G50800
6	AT5G57660
6	AT5G61590
6	AT5G62430
6	AT5G62550
6	AT5G64080
6	AT5G67370
7	AT3G55240
8	AT1G04040
8	AT1G04250
8	AT1G09750
8	AT1G14280
8	AT1G16720
8	AT1G17140
8	AT1G17650
8	AT1G20190
8	AT1G23740
8	AT1G24020
8	AT1G26761
8	AT1G30530
8	AT1G32990
8	AT1G44000
8	AT1G48750
8	AT1G49130
8	AT1G52000
8	AT1G52190
8	AT1G52240
8	AT1G56430
8	AT1G62510
8	AT1G62560
8	AT1G64180
8	AT1G66130
8	AT1G70830
8	AT1G73470
8	AT1G73600
8	AT1G74880
8	AT1G76100
8	AT1G78370
8	AT1G80050
8	AT1G03130
8	AT1G44446
8	AT1G65860
8	AT2G18560
8	AT2G24270
8	AT2G28410
8	AT2G34420
8	AT2G34460
8	AT2G37460
8	AT2G39730
8	AT2G39850
8	AT2G41560
8	AT2G05070
8	AT2G22240
8	AT3G01060
8	AT3G03190
8	AT3G14210
8	AT3G23640
8	AT3G26230
8	AT3G28040
8	AT3G28130
8	AT3G47430
8	AT3G58990
8	AT3G59400
8	AT3G02020
8	AT3G16360
8	AT3G16420
8	AT3G19710
8	AT4G12030
8	AT4G13770
8	AT4G14040
8	AT4G17460
8	AT4G19170
8	AT4G21870
8	AT4G21960
8	AT4G27700
8	AT4G28240
8	AT4G34980
8	AT4G35090
8	AT4G37230
8	AT4G38690
8	AT4G38770
8	AT4G38840
8	AT4G38860
8	AT4G40060
8	AT4G03560
8	AT4G30330
8	AT5G01740
8	AT5G02710
8	AT5G06530
8	AT5G08330
8	AT5G13770
8	AT5G16400
8	AT5G18840
8	AT5G19940
8	AT5G23010
8	AT5G44530
8	AT5G51550
8	AT5G54270
8	AT5G57345
8	AT5G61420
8	AT5G62670
8	AT5G63180
8	AT5G64380
8	AT5G64840
8	AT5G65010
8	AT5G66675
8	AT5G67150
8	AT5G14200
8	AT5G25460
8	AT5G35490
8	AT5G66570
9	AT1G01080
9	AT1G01610
9	AT1G01970
9	AT1G04680
9	AT1G05070
9	AT1G06190
9	AT1G07110
9	AT1G08520
9	AT1G10522
9	AT1G10960
9	AT1G12250
9	AT1G13380
9	AT1G14345
9	AT1G15290
9	AT1G15410
9	AT1G16020
9	AT1G16750
9	AT1G16920
9	AT1G19000
9	AT1G19715
9	AT1G20650
9	AT1G21560
9	AT1G21600
9	AT1G22700
9	AT1G28100
9	AT1G29070
9	AT1G29470
9	AT1G31190
9	AT1G31420
9	AT1G32550
9	AT1G36160
9	AT1G41830
9	AT1G42550
9	AT1G44920
9	AT1G48520
9	AT1G49480
9	AT1G51100
9	AT1G51630
9	AT1G54350
9	AT1G54500
9	AT1G55490
9	AT1G56500
9	AT1G56580
9	AT1G59990
9	AT1G60010
9	AT1G60550
9	AT1G60600
9	AT1G62330
9	AT1G63610
9	AT1G64510
9	AT1G64720
9	AT1G64770
9	AT1G65260
9	AT1G66970
9	AT1G67700
9	AT1G67840
9	AT1G68520
9	AT1G70280
9	AT1G70410
9	AT1G70580
9	AT1G71260
9	AT1G71720
9	AT1G72030
9	AT1G72090
9	AT1G72640
9	AT1G74520
9	AT1G74920
9	AT1G74970
9	AT1G75350
9	AT1G75380
9	AT1G77090
9	AT1G78010
9	AT1G79510
9	AT1G79720
9	AT1G16460
9	AT1G07440
9	AT1G09340
9	AT1G11820
9	AT1G29670
9	AT1G60950
9	AT1G62750
9	AT1G62780
9	AT2G01760
9	AT2G02740
9	AT2G03120
9	AT2G03350
9	AT2G04039
9	AT2G04790
9	AT2G05920
9	AT2G07340
9	AT2G17440
9	AT2G18290
9	AT2G19360
9	AT2G23390
9	AT2G24280
9	AT2G25840
9	AT2G26840
9	AT2G28000
9	AT2G28800
9	AT2G28950
9	AT2G29180
9	AT2G30390
9	AT2G30695
9	AT2G32470
9	AT2G33530
9	AT2G33990
9	AT2G34310
9	AT2G34680
9	AT2G35130
9	AT2G36230
9	AT2G39190
9	AT2G40280
9	AT2G40760
9	AT2G42600
9	AT2G42730
9	AT2G44210
9	AT2G45470
9	AT2G45590
9	AT2G45820
9	AT2G47940
9	AT2G32180
9	AT2G38120
9	AT2G31840
9	AT3G01480
9	AT3G01660
9	AT3G02660
9	AT3G02690
9	AT3G04940
9	AT3G05410
9	AT3G05910
9	AT3G06145
9	AT3G06430
9	AT3G06510
9	AT3G06980
9	AT3G07310
9	AT3G08740
9	AT3G09650
9	AT3G10270
9	AT3G10840
9	AT3G13120
9	AT3G13360
9	AT3G13560
9	AT3G14240
9	AT3G15480
9	AT3G15850
9	AT3G15970
9	AT3G16000
9	AT3G17040
9	AT3G19800
9	AT3G19820
9	AT3G22420
9	AT3G23760
9	AT3G24150
9	AT3G25690
9	AT3G25920
9	AT3G26070
9	AT3G27180
9	AT3G27230
9	AT3G28460
9	AT3G29290
9	AT3G43540
9	AT3G43800
9	AT3G44890
9	AT3G45860
9	AT3G47450
9	AT3G47650
9	AT3G48730
9	AT3G50685
9	AT3G52430
9	AT3G52750
9	AT3G52840
9	AT3G54090
9	AT3G56010
9	AT3G56650
9	AT3G57190
9	AT3G59040
9	AT3G61080
9	AT3G62910
9	AT3G63190
9	AT3G63490
9	AT3G63520
9	AT3G21190
9	AT3G26300
9	AT3G61220
9	AT4G03280
9	AT4G05090
9	AT4G05250
9	AT4G08685
9	AT4G09650
9	AT4G10120
9	AT4G10300
9	AT4G12830
9	AT4G15545
9	AT4G17810
9	AT4G20130
9	AT4G24280
9	AT4G24750
9	AT4G27900
9	AT4G28660
9	AT4G30720
9	AT4G30950
9	AT4G32330
9	AT4G32980
9	AT4G33030
9	AT4G33220
9	AT4G33470
9	AT4G34260
9	AT4G34830
9	AT4G35020
9	AT4G36520
9	AT4G36530
9	AT4G39620
9	AT4G39710
9	AT4G18070
9	AT4G19100
9	AT4G30620
9	AT5G03430
9	AT5G03650
9	AT5G04810
9	AT5G06340
9	AT5G07240
9	AT5G07580
9	AT5G07690
9	AT5G08050
9	AT5G08370
9	AT5G08470
9	AT5G08540
9	AT5G09320
9	AT5G09870
9	AT5G10560
9	AT5G10920
9	AT5G11330
9	AT5G12150
9	AT5G12250
9	AT5G13510
9	AT5G13650
9	AT5G14450
9	AT5G16000
9	AT5G16715
9	AT5G17170
9	AT5G17230
9	AT5G18570
9	AT5G20140
9	AT5G22800
9	AT5G23280
9	AT5G23570
9	AT5G24314
9	AT5G26780
9	AT5G26850
9	AT5G27390
9	AT5G27560
9	AT5G30510
9	AT5G35630
9	AT5G40380
9	AT5G41050
9	AT5G42240
9	AT5G43310
9	AT5G43750
9	AT5G44520
9	AT5G44650
9	AT5G46580
9	AT5G47110
9	AT5G47190
9	AT5G47640
9	AT5G48545
9	AT5G50420
9	AT5G51010
9	AT5G51110
9	AT5G53170
9	AT5G53420
9	AT5G53500
9	AT5G53860
9	AT5G54600
9	AT5G55220
9	AT5G57040
9	AT5G57170
9	AT5G58480
9	AT5G60400
9	AT5G61340
9	AT5G62470
9	AT5G62840
9	AT5G63020
9	AT5G63530
9	AT5G64460
9	AT5G65810
9	AT5G66530
9	AT5G21222
9	AT5G21920
9	AT5G22340
9	AT5G27290
9	AT5G42070
9	AT5G66190
10	AT1G03160
10	AT1G05410
10	AT1G05850
10	AT1G07650
10	AT1G07840
10	AT1G08450
10	AT1G08550
10	AT1G09770
10	AT1G09795
10	AT1G10340
10	AT1G11350
10	AT1G11530
10	AT1G12270
10	AT1G13280
10	AT1G18840
10	AT1G19690
10	AT1G19710
10	AT1G20340
10	AT1G20830
10	AT1G21270
10	AT1G22430
10	AT1G22690
10	AT1G23480
10	AT1G25260
10	AT1G26560
10	AT1G31660
10	AT1G35710
10	AT1G35720
10	AT1G42480
10	AT1G48300
10	AT1G50660
10	AT1G50920
10	AT1G51110
10	AT1G52290
10	AT1G52310
10	AT1G52930
10	AT1G52980
10	AT1G54410
10	AT1G58270
10	AT1G64150
10	AT1G65560
10	AT1G65800
10	AT1G67090
10	AT1G67550
10	AT1G71500
10	AT1G71710
10	AT1G72560
10	AT1G72650
10	AT1G72930
10	AT1G76730
10	AT1G79040
10	AT1G79500
10	AT1G80750
10	AT1G01790
10	AT1G09840
10	AT1G21250
10	AT1G29930
10	AT1G45201
10	AT1G52827
10	AT1G65960
10	AT1G80260
10	AT2G03340
10	AT2G03890
10	AT2G04530
10	AT2G12400
10	AT2G16400
10	AT2G19385
10	AT2G19870
10	AT2G20260
10	AT2G21260
10	AT2G22170
10	AT2G22870
10	AT2G24090
10	AT2G26970
10	AT2G28830
10	AT2G30570
10	AT2G32860
10	AT2G36250
10	AT2G37400
10	AT2G37640
10	AT2G37990
10	AT2G38750
10	AT2G39250
10	AT2G40475
10	AT2G40880
10	AT2G45730
10	AT2G46820
10	AT2G02500
10	AT2G15970
10	AT2G21250
10	AT2G22190
10	AT2G38540
10	AT3G01310
10	AT3G02650
10	AT3G02730
10	AT3G04820
10	AT3G05520
10	AT3G05625
10	AT3G05730
10	AT3G07770
10	AT3G08030
10	AT3G10520
10	AT3G11630
10	AT3G13190
10	AT3G13470
10	AT3G15920
10	AT3G16140
10	AT3G16470
10	AT3G19650
10	AT3G20070
10	AT3G27160
10	AT3G43720
10	AT3G44750
10	AT3G46540
10	AT3G47960
10	AT3G48080
10	AT3G48090
10	AT3G50470
10	AT3G50950
10	AT3G52140
10	AT3G53190
10	AT3G55340
10	AT3G56040
10	AT3G56260
10	AT3G60360
10	AT3G12780
10	AT3G05160
10	AT3G22231
10	AT3G61370
10	AT4G00360
10	AT4G00780
10	AT4G01026
10	AT4G02530
10	AT4G10920
10	AT4G12800
10	AT4G14390
10	AT4G15450
10	AT4G16141
10	AT4G16800
10	AT4G17090
10	AT4G18240
10	AT4G23130
10	AT4G23670
10	AT4G24190
10	AT4G24770
10	AT4G25730
10	AT4G26370
10	AT4G27720
10	AT4G28510
10	AT4G28706
10	AT4G34190
10	AT4G34960
10	AT4G15790
10	AT5G04130
10	AT5G04160
10	AT5G08180
10	AT5G08620
10	AT5G09220
10	AT5G13970
10	AT5G17520
10	AT5G22580
10	AT5G24530
10	AT5G26570
10	AT5G40480
10	AT5G50375
10	AT5G52060
10	AT5G54180
10	AT5G54770
10	AT5G55280
10	AT5G55460
10	AT5G57120
10	AT5G57990
10	AT5G58670
10	AT5G60800
10	AT5G60990
10	AT5G62350
10	AT5G63040
10	AT5G64860
10	AT5G65310
10	AT5G66420
10	AT5G12410
10	AT5G15970
10	AT5G25980
10	AT5G52320
10	AT5G64770
11	AT1G01930
11	AT1G02150
11	AT1G04190
11	AT1G04590
11	AT1G06240
11	AT1G06950
11	AT1G07280
11	AT1G07320
11	AT1G07720
11	AT1G09030
11	AT1G09760
11	AT1G11750
11	AT1G11840
11	AT1G12770
11	AT1G13250
11	AT1G13810
11	AT1G14620
11	AT1G14820
11	AT1G15340
11	AT1G15810
11	AT1G15890
11	AT1G16350
11	AT1G16680
11	AT1G17850
11	AT1G19835
11	AT1G20810
11	AT1G21880
11	AT1G23280
11	AT1G23750
11	AT1G26460
11	AT1G26650
11	AT1G29810
11	AT1G29880
11	AT1G31410
11	AT1G31440
11	AT1G32160
11	AT1G32220
11	AT1G32580
11	AT1G33040
11	AT1G33810
11	AT1G35340
11	AT1G47330
11	AT1G47580
11	AT1G49510
11	AT1G49980
11	AT1G51570
11	AT1G52670
11	AT1G53230
11	AT1G53380
11	AT1G53450
11	AT1G53460
11	AT1G54040
11	AT1G54310
11	AT1G54520
11	AT1G54790
11	AT1G59750
11	AT1G59840
11	AT1G60770
11	AT1G60800
11	AT1G60990
11	AT1G63880
11	AT1G64355
11	AT1G64390
11	AT1G64810
11	AT1G65070
11	AT1G66840
11	AT1G67440
11	AT1G68870
11	AT1G69210
11	AT1G69935
11	AT1G70200
11	AT1G70310
11	AT1G74070
11	AT1G74210
11	AT1G74550
11	AT1G74730
11	AT1G75500
11	AT1G75800
11	AT1G77122
11	AT1G77750
11	AT1G78060
11	AT1G79030
11	AT1G06640
11	AT1G14840
11	AT1G45230
11	AT1G55890
11	AT2G01330
11	AT2G01755
11	AT2G01790
11	AT2G01810
11	AT2G02120
11	AT2G02795
11	AT2G03390
11	AT2G04700
11	AT2G04842
11	AT2G13440
11	AT2G13690
11	AT2G14880
11	AT2G17033
11	AT2G17240
11	AT2G19680
11	AT2G21170
11	AT2G21280
11	AT2G21300
11	AT2G21385
11	AT2G21530
11	AT2G21960
11	AT2G22230
11	AT2G22540
11	AT2G22900
11	AT2G23470
11	AT2G25270
11	AT2G26330
11	AT2G27040
11	AT2G27290
11	AT2G27590
11	AT2G27920
11	AT2G28260
11	AT2G29120
11	AT2G29510
11	AT2G30320
11	AT2G31170
11	AT2G32440
11	AT2G32950
11	AT2G33255
11	AT2G33800
11	AT2G33855
11	AT2G34300
11	AT2G34860
11	AT2G35500
11	AT2G35650
11	AT2G37080
11	AT2G38040
11	AT2G38140
11	AT2G38950
11	AT2G39740
11	AT2G40490
11	AT2G43360
11	AT2G44040
11	AT2G44060
11	AT2G44160
11	AT2G44640
11	AT2G44670
11	AT2G45700
11	AT2G45970
11	AT2G47590
11	AT2G17972
11	AT2G19520
11	AT2G20050
11	AT2G24020
11	AT2G32580
11	AT2G42190
11	AT3G01450
11	AT3G04810
11	AT3G05100
11	AT3G06035
11	AT3G06080
11	AT3G06730
11	AT3G07460
11	AT3G07670
11	AT3G08010
11	AT3G09050
11	AT3G09210
11	AT3G10140
11	AT3G10330
11	AT3G10970
11	AT3G11560
11	AT3G12390
11	AT3G13180
11	AT3G13510
11	AT3G14340
11	AT3G14900
11	AT3G14930
11	AT3G15190
11	AT3G15380
11	AT3G15720
11	AT3G15790
11	AT3G16290
11	AT3G17170
11	AT3G17470
11	AT3G18050
11	AT3G18680
11	AT3G19370
11	AT3G20230
11	AT3G21465
11	AT3G22104
11	AT3G22190
11	AT3G22380
11	AT3G24040
11	AT3G24120
11	AT3G25805
11	AT3G26650
11	AT3G26720
11	AT3G28540
11	AT3G28760
11	AT3G29320
11	AT3G32930
11	AT3G46530
11	AT3G46580
11	AT3G46610
11	AT3G48720
11	AT3G49250
11	AT3G52380
11	AT3G53850
11	AT3G55360
11	AT3G56910
11	AT3G58010
11	AT3G58100
11	AT3G60530
11	AT3G61550
11	AT3G62120
11	AT3G62410
11	AT3G63170
11	AT3G63410
11	AT3G63510
11	AT3G13740
11	AT3G03220
11	AT3G12685
11	AT3G26080
11	AT3G28200
11	AT3G49720
11	AT3G50270
11	AT3G53560
11	AT4G00400
11	AT4G00520
11	AT4G00740
11	AT4G02260
11	AT4G02630
11	AT4G03415
11	AT4G03470
11	AT4G09010
11	AT4G09040
11	AT4G09510
11	AT4G09620
11	AT4G09670
11	AT4G09730
11	AT4G11120
11	AT4G11175
11	AT4G12560
11	AT4G13200
11	AT4G15090
11	AT4G15110
11	AT4G15900
11	AT4G15930
11	AT4G16340
11	AT4G18905
11	AT4G19350
11	AT4G19985
11	AT4G21180
11	AT4G21190
11	AT4G21750
11	AT4G22756
11	AT4G23940
11	AT4G24090
11	AT4G24500
11	AT4G24760
11	AT4G24930
11	AT4G26110
11	AT4G26640
11	AT4G27180
11	AT4G28050
11	AT4G28100
11	AT4G29590
11	AT4G31270
11	AT4G32570
11	AT4G33740
11	AT4G34090
11	AT4G34290
11	AT4G35450
11	AT4G35550
11	AT4G35920
11	AT4G39960
11	AT4G22800
11	AT4G32410
11	AT4G36290
11	AT5G01090
11	AT5G02240
11	AT5G03300
11	AT5G05170
11	AT5G05740
11	AT5G06050
11	AT5G06290
11	AT5G07020
11	AT5G08260
11	AT5G08380
11	AT5G08590
11	AT5G10240
11	AT5G10540
11	AT5G11250
11	AT5G11720
11	AT5G13000
11	AT5G13300
11	AT5G13710
11	AT5G13980
11	AT5G14320
11	AT5G14660
11	AT5G14910
11	AT5G15630
11	AT5G16140
11	AT5G16240
11	AT5G16260
11	AT5G16710
11	AT5G17870
11	AT5G18660
11	AT5G19500
11	AT5G20130
11	AT5G20320
11	AT5G20720
11	AT5G20935
11	AT5G22640
11	AT5G25840
11	AT5G27400
11	AT5G32450
11	AT5G38290
11	AT5G39570
11	AT5G39940
11	AT5G40150
11	AT5G41480
11	AT5G41760
11	AT5G42310
11	AT5G42480
11	AT5G42765
11	AT5G42770
11	AT5G44930
11	AT5G45030
11	AT5G45780
11	AT5G45930
11	AT5G46420
11	AT5G47630
11	AT5G48030
11	AT5G49020
11	AT5G49960
11	AT5G50000
11	AT5G50150
11	AT5G50180
11	AT5G50280
11	AT5G50860
11	AT5G50920
11	AT5G51545
11	AT5G53070
11	AT5G53090
11	AT5G55480
11	AT5G57270
11	AT5G57330
11	AT5G57500
11	AT5G57700
11	AT5G58090
11	AT5G58250
11	AT5G58900
11	AT5G58930
11	AT5G62810
11	AT5G62890
11	AT5G63100
11	AT5G63290
11	AT5G63310
11	AT5G64030
11	AT5G64670
11	AT5G65610
11	AT5G65700
11	AT5G66090
11	AT5G66770
11	AT5G12440
11	AT5G22740
11	AT5G62690
12	AT1G01170
12	AT1G01250
12	AT1G01360
12	AT1G01540
12	AT1G02280
12	AT1G04550
12	AT1G05600
12	AT1G05690
12	AT1G07700
12	AT1G08980
12	AT1G09415
12	AT1G09570
12	AT1G10820
12	AT1G11280
12	AT1G12010
12	AT1G13640
12	AT1G16400
12	AT1G17050
12	AT1G17190
12	AT1G17200
12	AT1G18450
12	AT1G18460
12	AT1G18650
12	AT1G19340
12	AT1G19600
12	AT1G20823
12	AT1G22850
12	AT1G23080
12	AT1G24450
12	AT1G26100
12	AT1G28400
12	AT1G29700
12	AT1G29900
12	AT1G31650
12	AT1G31800
12	AT1G32520
12	AT1G34000
12	AT1G48310
12	AT1G49430
12	AT1G49630
12	AT1G49730
12	AT1G50290
12	AT1G51140
12	AT1G51310
12	AT1G52400
12	AT1G52500
12	AT1G52580
12	AT1G52590
12	AT1G53160
12	AT1G56170
12	AT1G56230
12	AT1G58290
12	AT1G63800
12	AT1G64400
12	AT1G64670
12	AT1G65080
12	AT1G66180
12	AT1G66430
12	AT1G67750
12	AT1G68220
12	AT1G68400
12	AT1G68830
12	AT1G69440
12	AT1G69700
12	AT1G69730
12	AT1G70070
12	AT1G70550
12	AT1G70560
12	AT1G71430
12	AT1G71480
12	AT1G71695
12	AT1G72150
12	AT1G72180
12	AT1G72860
12	AT1G73170
12	AT1G74160
12	AT1G74840
12	AT1G74850
12	AT1G75410
12	AT1G75580
12	AT1G75770
12	AT1G75820
12	AT1G76020
12	AT1G76110
12	AT1G76990
12	AT1G78170
12	AT1G80460
12	AT1G80480
12	AT1G23030
12	AT1G08110
12	AT1G13090
12	AT1G15180
12	AT1G29395
12	AT1G31180
12	AT1G45191
12	AT1G45207
12	AT1G45474
12	AT1G47740
12	AT1G49975
12	AT1G52040
12	AT1G54020
12	AT1G55675
12	AT1G58225
12	AT1G63260
12	AT1G67080
12	AT1G72645
12	AT1G76405
12	AT1G78820
12	AT2G01860
12	AT2G01918
12	AT2G02170
12	AT2G02820
12	AT2G02950
12	AT2G03710
12	AT2G04690
12	AT2G05620
12	AT2G12462
12	AT2G13360
12	AT2G16050
12	AT2G16485
12	AT2G17040
12	AT2G17230
12	AT2G17550
12	AT2G18390
12	AT2G18790
12	AT2G19650
12	AT2G19940
12	AT2G20210
12	AT2G21210
12	AT2G22125
12	AT2G22800
12	AT2G22980
12	AT2G24190
12	AT2G24290
12	AT2G25080
12	AT2G25920
12	AT2G26730
12	AT2G28150
12	AT2G28470
12	AT2G29670
12	AT2G31790
12	AT2G32560
12	AT2G32700
12	AT2G33060
12	AT2G33250
12	AT2G33400
12	AT2G33810
12	AT2G34750
12	AT2G35700
12	AT2G35820
12	AT2G38160
12	AT2G38800
12	AT2G39800
12	AT2G41620
12	AT2G41940
12	AT2G42300
12	AT2G42975
12	AT2G43100
12	AT2G43200
12	AT2G43340
12	AT2G43400
12	AT2G43710
12	AT2G44050
12	AT2G45290
12	AT2G45600
12	AT2G46450
12	AT2G46710
12	AT2G46910
12	AT2G46920
12	AT2G47060
12	AT2G47440
12	AT2G47450
12	AT2G47780
12	AT2G47910
12	AT2G47930
12	AT2G27050
12	AT2G04450
12	AT2G18570
12	AT2G23610
12	AT2G26975
12	AT2G27402
12	AT2G29320
12	AT2G38695
12	AT2G39450
12	AT2G43910
12	AT2G44920
12	AT3G01180
12	AT3G01770
12	AT3G02870
12	AT3G04140
12	AT3G04260
12	AT3G04730
12	AT3G05900
12	AT3G10850
12	AT3G11490
12	AT3G11670
12	AT3G15360
12	AT3G15890
12	AT3G16460
12	AT3G17130
12	AT3G19850
12	AT3G20500
12	AT3G21760
12	AT3G21950
12	AT3G23080
12	AT3G23120
12	AT3G23805
12	AT3G25440
12	AT3G26570
12	AT3G26960
12	AT3G27170
12	AT3G30300
12	AT3G45160
12	AT3G46900
12	AT3G47000
12	AT3G48410
12	AT3G48500
12	AT3G50450
12	AT3G51950
12	AT3G52170
12	AT3G52900
12	AT3G54600
12	AT3G57030
12	AT3G57050
12	AT3G57080
12	AT3G57320
12	AT3G58670
12	AT3G58930
12	AT3G59300
12	AT3G60370
12	AT3G61310
12	AT3G61820
12	AT3G06660
12	AT3G06750
12	AT3G09800
12	AT3G11750
12	AT3G14110
12	AT3G15650
12	AT3G20100
12	AT3G28070
12	AT3G28080
12	AT3G47010
12	AT3G51420
12	AT3G53470
12	AT4G00490
12	AT4G00560
12	AT4G01995
12	AT4G03190
12	AT4G03210
12	AT4G04630
12	AT4G04810
12	AT4G08280
12	AT4G08920
12	AT4G09810
12	AT4G09970
12	AT4G10770
12	AT4G11900
12	AT4G14050
12	AT4G15780
12	AT4G15820
12	AT4G16980
12	AT4G17870
12	AT4G18060
12	AT4G19840
12	AT4G21280
12	AT4G22130
12	AT4G22200
12	AT4G22730
12	AT4G23400
12	AT4G23870
12	AT4G23880
12	AT4G24780
12	AT4G25050
12	AT4G25260
12	AT4G25300
12	AT4G25600
12	AT4G25910
12	AT4G30400
12	AT4G30810
12	AT4G31650
12	AT4G32710
12	AT4G34220
12	AT4G34730
12	AT4G35100
12	AT4G36190
12	AT4G36910
12	AT4G37300
12	AT4G37920
12	AT4G38050
12	AT4G38530
12	AT4G38970
12	AT4G39510
12	AT4G01040
12	AT4G04750
12	AT4G09900
12	AT4G15540
12	AT4G20170
12	AT4G29905
12	AT4G31115
12	AT4G31590
12	AT4G38820
12	AT5G01920
12	AT5G02250
12	AT5G03050
12	AT5G03406
12	AT5G04230
12	AT5G05200
12	AT5G06300
12	AT5G06510
12	AT5G06850
12	AT5G07180
12	AT5G07820
12	AT5G07890
12	AT5G08650
12	AT5G09760
12	AT5G10180
12	AT5G10690
12	AT5G13120
12	AT5G13660
12	AT5G13870
12	AT5G14390
12	AT5G14680
12	AT5G16180
12	AT5G16540
12	AT5G16620
12	AT5G17550
12	AT5G17660
12	AT5G18140
12	AT5G18360
12	AT5G19740
12	AT5G20070
12	AT5G22510
12	AT5G23120
12	AT5G23210
12	AT5G23750
12	AT5G23920
12	AT5G24010
12	AT5G25240
12	AT5G26790
12	AT5G27950
12	AT5G28020
12	AT5G33280
12	AT5G37050
12	AT5G37360
12	AT5G38990
12	AT5G39830
12	AT5G40910
12	AT5G42100
12	AT5G42750
12	AT5G43600
12	AT5G43850
12	AT5G44670
12	AT5G44680
12	AT5G45170
12	AT5G45310
12	AT5G45650
12	AT5G45940
12	AT5G46110
12	AT5G46700
12	AT5G47380
12	AT5G47820
12	AT5G48150
12	AT5G48220
12	AT5G48300
12	AT5G48900
12	AT5G49990
12	AT5G51140
12	AT5G51970
12	AT5G53160
12	AT5G53450
12	AT5G54145
12	AT5G55210
12	AT5G55620
12	AT5G57350
12	AT5G58070
12	AT5G58330
12	AT5G58575
12	AT5G59020
12	AT5G59250
12	AT5G60840
12	AT5G62140
12	AT5G63710
12	AT5G64280
12	AT5G65770
12	AT5G66490
12	AT5G67160
12	AT5G67330
12	AT5G67385
12	AT5G12110
12	AT5G21326
12	AT5G21430
12	AT5G21930
12	AT5G22020
12	AT5G22050
12	AT5G42825
12	AT5G45760
12	AT5G51020
12	AT5G53880
12	AT5G53940
12	AT5G63500
12	AT5G65390
13	AT1G01420
13	AT1G01510
13	AT1G01630
13	AT1G02560
13	AT1G04400
13	AT1G04530
13	AT1G04950
13	AT1G05830
13	AT1G05870
13	AT1G05900
13	AT1G06790
13	AT1G07010
13	AT1G07230
13	AT1G07330
13	AT1G08540
13	AT1G09830
13	AT1G09850
13	AT1G10200
13	AT1G11340
13	AT1G12020
13	AT1G12410
13	AT1G12800
13	AT1G13730
13	AT1G14030
13	AT1G14150
13	AT1G14380
13	AT1G14410
13	AT1G14610
13	AT1G14790
13	AT1G14920
13	AT1G15080
13	AT1G15720
13	AT1G15970
13	AT1G17230
13	AT1G18170
13	AT1G18610
13	AT1G18660
13	AT1G19870
13	AT1G19920
13	AT1G20550
13	AT1G20950
13	AT1G21065
13	AT1G21480
13	AT1G23180
13	AT1G24160
13	AT1G24610
13	AT1G25375
13	AT1G26190
13	AT1G26310
13	AT1G27200
13	AT1G27440
13	AT1G27530
13	AT1G27690
13	AT1G28340
13	AT1G30290
13	AT1G30500
13	AT1G32070
13	AT1G32500
13	AT1G33400
13	AT1G33990
13	AT1G34065
13	AT1G35460
13	AT1G35620
13	AT1G36390
13	AT1G43580
13	AT1G45170
13	AT1G49890
13	AT1G49990
13	AT1G50910
13	AT1G51730
13	AT1G52420
13	AT1G52870
13	AT1G53200
13	AT1G53280
13	AT1G53520
13	AT1G54820
13	AT1G55000
13	AT1G56000
13	AT1G56050
13	AT1G56190
13	AT1G56423
13	AT1G56460
13	AT1G57790
13	AT1G60230
13	AT1G62520
13	AT1G62830
13	AT1G63430
13	AT1G63850
13	AT1G63970
13	AT1G65280
13	AT1G65320
13	AT1G66250
13	AT1G67280
13	AT1G67480
13	AT1G68660
13	AT1G68780
13	AT1G69390
13	AT1G70730
13	AT1G72190
13	AT1G72310
13	AT1G72420
13	AT1G72500
13	AT1G72550
13	AT1G73110
13	AT1G73530
13	AT1G73655
13	AT1G73940
13	AT1G73960
13	AT1G74940
13	AT1G75210
13	AT1G75280
13	AT1G76170
13	AT1G77800
13	AT1G78040
13	AT1G78100
13	AT1G78880
13	AT1G79470
13	AT1G79560
13	AT1G80170
13	AT1G80600
13	AT1G10210
13	AT1G02910
13	AT1G20816
13	AT1G23360
13	AT1G34640
13	AT1G35260
13	AT1G48030
13	AT1G54220
13	AT1G55900
13	AT1G61010
13	AT1G61960
13	AT1G76450
13	AT2G01630
13	AT2G01680
13	AT2G02680
13	AT2G03505
13	AT2G03550
13	AT2G03810
13	AT2G04230
13	AT2G05830
13	AT2G06010
13	AT2G14890
13	AT2G15280
13	AT2G16750
13	AT2G17650
13	AT2G18160
13	AT2G19860
13	AT2G20230
13	AT2G20370
13	AT2G20890
13	AT2G21010
13	AT2G21970
13	AT2G23300
13	AT2G23460
13	AT2G24150
13	AT2G24390
13	AT2G25480
13	AT2G26340
13	AT2G26640
13	AT2G26930
13	AT2G27130
13	AT2G27230
13	AT2G28290
13	AT2G30200
13	AT2G30620
13	AT2G31040
13	AT2G31660
13	AT2G31670
13	AT2G32520
13	AT2G32640
13	AT2G32970
13	AT2G33340
13	AT2G33500
13	AT2G35450
13	AT2G35470
13	AT2G36990
13	AT2G37660
13	AT2G37790
13	AT2G38270
13	AT2G38330
[truncated: 7,838 more rows]
