# Supplementary material for: MEME-LaB: motif analysis in clusters
Source: Bioinformatics. 2013 May 14;29(13):1696–7. doi: 10.1093/bioinformatics/btt248 (PMC3694638; doi:10.1093/bioinformatics/btt248)
Supplement: Supplementary Data [file supp_btt248_Supplementary_Data.zip › Supplementary_Data/Input_Files/TAIR10_upstream_500_20101028.fasta]

>AT1G08520 | chr1:2695912-2696411 FORWARD LENGTH=500
TACAGATGATTATGCCTTTTGAAAACCTAGTTATTACTTATTGCATAGTTTATTTTCTGATCAAGTAAAAAAAGTTATGA
ACACAATTCTTCTTATGAATGACTCTCAAAATTAAGGATGTTGCCTTGGAGATTTATAGGAGTTAGCCTACTTTTCACCT
TGAGGATCAATTTTATAGTCAAAGCTAATAATGTTTGTGGTCTATATTAGTTACCACTTGTTTACTACATCCAAGCGATT
GAATTCGCATTTCCCATACTCTTGACTTAATTAAACCTTGAGATTTCATGATTTATTATGCAAAATTTAATCCTTCGCTA
TCTATTTGTTCCTAAAAGATATAAATTGAATAAAAACGTAACTCTCCAATTAATAAGAAAAACTTCTTTAATTATTTTTC
TAGGTTAATTAATAAATTTATAAAACAATAAATATCATATTAGAAATTCATACTAATAAATTTTGAGACATTTTATTGAA
ATCTTAATGTGGATAGTGCT
>AT1G08530 | chr1:2700726-2701225 FORWARD LENGTH=500
CCTCACAGGAAAATATTATTACTTGCCAAATGCTTCGGATGCTGTAATCTCGGCCACCACTAGGGATGCACTATCTGATC
TGAAGAATTCTTGACCTCATTTTGTCTGCAATACCTTGATTCTGGATCAAAGTGTATATTCTAATTGTGCAACACATCAG
TCACTAAACATGAAATTATAAGAAATGAAATTTTGTTTTAACATACTCTTAAAATGAATTTCCGATTTTATTCCGTTGGT
CGGTAATTGACGACTGATATGATGATGCATTAGTGACAGATCACTGTTTGTATTAAGAAGAAGACGATGAAGCTGCAATA
TTCACAATTGATACAAGAATTAAGATAGTCGGTATAATCCCGGTTTGCAGTAAACCCTACTCTAATGTCTAAACCACATC
ACAACATCAAATAGATGGTTCGGTGGTTTAGTTACGGCAGATACACCGGCCTGAACCGAATAAAAGAAAACTGGACTTGG
CTCCTGGAGAAGAGAAGACT
>AT1G08540 | chr1:2702836-2703335 FORWARD LENGTH=500
GAAATATCACTACAACCTGTTGTGGCTGGTGCAGCCGAAAAGACTTCTCACGCAATCGGCAGTGCAACCAAGAGACTAAT
GAACATTATAACCGGAGGAAACAAGGATGAAGATTAGACATTTAGAAGTTTTCACTTGGAGTGTGTTTTTGGTCCGTCTT
TGTTTGAAGGGATTAGTACAAGGTAAAGTCCATTTAGGGAAACAGAGAATCTATGAACAAGAAGACTTTTTAGTAAAATT
TGGTATATTTATGAAACCTGAAGTGTAACTGTGTAAGACACAAAAGAAGAAATAATAACAGCCACAGCCATTTTAAGATG
TACAACAGCAGATAAAATAGTTTACATAACAAGCCGACAAAAAAAAAAAACTATTCTATTCTTACATATGGGTTGACTTT
GCAAAGATGGTAATAGTGTGATTGGGATTGGGCCAAAGTTAATAGGCCCAAAAGAAGTGGAAAATTAGAAGTAATGAATC
CTTTGATTGAGATAGAAGCT
>AT1G36060 | chr1:13456332-13456831 REVERSE LENGTH=500
ACAAATTAGAACATAAGTTTGATGTTTTAAATTTGGATATTTAAAAAGTTGGATATTTTTAAATGTTTATCTTAAAAAAT
AAAAAAAAATGAAAAAAAAGTTTTGGACTAGGCATCCTCTAGACAGGTTTAAGCGGATCTATGATGAATAAATCAGATCA
ACGATTAATCTTTTCGATTTGGACAAAATTGCGGTAGACTCTATCCGATCAGCCGACTTTTTGAACAAGGGATTCATAAC
TATTCTTCGAAACATTTCACTAGTTACAACATTTATATTCAGTTTTTATTCAATTATTTTTTATACTTCTTTTTTTATAT
ATATTTGGATCAAATATGTATCTTATATAGTGGGAGTCAAATACATTTTTTTAAAGTCAAATACGTTTTTTTAAAAGTCA
AGTACATTATTTTAGGATTATTGATGTACAAACAATATTTTAATCTATCTTCATTGAACAAGCCCTCTATATAAACGGTG
AGAGTTGGGTGGGTATTACC
>AT1G08550 | chr1:2706424-2706923 FORWARD LENGTH=500
CCAGAAGCAGTAACGTCAGAAGATATACTGATAAAGGAATTCATGAGGCAGGACTTGGACAAAGTGTTGGACTCGTTGGG
TACAAGGGAGAAACAAGTGATACGTTGGAGATTTGGGATGGAGGATGGGAGAATGAAGACGTTGCAAGAGATAGGAGAGA
TGATGGGAGTGAGCAGGGAGAGAGTAAGACAGATAGAGTCATCTGCATTCAGGAAACTAAAGAACAAGAAGAGAAACAAC
CATTTGCAGCAATACTTGGTTGCACAATCATAATTCTTTTTCTCTTCAATATGGAATGTTTTGTGCATAGAACCCACCCA
CCTGAGCATAACAAGCAGTAAATTATTACTTTTTAGCATTTACGATTCTTGTGACAACTACTAAATCGAAAAAATTATTT
TAAAACTAAAAAGAAATTGTTGTCTGAAAAACATAAGTGATATACAACAATAAATAAATATCTCTTATAAGAATTTGGGA
AAAAAAAAATCCAAAGATTA
>AT1G08510 | chr1:2694378-2694877 REVERSE LENGTH=500
AGTTTTATGGTTAAACTAAAAAAATGAGAAAAAGCTAGAGTTAGGTTTAGTTTAAATGTAGTTTTCGTTAGTCTTAATAA
ATACAAGTAAGATAGAGATTGATGCACATGTACCTTGTTGTCTCTGCCCACTTATTATTACACAGCGTCGGTGCCAGTAT
TGACAACAAGCTTGCTCACACATTCGGATATGTGTCTTTTTCTCTCCAATTACAAATTTGATTGGTTCGATTTTTCAAAA
AAAAATTTCCAAGTCCAAAGGAAATTTCCACGGAAGCGCAAATCAAGTTTTGCGTGCTAAATGAAATTCAAAGAAAATTT
GTAGTCCATATGAATAAAAATTGAATAAATTTGCCTAATTAGGTTAACCAATCTTGTAACAAGAAAAGGGCAAAATGGGA
AATATAGAAAATGAAATAAAAATGTGTCGTTGTTGTTTTGAAACTATGGAGAAGAAGAGGAGAGGCAATTATATAAAAAC
CGACTCTCATATCCACATAT
>AT1G70120 | chr1:26408421-26408920 FORWARD LENGTH=500
CCAGCAACATAAATATATTTCTGAAAATTATAAAATTCGATTTTGCCATTGAACCGTTCTTTTAAAATAAAGTATGCAAC
ATAGTCTCTGGGAATTTTAAGGCATAAAGTCTCTTCCTTTCTTGATTACTTTATACACAAGAAAAAGAGAGATTTAGAGA
CTTACCAATGCTTTGAGAATCAAGCGACTCTGTTACAAATAGTTGAAGACAAAATGTTTGTTTCGTTTCTAATTCGACTT
CTGGTTTCGGCTTCTGGTTACCAATACTTTACTTTTTACATGTTTCCTTTCTTTTTCCCCTTTACGTTTTTGTTATTTTT
CCTCTCTTTTTTTGCATATTTATTTGATTCTAGATATTCATCGCCGCAAATTGTGTATTATTAAGAGATATTCATCGCCT
ATAAAAATTATTATCAATTAGATATTCATATAAAACCAGATTTCTAAACAAGAGAATAATTATTAAACCTTCTCAATCAT
CTTCCTTCAATCGTGACACA
>AT1G70100 | chr1:26402583-26403082 FORWARD LENGTH=500
AATTGTAAGTATGTAACTGTTCACATATTTAAGTCTGCTCCATAGTCAAACTTCAAAGTTCAAAGAACTCATCTTCTTTT
TTTTTTGGGTCAAGACATAAAATAACTCATCTTAAACGGCAAGATTTGGGCTGTTAGTGGGCTGGATTGGGTTGACCTGT
TAAGTAATACGATGTACGTATTCCTCGTTTCTAAATGCTTTTTGAAAACGATAATGAAAATGTTAAATCACACATTAGAA
ATTTGTGAAAAGGATGTCCGTACCTGCATTGGTTTAATGTTTGTATATGACATTCATATAGTAAAAGAATGTGAAAGTAC
CTTCGACTTTGATTGTTATCAATATCGACTATTTTTAACTATCAACATTAGTCAGTTAAACTAGTTAATAATCGCTTTTG
TCCCCGCCTAATAGTTTAGTTAGTACAACACTTTCTTACTTACCATCTTCCGACAAAGGTCCCACTGTCTCTTGTCTTCA
TTCTCATCCTTGTATCTGAT
>AT1G70110 | chr1:26408324-26408823 REVERSE LENGTH=500
TATAGGCGATGAATATCTCTTAATAATACACAATTTGCGGCGATGAATATCTAGAATCAAATAAATATGCAAAAAAAGAG
AGGAAAAATAACAAAAACGTAAAGGGGAAAAAGAAAGGAAACATGTAAAAAGTAAAGTATTGGTAACCAGAAGCCGAAAC
CAGAAGTCGAATTAGAAACGAAACAAACATTTTGTCTTCAACTATTTGTAACAGAGTCGCTTGATTCTCAAAGCATTGGT
AAGTCTCTAAATCTCTCTTTTTCTTGTGTATAAAGTAATCAAGAAAGGAAGAGACTTTATGCCTTAAAATTCCCAGAGAC
TATGTTGCATACTTTATTTTAAAAGAACGGTTCAATGGCAAAATCGAATTTTATAATTTTCAGAAATATATTTATGTTGC
TGGCTCAATGGTATTGAATGATTCTCTGTGTTGACTCTCCCTAAAGATGTTTTCTTGGCAATTGTCATGAATATTTTGGT
TGTGTTATCTTATCAAGATT
>AT1G36040 | chr1:13445562-13446061 FORWARD LENGTH=500
ATCCTGTCTTGATCAGTGTGTATGGTTCATCTTACTGGGCCAGGAAGCTGCTATTTTCTCCATACTAAAAATAAGCTATG
CACCTCTGTACTTTGGAATCTGTCCTTCTCGCTTGAATGCATTTCGCATGTGGGTTCCTTGCCTAGTAGGAGTCTCTTTA
AGCTATATAGTATATATGTCTATATCTTAAGATTATGCTACGTTTTATCATTCAGAGGATGATTTGATGAGATCTCACAT
TCAGTTTGAATCACAGTTCTTGAATGACAGTGGCTGTTAATTTCAAGTGTTGATTTGGTTGAATTTGTGGTTCTATATGG
TTTAGTCCTACCTTATGTTGCAATCATATTATGTACATATGTTGGTTGTCTACTACGTCTCTGGGTTTCTGTTGTGATTT
GTTTTTGGGCCTGGTATAAGGCCCTGTCTGTTGTTTAACGGATCTGGTTTAGTGTATTGCAGCCTGTCTTGGTTTTCGTG
CTGTTTTAGGGTTTCCCTTG
>AT1G36050 | chr1:13449704-13450203 FORWARD LENGTH=500
AACGTGGTTTTACGGTTTTGTCGAGAAAATGTTGGTTTACGGTTGTGGCGGAAAAACGTAATTTTAATATTTAAACCAAA
AACTGAAGTTAAATAGAATAATTTAGTTTTACTAAGGATGACTAATAGAAAAAGAAAAATAAATAGACTTAATTGGATAC
CAATTTATTTATGTGAAACCTTATTTAATAAATGAGTTTAGTTGGCTTAATCCATTTAATCTCATTTAACTTGTTTTTCC
TAAATTAATTTAAATGGGTCAAAAACTCTTACTCATAACCATTAATTAAATAGGATTTGCATACCCAAATTAACATCACT
AGTCCTAGACAAAAACCAAAATAGAAAACAATATTTTTATCCATTTTTACTTTTGCTCATCGACCAAATTTGGGCCTAGT
TTGCTACAAGCTAACAATTGAAAAGCCTCTTAAGACACATGAAATAGTAACGACGTCGTTTACTCATGAAGCGAAAGACG
GCAAACACGAACGGGTTTAC
>AT1G36035 | chr1:13439576-13440075 FORWARD LENGTH=500
CGTATCACTTTAGACAAAGGAGACGAAGTCGTCAGACATAGGACGTGTGCCTAGTGTTAAGATAATGATGAGGAGCTACA
CTTGAACATGCTTGATAAAGTGGAGCATCCTGCCTTTTCCGAGAAACTACATAAGAGAAGTTTTGGTCTATTATTAGGGT
TAGCCACTTTACTTGAGAAAAGTGGAAGAGAAGAAAAGTTAAGTAGAACTTGTTCTTGTGGGTTTCATTGGTGAGTGAAC
AAAGAGAGCACAAGGCTGTTGCTGTGTTTGTGAGCTGGGTAGTTTTAAGTTCTGACAGAAGCAAATCAGGTTGTTGATGT
TGCATAACACTGTCCAAACTTATCTATGATTGATCAGTTTGAAAGTTATTCTAATAAAGTGTGTTTATTGGAGTTGTGGT
CTTTATCTTGTCAAAGTACTTAGGGTTCTTTTACTTCAATTGGTATTAGAGCGGGTAACCAATCTGAGATTAGTATATCT
GAACAGGTTAGATCCTAGTT
>AT1G08560 | chr1:2710913-2711412 REVERSE LENGTH=500
TTGAAAATATCCTAATAATTTGAATGGTTCAACTAAGGTGTATCGTAACAAAAGAAACTATACCATAAGTTTTCCAACAT
AAAAAACAAAACACAAGAACCACAATTTTTGTATAAATGGTGACAAATGTGCAGCTAAGAACACCTCTTCTTTGCTTTCG
TAAATCGTCACCAATGATGATTTGTCGACAAAAGCGATGTCATACACATAATTACAATTTAGTCCCTATATTTTCTTCTC
AGTTTCGATATCTTTAAAGCTGTCTCAATCACACACGTCGGCACTAAAACATACATCTAATTACAATTTAGTCCCTATAT
TATTTTAAAGTTTCGAAAGAAATTCACATGAATTTAAAAATAGATTTGAAGAAACAGAAACAGATAGACAAATGGACGAC
AACGGATACATCGCCAAAATATAGCCGTTGGGGCGAAGAAATCACAGTAACGGCTAATTTCTCCTTTTTCTTATATTAGA
AAGAAAGCTTTCTCTCATCT
>AT1G08580 | chr1:2716405-2716904 REVERSE LENGTH=500
TAATATGCCCTTTCATATTTCACATGCACCCATATGGGACTTTTTATCATAATCAACATTTTAAAATATAAAATACCGAA
TGGAATAACAACAATACATCCTATATGTGAATGATAATGCATGCATTAATTATTAATTATATGTATATATACTAATGATG
AGATCATAATTTCGATAGTTTAGAGAGAAGATGAGGCTGGAGAGCATGTGCTAAGAGCTTTCCATTAACCATCTAAACAC
TTAAATCTAATTAGTTTAGCCACATTTTGTTTTTTTGTAATTAAATTTCACATTTTTTTTATTTTAAGAAGAAGTTCAGA
TTTCAATAATTTGACGTCTTTCAATTTGAGCCGAATCAAACCGAACCGGATTAATTGTTATTTTTCTCAAGCAGCAACGA
TAAAAAAGATATCTAAAAGGCCCAAATAAGAAATTGAGAAAAGGCCCAAATAGAATTCGTGCGACTGTGGAATTTAGGGT
TTTGCATCGAAGTTGGTTTT
>AT1G64840 | chr1:24093058-24093557 FORWARD LENGTH=500
TATTCAAAGAAAAAATATAATCGTAAATACTAGCAAAACACAATATTAAAAAAAAATACAACTTTTAGTTTTAACACTAA
AATTAAAAACGATAAATATTTTTGGGTTTCTGTTAGTCCCTCTGTTCCAGCAAATTTGATGTTGTGAGATTCTTACACAA
ATTAAGAAAAACAACTATTACATTTTAATATTATTGTTTTGTTAGTTTAATAATATTAAAAAAAAATTTTGATTAACAAT
AAAAGTAATAATAATATTGATATTCAATTTTTGTGGAAAAAAAATAATTTAATATTATTGTTTTGTTAGTTTAATAATAT
TAATTTGTTTTTTATTAGCAATAAAAATAATAATAATATTGATATTCAATCTTTGTGGAAAAAAAGAAATAAAAATAAGG
GTGAGTATTTTTTAACAGAAATATTGTTTGTAATGCGGGTCGGTCTCCAGTATTTACCAGAAACGGCGGTGTTTTCCATT
GTCTACGCATCTACCAAAAT
>AT1G70150 | chr1:26416398-26416897 FORWARD LENGTH=500
AAGTACGTAAATGGGTTTCCAGAGGTGATGGTATTTACTTGGTGAGAAATGCTGAACCCAAGGGGCTTCGATTTGTATGG
CTTAAATCATGAGTGTTTATTTCATCTTTTCTAGCTAAAATTAATTATTTATTTTGTCTTTCTTGTTTACTAAATCATCA
TTCTAATATTGCGGGTTTAGAATATACAACAATAAATTTACAAAATTAAGATCTTTTAGGATATTTATATACATTATTGT
ATCAGTCCTTTTTAATACTTTTTATAGGGGTTTTTTTTCTTTGTTCAAAATACTTTTTCTAGGTTAACATTGTTAATATG
AGAACAAAATGGGCCTTGCGATAAACAAAATTGTGGCTTACGATAAGAACTAATTGGGCTTTACGATAAGAAAACATTGG
GCCTTATGATTAGAAAAATGGGCCTTAAGAGTTACCGAGATTCTTTAATACTTTTTTCGTCCCGAGAAGAAACGGCGGTT
GTCTTGGTCGTCGACGGCGG
>AT1G64850 | chr1:24097651-24098150 REVERSE LENGTH=500
AGCCAATAACGCACCTGAGAGTATTGTCGAGACAAGAATGTGCAAGAGAGTGTGTGTGGCACAGACAAATCGAGAATGTG
TGTTTTGTTTTTTCTTTTTTCTGTTTCTCAGTTTTTTTTTTATCCAAGAGTTTTTTGGTGGCCTAATTCAAACCACCATG
CAGAAAATAAGAAGAGATAAATATAAAATGGTTTCAACAATTGGAGAAGTTTAGATTATAGTGAAAAAAACGAATATGAT
AATTAGGAGATATAAAAAAAAATGGAGATATGGAAAGAAGAGATGGGATTGGTGGAAGCAGATACTGGCTCCATGTTTCT
GTGGTATTCAGCTACGTCTCTTGTTTCGCTTTCGCTGCCTTCTCTCTCCCATTTACATTTCTTCACCATTAACGATTAAG
GCCCATTTGAGCCCATGATTCATTAGCTTGCGCAAATAAATGGGCCGTTGACCAACATATAAATTGGCCCAAATTCGTCA
CGCTCACGCCTCCACCCCCA
>AT1G70140 | chr1:26415231-26415730 REVERSE LENGTH=500
TTTTAAGGAAAATCCTATTAATTTGTTTGGTATTCGGTATTTGTTAGTTCTAAGGAATTGAATTTCCCGATTATACATCA
TTATAACGTTCTCAAGTTCCAAACTTGCAACCCACATTTTGTCGATATTCTCAAATGTGAATTCATTCAATTTCCCATAG
AAAACATAAATTTGCACTTAAAGTTAACAATTGAAATCGTATCTAAATGGGAATGTTTTTGGCTTTTAGTGTTAGACTTC
CAAAGCGTCAAAAATATTTCTAGAAAGAGCACAAAAAATAAGCAACGCCACTACTTTTGGACAAAGTCAACGATAACACA
CATCAACCGCACCAGCTCCATAAAAGTCCATCTCACGAAAACGATTCTAGTCAAACTACCTAAAACACCCTTATATTTAC
ATACAACCCAATCCCACTAACAAGGGTATTTTCGTCAATCACAAAATTTATCACCGACCCGGGAAGAAGAAGAAGAACAG
ATCAACTAATTTCTGCTTTC
>AT1G08570 | chr1:2712383-2712882 FORWARD LENGTH=500
TCATTTTGGTGGTTCATCGCCTAATTTGTTGTTTACTTGATTGATAAATGTTTGAGGATGAAACTGTATCATTTATTTTT
CTCAAAATTGTTTGGTTCATGACCTATATAATCCATTTGTTTAATATTAATATAGGTAAATTTAAAATTCGTTACTTAAA
TTGGCTAAACATACTCTTCAAAATAATATATATCCACTTAACATAGTTAAAACTCTGTATTCAGATAAAAGCATGGTAAA
AAACCAAACATATCCATTTAAATGTATTCAAAGTCATGAGAAAATTTCCTATACTTGTTCCTTTATATCTGCGAGAAGTC
ATGAACCTTATCCATTTATTAGTTTTCTTCTGACCGACTAAACCTGATAATCACTAATCCACCGTTAGATCTTAAAATTC
CAAATCCAAAATGGACGGTCAAGATCACTTAACGAAAAAGAAAACAGTTTCCTGTCCAGAAATGTCTAACCTTGAGGCCT
TTTTCTCTTTCCTTTAAACT
>AT1G64830 | chr1:24092567-24093066 REVERSE LENGTH=500
CTTTGAATACTATTAATTTTAGAATTTAACATGTGGTATATTGTTTTGTATTAATATTGGTTAAATTCATTTCACCAAGA
TTCTGTTTCATAAAATAAAACATCATTTTTCATTTTTTCCCTTTAATAATATTTCATCAATTTAAAAGTTTCTTTTTAAT
GGTTTTCATAATATATACATTTTCAAGTATTATAGCCTAAACCCAAAAAGTTGTCCTTTTTATATTCATAGGTTCTCTAA
ATGAAATAAGATCTTCAATATTCAAAGACCATTCTTAAATTTTTTATATTCATAGATTCTCTTATTGAAATAAAATATTC
AATATTCAAAGAACATTACAATCCTTAATTTGTTGCATTTATTACCATAACTACGTTTTGCATTTAATAATTACCAAAAA
TCATAAAACATTACAAATAAGTCAACTCATTCATGTAGTCAACAATATGGTTATTCAAATAGCTATAGTCTATAGTTACG
TCTCTCAAAGGATTCTCAAA
>AT1G64820 | chr1:24088105-24088604 FORWARD LENGTH=500
AGACCTTAAGGGAAATCCGCTTACCGGAAACCTCAGAAGGTTTTATGGTAAAGCCCCTGCTTTGGTTGAGATTTGTATGC
ACAGTGGAGCTCGGGTTCCTCAACGCTATAAGGCCATGATGAGGCTTGACATCATTGTTCCTGATTCACAGGAAGCCGAC
ATGGTCGCATAAGTCCTTGGAAATGTTCAAAGTAGAACTCCTTTGTTAGGATAAAGAAGCTGAAAATAAAATGAGCTGGC
TAGCTAGGATCTTTCCTCGTAGGAGACATTAGAAATCTTGTCATATAGTGTATTTTGCAATTTGGGTGTAAAATATTTTA
GAAATCTTGTCATATAGAAATATTTTAGATATTTGTTTGATTCTCTATCATTGACAACTAACCCGGTCACTGGTAATTAT
AATGGAGACGACTTCAGTGGTATTTGTTTAAATTATTTCTTTGTCTTGAAAGATTCTAAAGATGTTTTGATCCAACGAGT
TTTTGCTGAAAAACTGAATG
>AT1G64790 | chr1:24083429-24083928 REVERSE LENGTH=500
AACCAAACCAAACCATAATTTACACTAAACATTTAGTTATGTCCCTATTTAAACCGATCAAACCGAGAACTGACATCTAG
TATTATCAAAATAAAACATTTCCAAGAATTTAGTAAGATATTTGACTTTTTTGGTTTGTTTAATTTAGTGGTGAGAATTA
GAAGTTAATTATTTTATTTTGAACTTATTGGTCCACCTTGTTTTTCGATGATAAATGTTTCTCTAGCCAAAGGTTTATTG
GTTCATGTTTGTGTTTAAATTTAGCTAATGCCTTCATAATGTCTCCATATACTACACTTTGATGTCTTAGATTCATATTA
CTACAAAAGAACTTATGAATCCGAGAAATGAACCATCTCATTGTTTTTCTAATAGTCATTTCCATATATTTTGGTTTAAA
TGAAAGTTGGACAGTAGTACCATGGGGTTGCAAGGATAACACATTAGAATTTCGAAATGAACTTGCTCCCAATAGTATTC
TCAAAGTTAATTGCACATCT
>AT1G64800 | chr1:24084586-24085085 FORWARD LENGTH=500
CTTTATTGTCTTTTCATGATTGAAACTCACAATCGTTATAGTATACGACACAACTCATTATTATTTTTAACAAGGGTTTA
GAACAACATAAATTGGTTTTAAGATACTTAATTGTCATATTAACTAAGAATAATTTGTGTTCTATTTCCATTTAGTTATC
ATAAGTGAAGATCAGTGTTTGAAGGGCAGTGAGTGAAATTAAAGAAACTAAAAATAGCCATTTGTTTCTTAATGTCCACC
TCATCCTTGATATATATCTCAATACGTTTTATAATTTGCTTGTGTGGTTGGGAGAGAGAGAAATGAGAACGTAAAAGAAG
GAAAACACGAAAACAACACAAAAGGATTTGGTTGGTTTGCTTTTAAAATGCTAAATGACAGATACATACGGGTAAGAAGG
CGTGACTCCCTCTCCTCCCCTCCCACTTTTTCATCATTGGCCATTTATAAATTTAATTCTCAATTCACTCCAAATCTCAT
CATCTCACGTTTCTTTATCG
>AT1G64810 | chr1:24086058-24086557 FORWARD LENGTH=500
AACAAATAAGTATAAATCAACGATATAACTTAACTAAATTTTGGAAGATTTCACATTTCACAAGTTTTTCTTTTCTTAAC
ATGTTATTTTCTATATGAACATCTAATTTATAAATAAAACATATTGAAGGTTGTAATTTTAGATTTAGGATGATAAATTA
GTTCACATAAATAAAAGAGAAATACATATTACGGGAAAAATATTATGTTTCGTAATATACAAATATTGAAAGAACAAAAT
CAAAATCAAAACTAAAATTTATTTAAATCTATTTCAAAAGGAATATGATCCTAAATTCTATTAAAGTTACGACCAAAAAA
ATATAATCTATTAAAGTTATTACTTTTTAACTTTTACCTACCATTTGACAAATTCGTTCTTATTTAGTTATAGAAAATAA
TAGTTAATCGTTAAATTATATTTTGGTGTCATAAAAATAATAATATATATTTTTGTTGTTGTGCAAAGCAGCAAAGGTGT
CATAATAAAATCCAACTCAC
>AT1G70130 | chr1:26411802-26412301 REVERSE LENGTH=500
ACACTAAATTTGTGGATGAAGACTAAATTAACATAAGTTTATCTATTAACTAACAACCTACCAGTTTGATGCTTGTAAAT
ATGAAACTTCAACGTTATAAAGACTATATGGTGTGAACTTTTTATCCATCTTTATTGACTTTTAAAATTTTCTTAATTTG
AGTAAACAAAAGCAGAAGCTTTTTAAAGGATGCAGGAGTTGATTTTTGTATATGAACAAAACATATACTTCTCCCTTAGA
CGAATTTGGAGCTATCATTCTTGGTTTCAAACTTTTTAATAATTTGAGCTTTAAAGCAAAATGGCAACTTTATATTGATC
ACTAGTCCACAACACTTTCTCTGCCTTTTCCTCAATAGCAACGCGTAGTCAAGAAGAAGAACGTGTTTAACATGGACCAA
TCTTGATTAAGATAATAGTATGATCAAATGCTTATATAAACACACTAAAAAGGAATCAAATTTAACCATTCCACAAATCA
CCAACAAAATTTAATGAATC
>AT1G70160 | chr1:26419449-26419948 FORWARD LENGTH=500
ACAGCCAATGGCAGTAGAGGAGAGTACTCTGTTTATCCCTTGCTACTCAAACTGTTTCATCTTCGCAATGTAAAAATTCT
CCAACATTATTGATCAACTCAATGGTTCACTGTTATGGTCTGGATCGACGATAGAGATACTGTTCCGGTGTATGGACCAA
CATTATCTATACAATGAATGTAGAAAATGTCACATCATTTTGTTATTGGTTGTTGTAGTTATTTATGTGGATAGGACCAT
CAAGTGCATACATACAATCATTGTAGTCTTAGGTGAATATTATGCTATATATCATATAGCATTAGTCATTTCAAGTGAAA
CTTTGCAATTATCTTTGTCAGATGTCATGAGCAATTGAACAATGAACCAAACTGAACCAGATGGTAAAATCCGGTTCTTG
GAGATATTCATTCACAAACCAAGTTTGTGTCTACGTGGAAGATGAAACCAAAGCAAAGAATCTTCAAACTTCTTGTTTCT
AAGAAAAGTCTAAAACCAGT
>AT1G70090 | chr1:26400290-26400789 FORWARD LENGTH=500
CAATCTGTTAAAATCTAGAAATCTAAATTATTTGTGGTTACCAATCCATTTACTTTTAAGAAATTTACTGATCCAAAAAC
AAGCGTGTGGTGCACGTGAGAAAGTAGGGTTTGATCAAACCAATCAAAAACTCAAAAGGCTTCTCATCGTTTAGTCTCAG
CCGTCGATCTCCTTTTATCGAGCCCATACAAACTTTCAAGACAAAACATCATCCAGCTGTTTCCATCGAGTTCACAGCTG
GCAAAAACCTATCACAAGTTTCCAAAAGCCACCATTAAATTTCACTCTTACGGTACACCAACACACAGATAATAAAATTT
TAATTAATTACCGAAATCTTCAATTAATCCCATCAGTTAGAATAGGTAATTACGTTGGGATTGATCATTCAAAACGACTA
AAAACCCACATAACTATTCACGCGCTTTGTGTGAAAGCGCGTGTAAACCAAACTTCTCTCTTAAGCCAAATAAAAGAGAG
ACTTGTCCTTCTTCTGCTTC
>AT1G64780 | chr1:24062631-24063130 REVERSE LENGTH=500
ATCGTCATATGCTTGAACTTGTTCTTTAATGTCGTACTTCTATGTAGCGATGTTTAATTAATTGTTTCTCATAAACAAAT
GCTGACCCGATTCCTTGTCATACTAAAATAAACGATTCAAACACTAAACGAAATATTATAAGAATTTTCTTTTTTCTTTT
TTTATTCGTATAACCAAAATTAATTGCACACAAAAACTGATTAAATATCTTATTAAAATAAAAAAATCTTCTTTAAAAAA
TTAACTTTAAATATGTTCAAAACTGAATAGAAACTAAAACAAAACTATACCAAAACAAATTTATTAATTTTATTTTAGTT
TGATTACTACTGTTTAAAAAAACTTAAACCAGAGACCTAGAATTTTAAAATTCAGAAAACTTCTTTTAAAACCTCAACTA
GAAGAAGAGTAAGTAGTACCGCAACTTTTTGTGATGTAACGAAATAAATATGCTTTTTTCCACTTTAAATACACCAAAGA
CACTCTCACCACAAGTACTC
>AT1G14160 | chr1:4841849-4842348 REVERSE LENGTH=500
CCACATATCAGATATTAAACTGATAAGAACAGATACTACACTTGATCTTAGCCAAAAGGCCGAGAAAGGTATGAATTGTT
CGTACGGCTCAGCTTCTATTTTATACCCAAAGCTATGACTAAAGCTCTTCTAAACTATCGATGTGGGACAATTCAAAAAG
AACCTCTTGAACAAAAACGCCTATGAAAGACAAAACATCATAAGTTGTCGTCGTGCCTTAAAGCACTGAATTCAATCTGG
GTAGCTTTAATCTTTTGAATTTCTTCTCTCTTTCTCTACGAATAAAATATATTCATCATTCTAAAAAAAATCACAGTCAA
ATTTAGTAAACACTTCAAAGTTTATAGCTTAGATTATTATTTAGCTACGGACATGAATACAATGCCAAAATGAGAATTCT
TATTGGTTGTTGTTTGATGTAACAATATAGAGCAGGTACAGAGAGGATAAGCAAAAACACAAGATAACAAATAAATCTTT
GCTCATTATATGTCCTCAGC
>AT1G64700 | chr1:24040596-24041095 REVERSE LENGTH=500
AGTCTAACATAATATGATTCGATGTATTCTTTATAGCCAAATTCTTTTCTTTTTGGGATATCACAACTCAAAATGTTCCA
CTGACAATAGATCTCTGCTTCTGCCGTGCTTTTAGGAATGAAGAAACGAAAGTATATATATATATATATAGATTAAAGTG
AGTAGATTTATCATTTATATAATTGAATATGTTTATGGTCACTTGCAGTTACTTTATTGTATGTTTGTTTTTGTTAATGT
TAAGTATATATCCATCACCAAAGAACAAAAGAACTAACACTAACTAAATAGCATGTCTCCAAAAGAAAAAGTTACCAAAA
AAGAAAGCTATGGGTATACATAGCAGTATTAAAACTAATGAAAAGCAAAGAAGATTCCACCGCGTTTTCCTTTGATGTAC
GCTACTTTTGTGTTCACATAGTTTGTCTCTTTTTAGAGTTTAAATAAGATGAATTATAGGGAATCTCTTAAGTCTCTCAC
CCTCACTGACCTTTATAATT
>AT1G64710 | chr1:24044045-24044544 FORWARD LENGTH=500
ATAAAAGATAAGAAGTTTTTTCTTTCACTTATTGTTAGTTAATTTTGAATAAAACAAATCATAATTTCACATAGTATTAA
ACCTATATATGTATTACTTAAAAAGGTAAAATTTGATACGAGATGAATAAACAAAAAAAAATCAACCATTTCAAATTTAC
ATGTTAAAATATCTCGATTTGGATATAGTCATATAGAGATGATTTTATATTGATATATAAATCGCCTTCACTTATTGGCA
ATTAGTATTGAGTTGAAAATCTATAATTTTTCTACATGCATTGATTCAACTATTATCTTTCACATCATGCATTAAATTAG
CTTGGGTTCCATCGTACATTAGTGTATACATATGCCATCTTCTTCATCATTAGATAATTTTTCTTATAAAATAAATGCAA
TTATAACAATTTGATTGGATATGTCTTGTCATTTAGTTGCGGAAAAATCTTGACGTCTCTTCTTGTCTGAAGTCTTAAGT
ATATAACTGGAAAGTCCGTA
>AT1G14150 | chr1:4839353-4839852 FORWARD LENGTH=500
GGTGTCTGATAATCGCCGGAGATAGACCTTTGTAGAGACCAATCACTCCTTCCTTTCTCGCAATCTCCGATACGACTCCG
AAAGCGCCAATCCGATGCGCACCAGAAGCGGATCCCGAACCATGGAGCTGCATTCTAGTCTTTGTGAGATCAATCGGAAA
CGTAACTGACTCTGCAACCATCGCAGAGAGTGAAGCAAGCAGGATCCTGGTTCCGGTCGGTGCTTCTCTGGTCACTCGGC
TCCGCTCCATTTTCACCGGATTTGATTACCACTAACACAATGTCCATCACAGAGAACACAACTTGATTCTATTTCGTAGT
CAACGACATCGTTTCGGTCATCAGAGTGTATTTGACGACGTCGTTTCCATAATATTGGGCTTTAAAGTCTTATGGGCCCA
TGTTCACAAATTCTAAAATACAAAACTTTAGAGATAACAGCCGACGTGGCAAAACATGAAAGACCGAGTAGACATTATAG
TTTTGAGCTCCTCCCATTTC
>AT1G64720 | chr1:24048623-24049122 REVERSE LENGTH=500
GTTAAAGTTTTTTTATTTTATTTGCTAATCTTTTTATACTTTCAATTAAAGAGTTTTTAGAAAAAGAATCTATGTAACCA
CGATTATATGACCAATTATATACAAAATCTATTCTAATGCTATATTTTTAAGTTATGAAATATGCTTAGTTTTGCAAAAG
ATCTTTTTTAATTAATAAAAGGTTTTTTTTTATAAAGACTTTAATCTTAAAAATTTTAAATGGTAGCAGCAAATATAATA
GCAAAACAGAAAAGAAAAAAAGAAGGGGGAGGGAGGGATGCGGCGACCACAGAATCGAAACGAGTGGAGACAGGCAGTAA
TAAACACTTTGGTCTTTTTTTTATCCACTTATTAAAGAAATGGGTAATGGTAGTCGTGTATAAAATTGAGAGAGAGGTGT
GTATAGAAACGAGAGGCGAAGATTGCATCGAACGCCGAAATTGGGCCTACAGTAATCCCAAATTCTAATCCTTATCCTCT
TCTCTCTCGTTTTTATTCTC
>AT1G14140 | chr1:4839634-4840133 REVERSE LENGTH=500
TCCCGGCATAAAATATTTCTCCTTTATGAATGACCTTGTCCCCCATTTCTCCTGTGCTAATGCTGATGACGTAGCACCGC
CGATGACCGTGAATGTTATTAGTGAAGTCAAGGTTCTCCGGCGGGTGAAGATGTCTTGTTGGGGTTCTCCGGTGCAACAT
ACGACGGAGAACGGTTGGTTTACACGGCGATGATAAATTTTCCGGAGGAGATACGGTGGCGGAGTGTTGGTGGTGGTGAA
GGAGCTCATTTGATTTTTGTTTTTGTTTTTCTTAAGGATATGAAATGGGAGGAGCTCAAAACTATAATGTCTACTCGGTC
TTTCATGTTTTGCCACGTCGGCTGTTATCTCTAAAGTTTTGTATTTTAGAATTTGTGAACATGGGCCCATAAGACTTTAA
AGCCCAATATTATGGAAACGACGTCGTCAAATACACTCTGATGACCGAAACGATGTCGTTGACTACGAAATAGAATCAAG
TTGTGTTCTCTGTGATGGAC
>AT1G14120 | chr1:4835090-4835589 REVERSE LENGTH=500
AGCCTTATCTCCAAACCATTGGTAGATTGATCTACTTGGCCAGTAACAAGAACTAATTTTTGCATATTGTGTGTATGTGT
TGGCACAAATTATGCAAGAACCATCGGCGTGCAGCTTTAAGAGTAGTTGGATATCTAAAATGCATAGGAGGCAGATGCAC
CTTCCTTGGTGGCTCTAGATCCGGCCCATGACGCCACATGTATCTCAAACCGCTAAGAGGTGGCGTTGCGTTGTCTTCTT
ATATCTTTCAAAAACAAAGGAACCAATATCTTTCATTTTTGTTTTACCGGTTGACTCTAATAGTTGCATCCCTATGCAAA
TTCGTATTTGCATGTATGATGTATCTATATGATGTTAACACAAAGGAACCACATTATGCCCGTAGTGTCACATTCACGTG
GAAAGCGTGGAGAGTATTTTATTAATTACTACGGCAGACTTCTGTGCATGGTCGAAAATACTTCGACTTCTTTATATAAT
AATCTCGCCTTCGATAAGTC
>AT1G08490 | chr1:2688596-2689095 REVERSE LENGTH=500
TCTTGTCCGTTTTTCTTGATTATAAATTGTGATTCGTTGATTGATCTTTCTTTGTAATAAAGAAAGGCATAAGAAACTGT
ACATAAAGTAATAATGAGCTCGTCATTGACTGCATATAAAACCAAGACATGTGTGAGTGTGACATGTGGACAATTCTTGG
GGATGCGAAGGAACATGAGACGATACGAAGTGGTCGGTCCAATCAAATGACAACGCCTCTTTGCTCTTCCCCATGTGATC
TCTCACTCTCACACCTTACTTTTGCTGTCTTCGCTTCCCTACGTATCATTACTTCTTTCATAAATATCTGTCAACTGCCT
TTTTCTACTAAATGGAGGATATTTTAGATAACGTGTTTTGTAGTGTTTCAAAGTCGGTTGAACCGGTATTTAACCGGTTT
GATTGGACCTTAAAAACCAAGGGCCCATTTAATGGAGTAAAAGGCCTAATTCGGCCCATATCTTTAGATGAAATTAATCT
TTTGACCGCCGCCTGTGGTC
>AT1G14110 | chr1:4829797-4830296 FORWARD LENGTH=500
AAGAAAAAACCTTACTACAAATTAAGTGATATTGAAATCACTAAAAACACTTCTCAAACAATATATGGGAGTCATTTCAT
ATGGTTTATAGAAATTATATTTAGTTATAAATTTTAGTGAATACAAATTTACATATTATATTCCACAAAAGTAAATATAA
TTTTTAGTAATTAAAAGTGTATTAAATTTTGGAAACATATTATTGAATCATAAATAGTGATATATATACAGTATTCTCTT
CCATAAAATCATTTTAGTATTACTAAAAGTTGTTTCAAAATAAAAAAAATTAACATAGTAATTATTAAACATTGGCATGC
AAATAAACTGATTATTAAATTAGATCTCTTAACATGTCTTTTTAGTACTACAAGTTAGTACCTAAGATTTCAAATGATTC
ATGCAAACCTATAAGATATCTTTCACCTCGTGATGACCATAACATGAAACCATAAATCTATGCAACAAAGTAGAAAACAG
GAAGAAAACATATCTCCAAT
>AT1G08500 | chr1:2688516-2689015 FORWARD LENGTH=500
AACGACGGGAGTTTCATAGCCACACCTTCCATGGTGGAGAAGACGAATGAACAAGAGTGAGTCTTCAAAGTCACAAGTTC
GACCACAGGCGGCGGTCAAAAGATTAATTTCATCTAAAGATATGGGCCGAATTAGGCCTTTTACTCCATTAAATGGGCCC
TTGGTTTTTAAGGTCCAATCAAACCGGTTAAATACCGGTTCAACCGACTTTGAAACACTACAAAACACGTTATCTAAAAT
ATCCTCCATTTAGTAGAAAAAGGCAGTTGACAGATATTTATGAAAGAAGTAATGATACGTAGGGAAGCGAAGACAGCAAA
AGTAAGGTGTGAGAGTGAGAGATCACATGGGGAAGAGCAAAGAGGCGTTGTCATTTGATTGGACCGACCACTTCGTATCG
TCTCATGTTCCTTCGCATCCCCAAGAATTGTCCACATGTCACACTCACACATGTCTTGGTTTTATATGCAGTCAATGACG
AGCTCATTATTACTTTATGT
>AT1G14130 | chr1:4837617-4838116 REVERSE LENGTH=500
AAAAGCAAATTTGAGATTTGTGTTCTTTAGTTCTTACTTGTTAGTTGTTACACATTTTGTAAGAACCTTGAGAAGTAGCA
TCAGTTTCTGATTAACGCGAGAAGAGTTATATAAATTTGGGCCCAAAAGTGTAGGCCCATAGATTTATCATTTTTTTTTT
GTTGATTAAATTAGATTGGACATCCTAAGCAAAAAAATATTTTAAAAAGTAAGAGATTAATAAAATATTCCATAGAAATG
TAATATGTGAATTTCAAAATTGCAATTAAAAAAAGTCGTGATGTTTGGCACATACAAAATATTATATGATAATGGAATAA
TATTAGATTTATCATTTATGTATATCGTATGTATATTTAAGTTAGAAAATTTTGTGTGTCATTTGTCCATGTATTAAATC
GAAATTTGGCGCGTGGAAATCGTTGCCCAAACATATTGACGTCATTTTTCTTCTTCTTCTCCTCTATAATAAAGTAGACT
TCTGTGAACGCGAAAAAAAA
>AT1G36030 | chr1:13436086-13436585 FORWARD LENGTH=500
GAGAATGAAACAATCAAAGGTTACTAGGAAATCGATTCTCATAAATGGATTGAAATTAATGATCTATACTGAAAACCATT
AAGATTGTAAAGAGAAAAAAAAACATAAAAGAAAATTAAAACCGGATTAACCAAATTTTGATCTAATATTAATCGGAAAA
CAAAAGATGAAATAGAAAAAAAGAAAACTTCCACTCTCCCTCTAATAGATTTTTGAAAGAGAGCTGCATAATGCATTTAT
GGGCCGGTATCGAATACCTTTGCCAACTAGAAGGTGAAACATCAACCATTACTCACAAATAAGGTACTTAAATTCATGTA
TTAATTTGACAAAATTCCACTACTTCCCACTTAATTCATACTTTTAAGCAGCAATAAAAAAAAAAATAATAATAATTTGT
ACGTTGAGAAGACGAAATATCCAAACTAATCTATTTAAACAAATACATATAAACAAAGTTATCATCCAATTGCAACCACC
AAATATTTCCAACAAAATCA
>AT1G70020 | chr1:26376870-26377369 FORWARD LENGTH=500
GGTGATAATAGAAAGTTGTTAAGAAACATCTCAAATTACAGCATCTTGGCCGATAATAAAACTAATATACTATGTTTGAT
CATCATATGATTTATTTTTCGTTCTAGCCTGCTTCTTTGATTCGTAGCCAAACAAGCTGGAGCACTCCCAAAGTCCCGAG
TCTTAACGTTTTATGGCCCATTAACGATCTAAAGCCCAACATAAAGAACCTATTTCTATCCTTTGAGAAGTTTTCTCTGT
CCGACGATTCATAGCCAATTAACGCTAAGATTACTATTTGATTTAATCTAAAATATCTTTAGCGAAAAGAAAGTTATTTA
CCAAAATCTAAAAATTTATATGTAATTATCGAAATCTTTTTAAAAAATTTGATATGTAATTATCGAAATCTTCTTATAAG
AACAATATACCAACTCTTTTCTTTAATAACCCTAACAAAAAAAAGATACATAAATCTGGTGCATATACACATCTCTCTAT
CCGTCTCTCTCTGGGTTTCA
>AT1G70030 | chr1:26378294-26378793 FORWARD LENGTH=500
TACTTTGTTCTAATGTATTATTATTTTCGTTAATAATTATACTCTCATAGTAAGATACTATTTTTTAAAAAGATTCTATT
TAAACATATGGTACTACATCAATATCATAAGTTAATCATTACATCAACTTAAAAAATTTATTTAGTTAGTCTGTTTAACG
TACCGAACCGATAATTAAATTTCGAAATCAAATCTACCGATTGGTTTGTATCTAATAACCAAACTAGAACCGATTTGCAC
AAACTTCGGTTTGGACTTATCAATTTTGTTTTTAATCTGAAGGCCTACTTTTTTCTTTCTATAAATATTGGATAAGACTC
ATAAAAGTAGTATTTGGTATATTAAGAAAAAGAGTAAAAAATCCATATAAAGGAGAGAAAATCGAATCGTTATGTTAACA
AAAAGATTATGTTTAACGTACGTGATATTAAGTATCTTTATATGACTCATGTAGTTATTTATAAACCTAAAACCTTACGA
CTTTCTTTGTGTCAATTGTC
>AT1G64770 | chr1:24056563-24057062 FORWARD LENGTH=500
CGTTCAGTCTTTGTCCTCGTAACAACTAATAAACAAATTAGTTCATGGGACATATGGTTACCGACATAAAAATTTCAAAA
TTTTGGTGCATCTGTGATCTAATTCCTTGTGATGATTTGATCCCAACCCAAAACCGAATCGAAACAAAATTAATCAGATC
ATATTTTGGTTTAATCGGTTAAGTGTTTCTATATTAGAAAAACGAATTTCGATAGAACCTTAGACTTACATTTTATTAAG
AGTTTTAAACCCTTTGAATCGAGATTACCTTTATATACAAAAACTGAACCTGAACTAAACTCATATGAGATGGTCTGAAC
TACATTTTGTTTCACTTTCGGTTTAGGGGAGTACATTCTTACATTGTGAATAATCCATTACGACCACTTTAACCGATAAA
TTATGAAATAAAAATGGTAAGTGAGTTAACGAATGATAAATTTATTAGTAAAAACAAATAGAAACTAATTACATACATAA
TATAAGGTCTATTTTGTCAT
>AT1G36020 | chr1:13434341-13434840 REVERSE LENGTH=500
GGAGAGTTGGGAGCAGTAGTCGTCGAGATTCCGAAGGATTTGTTTGACACAATGGCTCGCTGAGAAATTTGGTAAGAAGA
TCTCTAATCATCAAAAATAATAGAGTCCTAGGTTTCCTTCAGATTGTGATTCATTTTGCACTCTTGATTATTTTGTTTGA
CATAAGTCTGAGCTTGTTATGTTTGGTCTCTCATGGCTAATGATTTTTTGAGATTTGCAGCATCCACAATATACTCTAGA
ATGATCAATCCACATAATGATTAAAGTGTCTATAAACAAGTGAACTAATGGTCAACAAAAGATGGACGCTACTCGTGAAA
TTTGTGATATTCATTGATGTATGAACTTTTGAGTGTTGGTATGAATCAACCCTATGAGTCACAAGATAAGATTTATTAGG
TTGTGTTTAGGGTATAATGTTATTCATTTAATAAAAGATAATATCGGTTTTGGTTTATTGTGTTATACTTGAAATGAGAA
GGCGGTGTGGACAAATCATC
>AT1G70080 | chr1:26397566-26398065 REVERSE LENGTH=500
TTAAAAACACATTAGACCAGTTATTTTATTCAATACAAGTTTGAGATGGGTTGTAAGGAATTTTAATCCTTTCACTAAAA
GCATACCTTAGTATATCAATATGCAAATTTATATAATTATTAATGAGAAACACGTATTACATAGGAATTCTAAAAAAAAT
CTTATTATCTTGTCAAATTTTATTCTAATCCAATTTGAGAGCTAAATTTTTTATTAATTTATAATATTATTAATTTATGG
AATATTAATTTACGGAGTTTCTATTGTAGTCAAACAAATAATAAATCTTGTATATAACGTTGAACTTGACCTGACACTTA
CGAGGAATCTTTCTTGTTTTCAATGATAATTGATTACATGTTTTTCGTTTGTTTAATTTATTATAAAATATTAATGATAG
ATAAAATGACCTATATGTAGACATGAAGATCCATATTTTACGGGATCTAAACGCCTATAAGTTTTGTCCTTCCACAGTCC
AATAGAAGTTCAAAAAGAAA
>AT1G70070 | chr1:26394197-26394696 REVERSE LENGTH=500
TTTGTATGTCGATCTCATCACTCTTTAAGAGTCTTCAGAGTTTGGGATCACGTGAATGGCCAAGCCAAATTTGTATCCGC
AGCCGCAACCCAAAAATAAGTTGTTTCAGTTTAAGTTGTCTTTGTTTTCTTGGTTGTTAGTCTGTCTTGAAAACCATCTT
TTAATCAGTAATAAAGCTTGTCATTAGACTATCAAAACTAACAATAATCCGAATAACAATCTATGAATACGTAGTTAACA
CTTATAGTAGTGGGATTTGGCTTTCTCTGCAGATGTGCAATTATCTATTTTTTTATTAGCACCGATAAGAAAAAAAAAAT
ATTAATTTTTTCTTTGTTATTCGCTTAGTTAATAATATTAAAACGGGCATTCTTCGAAATATATTGTGTACGTAAGTGAC
ATCAAGCGGGTCAATAGGAACTTTTCGTAGAAAATAATCCGTTTTTACATCAGACAAAAAAATATTCATTTATCTGAGAA
AATAATAATTAATTGGGTGT
>AT1G64730 | chr1:24048364-24048863 FORWARD LENGTH=500
TTTAGGTGAATTGGACAAGAGTTTAGAATCGAGATAAGCCCACTTGGGCCTCCAAACCCAACCAACCAAAACACCGGCAG
CCACAGCAATCCAGAGTGGCGCAACAAAAACTATAAGGTCAGAGAAGCCGAGGCTGTGAAACTCGGTAAAGACCAAGGAA
CTCAATCCCATCATCTCGCCCCCTCCCTCCGATGGTTGGGTCTTGGGAGATATTGAAGCGCTGGGAGGAGTCGAGGAGAC
CAAGAGATTGAAGAAGAAGGAGAATAAAAACGAGAGAGAAGAGGATAAGGATTAGAATTTGGGATTACTGTAGGCCCAAT
TTCGGCGTTCGATGCAATCTTCGCCTCTCGTTTCTATACACACCTCTCTCTCAATTTTATACACGACTACCATTACCCAT
TTCTTTAATAAGTGGATAAAAAAAAGACCAAAGTGTTTATTACTGCCTGTCTCCACTCGTTTCGATTCTGTGGTCGCCGC
ATCCCTCCCTCCCCCTTCTT
>AT1G36010 | chr1:13425955-13426454 FORWARD LENGTH=500
AGAATATCTCAACATAATATCTTACCATAATATTTTCTTAGATATTCTATCGTAACCTCATTTTCTTACCGTTTTCTTTT
CATTTAATTCAAATGCCGATATTTACTCGCTTGAAATCTTTTGTGTAATTAAGATTAAGCAACACACATATCTTCCGCTC
ATATACAAAATTTCTGCATTTATTCGCCGAGATTTATTCAGTTCCATTTGGAAAAAATCCAATTACAGAAACAAATTTAA
GACTACAGAATGATTATAATCAAGCATATTCAAAAATGAAAACGTTTAATGCTAAATATTTAGTTCAATATTCTCTACAT
ATTCGAATTAAAAATTGCCTAAATCTTTTACAATATTCTATCATAACTATATTGTTATCATTTGATTTCTTAATCTTCCC
TTAAAAATTTATGTTATTTATTGTGATTGATCGTATAATCTAATTTGTTTAAGAAATATAAGATTTTGTACTTGCTTTCC
AATATATTCTGAAACCGATT
>AT1G70060 | chr1:26382744-26383243 FORWARD LENGTH=500
AATCCTCTAGCTCTGCTGCGCCCTAATCCCCCAATTAACCTCACCGGCTATAACCGGTTACTCTACCTATAAGCAACCTA
GCAACGGCTGTCTCTAAGTTGTATTTCATATTTTTTTCAATTCTTTATTTTCCATCATCGATATATGTTTCTCTACCGTT
TTTTATTTATTTATTATTCTTATTATTATTATTTTTATTTTTTTATATTAATCATTTGACTGTTGTTTCCTCTACCGTAT
TTACTACATTTTTAATATTAATAAACTTTTTTTTAATATGTTTCATAATAATAAATAATATATGGTGATGGAAAAGGTAA
AAAATAACAGGGAAAACTTTTTTTTGGTAATTAAGTAAAAAATGGGCTTAATGAATAGTAAAATAGTTATTACACCAAAT
CATATAATATAAACAATAAATTAAATTACAATTAAGGCAGAAGTAAAAAAAATTAAAAAACCTTTGAGAAGTCTCATCTT
CTCATCTTCACCATAAATAT
>AT1G64740 | chr1:24049506-24050005 FORWARD LENGTH=500
CGACAACAATAAAAAAAAAACTTAAAACTAAACAAAAAAATAATATTTGAGATTTGAGATATGTGGAAGGGGATGAGAAA
ATAAATGAACGAGAAAATGAGTATTTTTTATTTTATTTTAGAAATGTTTCATTTTTTTTGACACAAGTTAATTTTTTTAT
AGAAAATGTTTAAAAAAATATTTAAGATTTGAGATATGTGGAAGGGGACGAAAGAATAAATAAACTTTACATGTGATACA
ATGTTATGAGTTACTGATTTTAAAAATTATACTTTATTTAACAGGATGATTTCAATTGGAAAATTTAAAAGTTTTTTTTT
TAACTAAATGTTTTAAAAGTTTTATGGGGGAAAAAAGAAGAAAACAGAAATGGAATGGATTAAAATCCAAAAAAGAAAAT
ATCGACCCAGGATTGGTGAATTCTTTAATTAGGCATTTCGAGCGGAAGAGACTTTTCGGGGCCGGCCCCTTTTTAAGTTC
GTCCAGTCCATTCCAGCTTT
>AT1G70040 | chr1:26380733-26381232 FORWARD LENGTH=500
TTTTGTAGGATAAAGAACTTTTACAACTTTTTTTCTATAACCCTTTTAATATATGGTTTTTATTTTACTTTATTTGTCTA
AATTTCTTTTCTAATACAGTTACAAACTTTTATATTTTTATCTTAAATATTTCAAAACTTTTAGATTTTATACATGGTGA
AATCTGATGATTTAATTGATATTTGTTGCAATCACGAGAGTTAGCAAGTTTGAGATTATTGTTTTGAAATAAGATATGGA
GGATAAATTTATTTTAAAAAAGAGAGAGAAAAATGAAAAAATAAGAAAATACTTAATTATTGTTTTGAAATACTTTAATT
AATTAAAAACAACTATATCTTTAACTAAATTTTAATAACATATCATATAATTAAGTATAGGTTAAAGTTCATTTTCTTAA
AAATTATCTTTCCTTAACAACTATATCTTTATTAAACTGTCTCATCTTCCTTTTGCACTCCAAAATAGTTTCCTCGTTTC
TCTTCAATCAATCACTTAGA
>AT1G64750 | chr1:24053909-24054408 REVERSE LENGTH=500
GTGAAGAATCAAGATGAGAGTGCTTGCTATTTTCAAGGTTTGGCCACCATTACAACGCAGAATATATCTCAAGGACAATG
CAATTTCCCTATTCAGATTGTGGCTTCCTCAGCCTCTTCTTTTTCTTGTTCGTCTTATTCTTTGGTTGTGTTGATCGTTT
GGTTTCTGTTATCAGGGATGATGTTTTGAGGTTAGATTGAATTTGTTGAACTTAGTGAGGTTTTGTGAGCCTAATTGTTT
TCTTACAGATATATATATTACAATGATTCTTTTGTCCATGTTCTTAGAAGTTGAATCCTAGATAAATCGGAATATCCAGA
TACTTGTTCTATCGATATTTTAATACAGTTTTACACTACAGTTTTATTTTACAAATTCATTAATGTTACAATTTCTTTTA
GCAATTAAAAAATAAATAGAAAACCATCAAATTTTACAAATTCACAAAAAGGAAAACACGGTCGAACCGGTTCTATACAA
AAAGAAAAAACCTTCCCTTT
>AT1G64760 | chr1:24056415-24056914 REVERSE LENGTH=500
ACTCCCCTAAACCGAAAGTGAAACAAAATGTAGTTCAGACCATCTCATATGAGTTTAGTTCAGGTTCAGTTTTTGTATAT
AAAGGTAATCTCGATTCAAAGGGTTTAAAACTCTTAATAAAATGTAAGTCTAAGGTTCTATCGAAATTCGTTTTTCTAAT
ATAGAAACACTTAACCGATTAAACCAAAATATGATCTGATTAATTTTGTTTCGATTCGGTTTTGGGTTGGGATCAAATCA
TCACAAGGAATTAGATCACAGATGCACCAAAATTTTGAAATTTTTATGTCGGTAACCATATGTCCCATGAACTAATTTGT
TTATTAGTTGTTACGAGGACAAAGACTGAACGAGCATTGGCCCATGACATGTTCTCTCCGGAGAAATAGAGCCGTTATAA
ATCCACCCACAACGTCATGATACATCATTATTAAATAGTACTATCATTCATTTAGCAACGAAACTCACCGAAAATATCTC
CAACTTTTATCTCTCTTTTA
>AT1G64860 | chr1:24097413-24097912 FORWARD LENGTH=500
ACCTGCAATTTAACATTGCCATATACATATTATACATAACAAAAGAAGCAATTTTATTACATATGCACAATTACTTGACC
ATAAAACTGATTATAAATGAACCAATGTGAGAAACTGAAAACAATTTTACAAACCTCGGAGCTTGTTAAAGACTTGTCCC
ATGGCGATGGATAATCTTCTTCTCGTCTGATTGATTGCACAAAAATGATTTTTTTTTTTTTTAATATGTGGATCTGAGTG
GGGGTGGAGGCGTGAGCGTGACGAATTTGGGCCAATTTATATGTTGGTCAACGGCCCATTTATTTGCGCAAGCTAATGAA
TCATGGGCTCAAATGGGCCTTAATCGTTAATGGTGAAGAAATGTAAATGGGAGAGAGAAGGCAGCGAAAGCGAAACAAGA
GACGTAGCTGAATACCACAGAAACATGGAGCCAGTATCTGCTTCCACCAATCCCATCTCTTCTTTCCATATCTCCATTTT
TTTTTATATCTCCTAATTAT
>AT1G70170 | chr1:26423374-26423873 FORWARD LENGTH=500
CTTATGATACTTTTTATGATTTTATTTTGTGAAGAAAAATGTATAAAATCATAAACCAATAACACAATAATTTAAATCAT
TAACAATCCTAATACTTTTGTTTTAATTGAATAACACAAAAAATTCAATGACTTTACTAAAGTATGAATTCAATAACTCC
AAATTTATAAAGATTTTAGATTACATTTTACAAATCAGAAACTAATAACATTAAATTTTAATAATCTTAAACAATCTTAA
TTGAATAACAAATGATTCTTCCTAATATTATAAATCATTAAAAATCCATATAAATCACAAACCAATAACATCCATAAGTT
TGAACGTGACTAAGACCAATAGATGTTTCCATTGGAATCATTCACCATTTTTCTTCTTAATTAAAAACTAGAAAATTGAC
AAAAGACACGCAAACGATTCCAACGACCTCTCACCCGCCAACACAAAACGCAAACGCAGACCTCGATTTATATATCTTAT
ATTTAAAACCATCTTCTAAA
>AT1G64870 | chr1:24102417-24102916 FORWARD LENGTH=500
ATAAATTTGTAAAATTCACTTAACATATACATATACTTTTATAATATGAATTGCAAGAAAACATATTAACCTATAAGCTA
ATTTTTTTTAGTTTATTTTTCTTTCTGTTTTATGTATTAGGTAGAATTCAAATGTCAATAGTCAAGGAAATTTGCTAGTG
GGGTGAAATTTACATATAATAGGTACAAGTCAAATTATGTATAACAAAATAAATTTTTAAATGTCAATAGCTTGGAAATA
TTTTTTAACCGCTACTTAAAAACTTTCATAAAACCTATAAGTTATAGTAGAACTTCCAGATAGAGTGACACGAATTTAGC
TTAGCTAATCAAATCCTCACATTCCTTATCTTAAATAACCTTCGAAAAAAGTGTGATCCACATGTCTGTATAAAACGAAC
CGATTAGATTGTGACAACAATACATTCCAACAATTTATCCATCACTTTTCCATCCTCCAAAATTTTTGCAGTAAAATCTC
TTTTCACTTTCAAATCAATT
>AT1G36130 | chr1:13520546-13521045 REVERSE LENGTH=500
ATAGTAGTTCCTCACCCATTACACCCATTAATACAATAAAATCAACTCTTACAAGTAGTAAGTTCATATATCCTCATCAT
TACGGCTTTCCACTTTATTTTGATTTATATATTATTGTTTTATTTTTGCAAGAGTAAATTATAATACACCAAACACAAAA
GGAAATATACAATGACTCCAATAGCTCAAAAGTTTATTGTCCAACTCATCCAAGAGCTGCCGCAAAAAATAGGAAATCAG
GTTACTAAGTTATATACGATGATTTTTTAAAATTTTGTTTTTTTTGACAAAGAACTAACTTATATACGATTTAATCTACA
ATATTTTCATGCAAATTGTTAATATAAAATTTTATTTTTATATATTATATTTTGATATTAATATTTTCTATTGCAGAAAA
TTTATCCAAAACTAAAAGGATATCATCATAACCTAGAGGGCAGACCAATGATAAAGCAACCAACAATACTAAAATTGTTA
ACAAAACTCAGAAATTAGCA
>AT1G30970 | chr1:11043752-11044251 REVERSE LENGTH=500
ACAAAGAAAATTAACTCTTGAAAGAATAAAAAATTATGTCAGAAGTGGGGTTTGAACCCACACCCTCTTACGAGGACCAA
AACTTGAGTCTAAGGCCTTAGAGCATCCACATTGGTCACTTATATGTAGATGTCTTTAAATATAAAACTATAAATAATAA
TAATAAAAAAATTATGAATGTTTTTAGTTTGAGATTTGTGTTTCTGTAGAGACACTTTAAACACAACAAAAGTGAAATGT
CTTTAATTTTATTATTTATTTATACTAAAAACATCTATAAAAAGTTGTCTAATGAGGTTGCTCTTAGACCACTTGACCAT
CCTAACGGATAACATAACCAATACTAATAGTATCATTATATAACTTACTAAGCATTTTGGAAAAATATATAATTAAACAA
GAGTTATGGGTTCTTTACGAAATATTACACAAGAAAGTACCTTTTCTTATAAATACAAGATAGTAACCATTAGATAAAGT
AAAAATAAATAAAAAACAGA
>AT1G64970 | chr1:24136110-24136609 REVERSE LENGTH=500
CATGGTTAGAAGAAAAGAAAATTATCAAAGGAAACAATATCTATATATTACCCAACTATTTATCAGTCAAAAAAAAAGAA
TTGTTTCCACCCTACCAAAAAAAAAAAAAAATATTGTTTCCAACATATTTTTTCTTTTTTCTGAATAATCCATTTTTGAC
CGGACAAACAGTTGGGTAGTCAGATTAACTTTTGTACTTTACCATTTTAATCTTTCTCTAACCTACTCATCCGTAATAGA
ACGGTGTCCACGAGGCTCATAGTCCTACAAGCATGTGATAGTTGTCACAATTACCATATTAAGCTCTCTTTGCTTACTTC
ACTTCTTCTATCAATATTTGTTTGCCACTGACTTTTCACTAAATTACAAAACTAAAATGATGGAAGAAAAAGAAAAGTTA
AACAAAAAAAAAGGAGAAAAATCAAAGTGATAAGTGGATGTAGACGATTGGCCCTTTCCCCAAGACCTGTGGCAACAGAA
AGTTTTGTGGCTCTAAAGTT
>AT1G64960 | chr1:24129418-24129917 FORWARD LENGTH=500
CTTTTGTTGGGAGAAATCGAAAGAGTAAAAGCATTTGTGATACAACATAAAACAATCATAAAAAAACAAGATTAGAGTTT
AAGAAGCACACATGTAAAATGACTTGATATAGAGTGAAATCATGTTCCTCTCCTTCCATACCTCATAGATGACTATGTGA
CATCATATCATATATCTTGAGTACCTTTGTAAGTTAGAAATGAGATAAATTTAACGAGGACATCAACCCAATTGCTGATG
ATCAACTTTGGTTCAGTTTCAATTCGAACCAAAGTTAATTTGCTGATGAATAATTTTACTAGTTAATCTTCTTCAAATCT
AATGAGATTTATTAAATGCGAAAATACGACATCTTCACAAGAAGGAATAATAACTTCCCCGTAGGTCTTACTAAAGAATT
CAAACAATTTCATTCTCCCTCTTTACCGTTCCAAACTAAATTGAAATCAAATCCTCAAAATTGAGACTGACAGTCAGAGA
TTTCCAAAACAAACAAAAAA
>AT1G36140 | chr1:13527050-13527549 REVERSE LENGTH=500
TTATTAACTGTTCAAATTTGTAGTTTCACCCTAAAAACACGCGGATCCTTTTTATCCTGTTTTAAGAAGTCGGATTCTCC
GGTCTAATCCTGGCCATTGAATTGATTTATTATTACCGTTCTATTTTATCGTTCCACATAATATTTCAGGCAACGAATCG
CATTAATTTTATTTTATTCATTGCATATATTCGTTTATAGCTTTCGAATATATCACTTATCCATAATTATAGCTAATCAA
ATATATAGTTTGGATCTTCATTTGGAATTATCATAAATTTTAAATACTATTTCTTAATTTAAATAACTACTTTTACGGTA
AAAGCTAAACATTTTTTTATACTTATGGGATTCATCATATTCACTAAACTTGAATTCCACGAATAAAATCTTGTGCTCAT
ATTTTTTGACCTAAAAAATTATTCTTATAAATCCGGACGTCTCATTTAAATCTAATCACTCAACTTAACCTTATACATTC
ATTTCTAAATTTCTACAAAA
>AT1G30960 | chr1:11040034-11040533 REVERSE LENGTH=500
ACTTTTGTTCAGATACTGAATTTATGATCTGATTTTAAGTTATTAACTTTCCATCTGTTGTATTCTTTAGCCAGGTGAGT
TAGTTTACCATTACATTGTTTAGGGATCTCAGAGATGTTTTTTCTCAGAAGTTTAGTCCTTTTTTTTTTTGGTCGTTGGA
GACTTGGAGGAAGAACTTTGTCTCCTTTTCTTCTGAATTGATCAAAGTATTATATTATACAGATTCACCCAAAATGTTTG
CACCATGTTGTTCAATATTTTGCCAAAACAAAATTGACTAATATTCCTTCCATTAACTGTATATTCAAACTCCAATTGAT
ACGATTAGTATGAATTTTTGTTGTATTGCTACTTTGCTAGTAGTAATTATATCGAATACAAAGTTAGGGACTACGTTGGA
TTTGTCAAAAAGTGAGGGGCCTATCTGTAATATTGAGTTACTTTGTCACCACTTCCCCAAAACATCAAAACCTCTAAAAC
CCTCGGAAGCCTCTTCTGTT
>AT1G30950 | chr1:11035680-11036179 FORWARD LENGTH=500
CAAATAGAAAAACGTCTGTAAGCTAAGCTATCAACTAAAACATTAACATATATAATCTTTTACGTTGATAGAAAATAAAC
ATAAATTTCTGAGTTATTTTTTTTTTGGTTGGTGTGTCACTACTTACTTACTACTATACCTTTTTAACAATAAAGAAACA
CTATTTCTTTTTCTATTCAATATAATATATGTTTTCTATTTGTATAAATCCATTACCTTTGTTTGTTTTATACCAAATGT
TCTTTATATATAAGTATATGCCACCTTACTCTATTGAAGTCAAGAACATATCAAAAACCCATGCAAGAAGCTCACAGAGA
AAGACCAAACACTTTTGTCTCTTTCTTCAAAACTTTTACATATGATCTTTGCCTCTTTTCCTACAATGGGTTTTGCATAA
CTTTCACCAAAACCCTCCTCAAAAGCCCTTCACATATTCCCAACACAAGAAAATAAACTCTAAATCCACTTTCACCAAAT
CTTTTCATTTTTCAGCTAAA
>AT1G64930 | chr1:24120426-24120925 FORWARD LENGTH=500
AGTACTTATTTTTTTTACCAATTTTAAGAATTTGAATAGTACTGAGTTTTAGGTTTTTTTACAACGAGCAAGATAGTTTT
TGTGTCCTTATTTACTTTGTTTGAATTATGCCAGTTTGATCACAATCCCTAATCGATTTATCTTGGCAACACTAATATTG
TTGAATCGATAGACCTATTTTAGATGGGCATTATATCATTACCGAAGAAAGTTTTCGGTAAAGTGTTTTGTAAACATATC
AAACACACATAATAGTATAATACTTGTATAAAATTCTACTAACAAAAGACAGTTTAGTTGTTAGGAATTTCATTGCATAT
ATACTTATGACATACGAAAGTAGGATACATTTACAATTGTGTTTAGAGATTGACAAAAAAAAAATCCTAAAATAACTTAT
GCTTGAATAACACGCTCCAATAAGAAATTGTTACACGAATTGAGCACACACGGGTAGTATAAAAAGGAGGAAGAAGCAAA
GAAAAAACAGTAAAGAGAAA
>AT1G30945 | chr1:11026785-11027284 REVERSE LENGTH=500
GCTTCACCAGGAGCGTAGAGTTTTCAAAGGACAACGACAAAATCACCAACTTCACTTGTTTTCCCCACATAATGGAATCC
ATTTTCCAAAGTTCCAAACCATGTAATTGCCATTGAACTATTTTTAAGTATAATATATATTTGGATTGTTAAAAGCCCAT
GCGTCTTGGGCCTTAGGTTTACCTCCTCCCTAAGATTAACTAAAATCATCTAATTAGGTTATCAACACTAGTGAGAGCTG
TCTCTGCGATTTGTATCCTCAAATATCTTTTTCCGTCCGATCATGGATAGTGGAAAAACTTTTGATTCCATTTCTAATGA
TCTCTTTCTCGAGATATTATTGAGATTGTCTACAAAGTCAATCGATAGGAGTCGTTGCGTGTCGAAGCAATGGGCGTCTA
TACTTTGCAGTCAAGATTTCACCGAGTTGTTCTTGACTAATTATCTCTCTATCCGTAACTGAAAAATTGAGATGGAGGAA
GATAAAATGTCCGTTACCCC
>AT1G64940 | chr1:24123289-24123788 FORWARD LENGTH=500
AACTAAAAAATAGATATTTGTAGATGTGCGGATTATATTATATATATATATATCATATAATTATAGTGATATCCAGATTC
AAATGGAGATTTGGAACTGTAAAAAGCAAAAAAATAATAATGTATTAGAAACAAAATAAAATATTATGGTAAATTAAATA
TTATTATAATCTCTTAAAATGAAATCTGATATACTATGAAAATAATATATACCGTATAGAAATTCCAAAATTTTATTATC
CAGATCCAATGACAGGTTTTCGGATATCCAAATTTTTGGTAAGAAATCAGAATAGATTTTGGATTGAATCCTACTTCTAG
ATAATAATAATAATACTGCCTAATTATAAAATTAATTTATGGTTGAATAACAGTCTCTGATAATAAATTGTTACACGTAG
GTTGACTTGCAAAATAATTAAGCCACACCCGCGTATTATATAAACACGAATAAGAAGGAAGAAGACGTAAAGAACAAACC
AGTGAAGGAAACTAAAAAAA
>AT1G64950 | chr1:24127061-24127560 FORWARD LENGTH=500
TAGAAGAAAATAGAAATGATAATAAAGAAAAGGTAGTATAAATCTCAATAGCACGTAATTGATGATGTCATGAAAATCCA
TGATAGCTGTTGTTTGTACTTTCACACGTAGAGCTAAATAAACCTCGTGACTTGTGAGATGCAACAAACATGGCACAAAA
TTGTTTTACTTGATTTCCCCAAATTTCAAAATAGATTTTTATTTCGTTAAACTAAAAAATAAATTATTGTAGATGTACAG
ATTATATTTTATTATATAAAGTAAGATTTTTAAAATAAATTAAAAAGTTAGTTTTATATATTCTATATTATTATTTTTTA
TAATATTTAAATTTTAAATAAAAACTCACATATTTTTAAAAATATTTAGTATTCTAATTCTTATCTCAATTTATTTATTT
TTTAAATTTTTAAATATTTCTTTTTGTTGTTTAAACTTTAAAATAATTAAGCCATACACGTGTATCATTATTATATAAAC
ACGAAAAGAAGGAAGAAGAC
>AT1G30940 | chr1:11023321-11023820 REVERSE LENGTH=500
TTTAAAGAATTATTGTAGTGAAAGTAGAAATCTCTATTTTTTTTTCTATTTTATAAAAATAAAATAAAAACAACCATTGG
AGATGGTCTAAAGCCTTTTCAAAAATATTCTTTTTAGTGTTTGTTCATCAATCATTATGATATGTGTGAACTGTGATATA
TATATATTTTTTTTTATCAACACTAAGAAAATAATTATCAAATATGAAGCCATCAATTTCTTTTTTTTTTTTAAACCTCA
TCGGACCAAATTTATCTTGCCATTTTTTTATTTTTTATTTTTGTCAACAGAAATTTTATCTTGTCATTGAAATATTATTT
TTTTACGATCAACACTTTTTTTTTTTTGGACAACAATTTTCTATCAACACTAAAGCCCATATAAATTAGGATGGTTAATT
AGGTTTCAAATCCACCACCTCTAATGTCATCATCTAGTTAGGTCGAATAGATTTTCACAGATCTTCGCCGTCCGATCACC
AAAATACGCCGGTTAAAATG
>AT1G30975 | chr1:11048553-11049052 REVERSE LENGTH=500
TCTCTGAAAACAAGAAATTTCTTCCTCAATTTTGGAGTTCAATGGAGAGATGTCGAAATATGAAGAAGTGAATAATGAAG
TTTGAACTTCTTTCTACTTCTCTTTCAAATCTCTCCATCTCTTTCTCTTCCTCTTTTTCTTCTTCTTTGGTTTCTTCGTT
TCATTTTTTTTTTCTTTTTTTCTTAAAACTAAACCATAGAAACTAAACCGAAACCAACTGCTGTGGGGTTTGGTTGATCC
CATTAAGGGTATTTTGGTCTAAAAACCATTTAAAAGACAAATGGTGAAAACCACATCTCACTTTGCCAAATCAGGAGAGC
AATTTTTTTTTTAGCCACTTCTGTGAAAATTTCTTTAAAAATTATAGTGTGAAATAGTTAAACTAAGTCCTTCTTTTTTT
TTTTTGGTTTAATGTTAAACTAACTAAGTCCTTCTTGCGACATCATAAGTTTAATATAGAGGTGTCGAATTAAACTTAGG
ATGTCTCCCTTTAGATGCAG
>AT1G36150 | chr1:13527757-13528256 FORWARD LENGTH=500
TTAAAATTCAAATAATTATATTTATACTCAAAAATTCTTATTAATAAACGTTCTAAACTAAAATTAATCTAGTAGTTAAC
CGTTAAGATTTAAATATCTAAATTACAAAGGAGACATGAAAAATCAATTTTTTATCCTCACATGTTCTAAAGTAAAGACT
AAGAGTAATTATTTACTAAAACTTACTGCAGAGATTATTGTTATTTATCTTAATTTATTAATTATTTTATTGAAATACAC
TCGAATCCCGAAAATTAGCTAACGAGTTTTTTTTTTTTTTTGAAGCAACAGAATTTCAAAGGTTTAAACTAGAAGATATA
ACAATGTAACGAATGGATAAAACCAAATCTTTATAAATCTACCGAAAACTCTCAAAAAAAAAAAATCATCTTGAGAGAAC
ACACTTCACATTTCATATATAAACCTTCCCACGACGTTACAAGCTCCTAAAGAAAACCTAATAGAAAAACAAGAGAACCA
CTAACCAAACCAAAAACAAA
>AT1G36190 | chr1:13576086-13576585 REVERSE LENGTH=500
AATTTATTTCTATATATACAAAGCGAAGCCAGTTTGAGCAAAGCGAAGCCAGTTTGAGCAAAGCGAAGCCAGTTTGAGCA
CAGCTCAAACCAAGCCGCCTCCAGACAAACCCTACAAAAATTTTCTCTCTCGTTTTCTCTCGCGTCTCCGGCGCCATGTC
TTCTTCTCCGGCGGACCTCCTCTTCTCCGTCTGCTGTTCTTCTTCTCCTCTGTTGTCTTCTCCGTTCTTCTTCGCCGTCT
TGTTCTAGTAAACCCTAATCGAGTCTTTTCTCTTCTCCGGCGAGTTGCCGATCTCCGTCGTGTCTTCTTCCCATCGTCGG
TTTCTAACTAAACAAGGTAATGTCTCTTACCTCTCAGTTCTTCATTTGGTTTCTTTTGTGTTAATTAGGGTTTCATTCAT
AGATCTATTTAGGGTTTCGATCTATTTTTCCTTCTAGATCTATTTAGGGTTTTGGGTTTGCTTATCCATTTGACGAACAC
AATGATTTCTTCATTGCAAG
>AT1G36200 | chr1:13580997-13581496 REVERSE LENGTH=500
GAAATTTGCAATGGAAAATATCCCTCGCAAATTGCTACAGAATTGCAAGACGTTTGCGATGAAAGAGAACAACCTCGCTA
CTCCGTCGCAAAATTTGCAACGAACATTTCTCTCGCAAAATTGCGAGACGTTTGCGAGGAAATTGCGTGGAAACCATGAT
TCCTCGCAAAGACGTCGCATATTTGCGAGGGAGTTGCGAGTGACAGAAATCCCTTGCAGATTGCGACGCACTTGCGACGC
GCAACTATTCTGTAGCAAATTTTGCGACGGATTTGCGAGTCTTTGCGGGTTAGGTGACCACGTTTTAAATTATCTTACCG
AACTGGTTGGTAGGTAGGATTCCCTCGCAAATTCCTAGCAAAAAACTTTTTTCCTAGCAAATCTCGCAATATTTTTTGGA
ATATCTATAAATAGCCTACGTAACGTCTAAGAAATCATAACTCAAATCACAACATTTACTTACAAACAAAAAAATTCTTT
TCAAAAAAAAAAAACTTCTT
>AT1G08700 | chr1:2771478-2771977 REVERSE LENGTH=500
AATTTCAATCAAACAAGGTTACCTAGTCATGTAGATAAACTTGGTGGGAGATTCAGAAGAAGAAGAAGCAGAGACGATGT
GGTTAGGGAAATCATGGACGAGCAGAAGATCCCAGAGGGAATCATCGCAGGACAATCGGAAGAGACGGCGAGAGGAGATA
GAGATGCAGCAAAGATCTTTGTACGAGAAAGTCGAAGACTTTACGCCAATCTCTAGGATCTTTCTCCATAGCTCGTCGGG
TATCTCGTTTGCAGACATTCCTCTTCGAAAGGTTACGCCAAAGGCAAAATCCTGGTTTTAAATCCAGTTTAATCCACTCC
GGTCCGACCTGAAAATCGAAACATTTGATCCCGAAACCGAATTTTATTTTTAATATATTAAATAGATATACTTTTAAAAA
AGTAGCTTTGTTTGTAGTTATTGGGCCTAATGGGCTGTTATTGTTGTACCGTTATTTGCCCTTTTGGGCTTTAAATGATA
TATCGTAGGTCGACACAAAC
>AT1G36185 | chr1:13559624-13560123 FORWARD LENGTH=500
GGTCAAACGATGAAAGAATGAGTAATTGAACACGAGGAAAGAAACTATATCACCCTTTAAAGATGACGCCATTGAAGCCA
CGTGTAAGCATATCCTTCACTCAAACAATGACTCTTTGGATTCACTCAGGAAGAAAGATTCCGATCACCGGTAATCAACG
TCAGAGAAGTATCCGATCATCTGTGAACAACAACGAAGAGAATTCTCCCGAGACCAAAATATTAGACTTTGGTTTATATT
GGTTTGATTCTGTTGTATATACCTAACCGGTTTGTTCCGGGTTAATTAGGTTAGATAGGGAAAGTGTATATAAACTCTTG
TATTCACACTTTAATGAAATAAGAGAAACATTTTCCACTTTCGGCTCTCAGCTATTTCCTCTTTTGGATCTTCATCGATC
TTGTCTATCCAAAGCTTTGAGCTCTCTTTCTGTTCTTCATTACTTCTAATATGGTATCAGAGCTATACACTTAGCTTGTT
TCATTCTCTGATTTTGTTTT
>AT1G64980 | chr1:24139277-24139776 REVERSE LENGTH=500
GTAGTAGAAAGTCTAACGATTTTGTTAGATTGAAACTGCAAGACTAGGGAGCTAAGAATATGAATATCTCAATCCCACCA
AATGTAATAAAATGTTGAATGAATCATAAACCTCTAGAGTAGGGTCTGGTGGTCTGATTCAGTTAATCAATCCATATTAC
AAGTCGATGTGGAAACGACCAATCATTTAGACTAAAGAGTCTGTAAATTTTTCAATATATTTCTAACCATGCAAACTTTA
GACTAAACTAAAAAAGAGTCATATACTTATTAATGCATGGAACAAAGAAAAAAAGTAAAAAAATAAAAATAACGAAGAAA
AAAGATTAAAAAAAAAACAGAGCGTGTAGTGGAGGCCCGAGCACATGGGAAGAGAAAGAAGCAACGCATAAAGCTCACGC
CGACGCCGAGTCAACACGTGAGTCAACTCGAGCCTCTGTTTTTATAATTAAAAAATAGTTAATTTCTAAAATTAAAGAGA
CATCACTCTTCCCCTCCTTT
>AT1G31010 | chr1:11056922-11057421 REVERSE LENGTH=500
AGAAGTTGAATTCGTTTGAAACGTAAACAGTAGAAGCAGCTAAGAAAGAGTTTCTCCCAATCTGCAAAAACAACGAGTTT
GGGAATAGAATCAGAGATGGTTCGGAATTGGGGGTCTAAGATCAGAGAAAGATGAAAAACCTGATGAAAATTAGACCATT
GACTCTTCATAGTATAAACACACCAAGCTTCGATTCAAAGGTCTCTCCTTTTCGTCGATTTAGGGTTTCTCCAGTTTTCC
GATTTCTTTTTTCCGCCAGCGTTCTCTCCCGCCGCGCACGGCGAAGTGACAAACTAAACAAAAATAAATTACAAAATAAC
CCTCACAAAAGCTACGTTTTCTAAATCAGCCCCGTCAAAAACAGCATCGTTTCGTAAGGGCACTATTGTACGCGAAACGA
CATCGTTTAGTTTTTTGCCGCGAAACGACTTTGTGAAGAAACGGCACCGTTTATTGACGAACCCGAGAATCTAAAAAGGC
GTAGTCTTTCTTTTTTTGTC
>AT1G31000 | chr1:11054562-11055061 REVERSE LENGTH=500
AAAATCGCCGGATTTTAAGCACAAAGAAACCGGTGTAGGTCTCTGGCTAAGTGACTCTCCGAGCTGGGTGTTAGAAAAAC
TGCCTCCCCCAAAGAGCAAAACAAGTGACATCTACGGTGTACAAGAGATGTTCTAACCAATGTTCATGTTGCGTTACTCT
TAATTTTTTTCTTACTTCTACGGATTAGGAGAAATATCGTAGTGGGAGTTTGATCTTATGTGCATATATTGGATCGTAGA
GTTTGTCTTGATGCAGAATGAAACAGAGATGGTAACACTTTTTTTCATGAAAATATGGATTTATTTATTTATTTACCATC
TTGAACCAATATTTTTGTTCACAAGATTATTTAGTACTAGAAGATTGTCCTAAAGTCCAAATCCTGTCTCTTTGGGCCTT
CTTAGTCCAAATCGTCCATGTCTCCTATACATTAATAAGAGAGGAGACCGTGGGGAAAAAGTTAGGGTTTATGCTTTGAG
AAACAAGAAACGTCATGAGA
>AT1G30980 | chr1:11050730-11051229 REVERSE LENGTH=500
AAGGGAGATTTTTTCCTTTAAAAACTAAATGACGTCAACATTTAATGGCCCAAAAAGTTTAGACGTGATTCTTGTCACAA
TTAATGCAAAATCATCATTATATGTTATAATATTATAAAATTATTGATAATAATTGTTGAGTTAAAGATGAACCCAGAAA
CAAACATTAATTGCTAACGTACATTGATGTTGAAGATGTGTTGATCTTGTTTATTTACGAAGTTTGGGGCCAAGACAAGC
ATTATCGTGTAAGTAATGAAGTTTTAAAGATTTTTTTTGTTATAATACACTATGATCTTCATTGTGTTCGAAATCAATTT
TGTTTTTTATAAAAATATCCAGAATTTTTTTATTTCTAATTTTGTTAGTTGAAAATGGTAAATGTGTAGATATTTATGTT
TATAAGTGCGTATAACGAAATTCTATTTGTTTTTGTCGATATAATCATGTTTTCAGTTGCATTTATTGGGTTTCTCCTGA
ATTTATGATGCAGTTGGGTA
>AT1G36160 | chr1:13532911-13533410 FORWARD LENGTH=500
AAATAAACTGGCAAAAATTATTGAAATCTTCGAAAATGACCGAAAAACCGAAGTTTTATCGATTAAATCTTGTCATATTC
TCTAGATCTTCTCTCTGAAATAAAAATTGTTTTGATGTCTATAAAAAATCACAAATTCCATATAAAATTTCTACAGTATT
CAATTTTTTTTTTGTTTTGGTAAATAAAAAAACTTGGTTCTAAAACTGGAAATAAAACTTGAAATAAAACTTTGTATAAT
ACTACAATGAGAAGCATTGGGAAATAATATAGCGGAAAAAACAAGAGTGGGGGGATGAAATGAGGTAGCTGAGGAACAAG
TACGGCGCCTCCTAACAAAAAGGGATCGAAAAAAAACAATGGAGGTGTGGAGTGTGGCGGAGGCAGAGACCACGTGCTCT
CTCTTCTCTTCTTCTCCTTCATCTTCTTCCTCTCTTCATCATCTCCCATTATTAACTCTTCTGACCCCACTTTCCTTCTC
CTCTTCTAACTCCAACCTAC
>AT1G30990 | chr1:11051630-11052129 FORWARD LENGTH=500
AGTAAGCGCATGAAATATAAGCAAATTATTTTTTCTGAACAACTTGAGATCCACAGCGCAATTCGACACATGCTCTAAAA
TTATCGCATTAATATGGTTTGTATTTTATAAGAAAGCTTCTTAAAAATATATTCTTAGAATAGTGTTATTTAATGGTAAT
TCAATTTGGTCATAAAGAAACTAATAAATCTTAAAATGTTTTGGAAATAGAAAGTCTTCGTCATATAGCAAACCCTTTAA
CAAAAATGTACTCATATAATAGTAGTCAATCGAAACAGACGATAACGTGTATACAAATACGTGACCATAATTGTTTAGAT
ATATTGAAACTGTCAGACAATTTTGAAAAGTCGTATTAACAATTACGTTGTTAATGTAGTTTGGTGTTGATCTTGCGTAT
ATAAAGGAAAGCTTGACGAAAGTAATTGCATCAGAGAAAAAGAATTAAAACACCCGAGACATCACAACAAAGAAGTAGTC
GAAACCTAATTAATCCATCA
>AT1G36180 | chr1:13545465-13545964 FORWARD LENGTH=500
AGAATTTGGTATCACTATTCATTTTTTAAGAAATTCGTATCCGATTTTTAAAATTCAAATCATATTAGATACACAAAAAA
ATCTGTTTTTTTAATAGTATTATTAACTTTAACTAAGTAATATTGTTAAAATAATATAGTAAACAATATTAAAAGGGATG
GACATATTTTAATCATATTTCTCTTTCCTCTTCTCCACATAACTCAAACTTCTCTTCCTCCTTAAAAAGCCACATCAGCA
TAATTTACTACGCTTCTGTTTTCTTCACGCGCCTTAATGCTGAATGAAAGAACTGGGTGAAGGAGTGTGTTGTCATTACA
CAACTCACTTGTGTTACTTATTTAATATCTTTTCAGAATTTGGTTATTTAGCTAATTCACCCAAAATTCATTCTCAATAG
ATTTTATTATTTTAAAGATCTTCCTTTTATGACGATAATTAAAAGTGTTGACCAACCATCATCTGGCTTTAAAAGCCCAA
ATTAATCAAGGGATTAGTCC
>AT1G64920 | chr1:24118799-24119298 REVERSE LENGTH=500
AAACACCCTTTCCGCTTTAGCTAACAACGAGCCTCACAAAATCCTTAGAATATATTTGATTTTTGTGTATCGATTTCGCA
TATATATTTTTTCAGTTAAGTGTACCGAACAATTACTCGAGCAATGTATAATTTTAAAAACTTTTCTAATAAGGACAAGA
AAAGATAATTCTTGGCAGAGGGCACATGCAAATCCACTACTTGCATGTTCACTAACCAATCAACCCCTACTAATTAACTC
AAAATACTAACCCCTCTATAATAAAATTAACCTAAAACTACATCACACACTTTCATAAGCACATTTTCCAATTTATATCT
CTTTATAGTTTTATACATATATGGATATCCTTGAGACTTTGGGCTTGGAAGAGCATCTCAGTCTCTACGCATCTAAAAGA
TGATTATAATCTGAAACACAACAACAATTTCTTCTTTTGGCTCTCTTTGACTACTTTTATCTTTTTTGTATTCTGCTTTT
TTCGGAAACTAAAGAAAAAA
>AT1G64910 | chr1:24116748-24117247 REVERSE LENGTH=500
CCACTTATAAGTCACTTAAAATACTAATAACTCACTAGTAATTTACCTAACTGCACACACTTTCACAAGCTAAACATATG
CTTAAAAATTTCTAGTACAAAAAAGAAGAAAATCATAGATGCTTAGAATTTTAAACACAACAAAAATTTCTTCTTATTGT
TGTGCACTTATTGCTTAAGATGCTTAAATTTTTTCTTCATGCTTAAGAAAAACAAAGATGCTTAATATAATGTATTTTGT
CAAGTCAAGAAATAACATTACATTAATGTGTAAATCAAACAAACATGACACATGCAACACAGTACTTTCCAAATCTCCAC
GAATAATTAACGTAAACCACATATCAAAACAGCTAATAATTAACTTAAAATACTAATCCACTATTAGTAATTAATCTCAA
GTACGTTTCAGACAGTTTCAGAAGCTAAATATAGAGATGCCCATATGGGAGGGGAAGAGCAAAGTAAAATTACTTCTAAG
CAAAAATGCTCATGATTCGA
>AT1G64900 | chr1:24112715-24113214 FORWARD LENGTH=500
CAAATGTTGAGAATAACTCAGTTAAATCAGTGCAAAGTAATAGTCAACAAGACAACAACTAAATTAAAGATTTTTTTTTT
GTTTAAAAGACTAGTCGAAGTTTTAAATATTTTACTCCAAAAAGCATTGGTTCAATTTTAGGCTAAAGACTTTATTGTTT
CCCCTAAAAGAGATCTTCAGCTTATATAAACACAACATTCATTAACGTACGCAATCGATGATGTCAAAGAAACCCGTGAT
GGCTGTTGTTTAGTAATGTAGAGCTAAAATAAGCAAAAACAAAAAACTTATGACTTTACTAACGACAAAACCGTCTTTAT
CCTTATGTCTTTACAATATCTCCGACTCGTCAAATGCCACAAACACCGCAAAAAATATTCTACCTGATTTTTTCCAAAGT
TTTGAAATTAGATTTTTTTTCCAAAATAATTATGCTTGAATGGCACGTTTTTGAAAGAAAAAATATATATATAACCGGTA
CGTATAAGCCTAAAGAATTT
>AT1G70210 | chr1:26439364-26439863 FORWARD LENGTH=500
AAATGTTTCTTTCTAAGCGACCAACAAAATGGTCCAAATCACAGAAAATGTTCCATAATCCAGGCCCATTAAGCTAATCA
CCAAGTAATACATTACACGTCACCAATTAATACATTACACGTACGGCCTTCTCTCTTCACGAGTAATATGCAAACAAACG
TACATTAGCTGTAATGTACTCACTCATGCAACGTCTTAACCTGCCACGTATTACGTAATTACACCACTCCTTGTTCCTAA
CCTACGCATTTCACTTTAGCGCATGTTAGTCAAAAAACACAAACATAAACTACAAATAAAAAAACTCAAAACAAAACCCA
ATGAACGAACGGACCAGCCCCGTCTCGATTGATGGAACAGTGACAACAGTCCCGTTTTCTCGGGCATAACGGAAACGGTA
ACCGTCTCTCTGTTTCATTTGCAACAACACCATTTTTATAAATAAAAACACATTTAAATAAAAAATTATTAAAACCTCAA
AAAATCTCTGTTTCTTGTTT
>AT1G36095 | chr1:13492726-13493225 REVERSE LENGTH=500
GTTAAGTGAGCTTGCGTCATATCCAGGAGTCTTGTAGAGAGTGATTCCCAATTTCAGCCTTGAATTCATCTTAGTGTGTC
ATATCTAAGAGATTCAAATTCGGTAAATCAAGAGTCTTGCAACTCTTGTGTCACCATTCGCTCCACCGTCCATATTCTTC
GTGGCTTCACCGTCCTTTGAATCTAAGGAATATCTTTTCACCGACTTAGAGTGATGACTCCTTAGGAGATTCTCATCACG
CCTAGCCTTGAAAAGCGCCTCAGAAAAATAAGGTAATTATTCTATACTATCAATATTTACTTGCTTTTTTATGTTTTCAA
AATTATGGCATGCGAATTTAATGAGAACACCCCTAAAAACTTTTCACATATATTCACGTCTCTAGCCTCTTGTCTTTTCA
TATTCTCAGTATCTCACAGCCTATGTCTTTCATCTTCTTCACACTCTCTTCTATGTTTTCATTCTATTCTCCCATCTCTT
TATTCTTTCAACAACTTATC
>AT1G70220 | chr1:26448010-26448509 REVERSE LENGTH=500
TGACAAAATATAAAATGATTAGTTTAATTTATGCCAGCTGGATCACTTCATTTTCCTCTTAATATCTAGCATCATAAGCA
GTTAACAAAAAGACATAAAAATAAAATAAAATAAAATAAAAGTAAAATAAAAATAAATCTAGCATAAACATCTTATTAAG
TAACAAAAGGTCTACCAGTGGATAAGAATAGTATTGTATATACTTTGTGAAAATAATTGAAATTTCTGTAAAAAAAAAAA
AAACTTATATGCAAAGCTCAAGAGTCAAGAGTAAGCTGGTCTAAACTCTAATTGGGCTATATTAATAAATTACGCCTGGT
AATAGCTTAAATAGTGACGACCCAGGATAGGTTTATATGGGCCTATATAGCTCTGAACAGAAGCCCATTTACGGTTACAG
TTTGTTATTAATTGTCCACGCGCCATAAACCAAGATATTTTGCAACCGTCACTTTTTCAAAACCGCGATTTAGAAACCGC
CGGAGAGTTCGTTCGCCGCC
>AT1G36090 | chr1:13489701-13490200 REVERSE LENGTH=500
TCTTCGTCGGCCACCATCGATTCCGGCCGCCGCCGACTTGAAATCCGGCGTAAAAGCCAACGAATTAGGTCAGTTTCTTC
TCATATTTCCTTTGACATTGGTGTATTGTGATTTTAGATTGGGATTTTGAATTCTATATAATTCCCAGATTCAATTTGAT
AGTTTGATGATTGGTTTGCAAAGTAAAGAGTAATCGATTAGAGGTTGCCGAAACGTTATTTGAGGTGATGAGCAAAGGAA
TGTAGGTTGAATGTGAGTTGAATTTGAATTTCGAGATTTCATATTAAAGATTTGGGGGGTTTGTGTTTGCAAAGTTTAGA
TTAACCAATTAGTTTAACGAATAGGTATGTATTAACATTGGAAATCAATTGAAAGGTAACGAATTAGGTTCAGTAGAATC
GAGTGCGACGAGAGATTGATTTCAACGTATGATAAGAGTACATGTGGTATAACTATTAAAATGTTTGATTGGAGTTGACC
TGGTTGTATTTTCAGGAGCG
>AT1G36100 | chr1:13494152-13494651 FORWARD LENGTH=500
GAATCAACACCTCGCTTATACTCTTACTTCGAGGAAACTCATGGGCCTTTCCTCCTTTGGGCCTTTCTTACCTGTGTAGT
AATCCTTGGCCGGTCCCGAGCCCATGGTGCGGGATCCGACACCAACAATTAGCCCCCCAAGTCTTTCGAAGTGATACTCC
AATTTGGAAGACTTTAATGCTCTAAGGGAAAAGATTGCGCCAAATAACTCTCTGATTTCCCGCCCAAATCACGTTATTTC
TTTGATTTCGGAATCAACTACAATTACTCTCGTGACATCTGTCACAATTATGACCGTATATCGCTTATTTACTATTAAAG
CGGGGAAACTCTTCCACTTCCCCCACGACTCCCAAGGCGGTTTCGTCATCATCACTGGCTTGCGTATGGTAAATTCATTT
TACTCTTTCCTTGTTACTTTTCACGCTTCACTTTTCTTTTAGAGCAAAGTCCCTTTCTTCTTCTTCTCTTTGAACCTTCA
ATCTCTTCACTCTTTGTACG
>AT1G70200 | chr1:26434401-26434900 REVERSE LENGTH=500
TATTTTCTGCTCTGTTTTTATTTTTTTTTAACTTTACAAATTACTTTTTAATTCTTATTATCTTCAGCTTTTGTTCTGTC
TTTTTTTTTATTTTCCTGATAAATTCTCACAACTTCCATTCATGACTCGAGCTGGGTCCTTTGATTTGTCACAGCTAATC
AAAACAGTATTAGCACAAAAAAGTGTATATCAATATGACCATGAAGTTCATAAAAACATGGGACCTTTGAAAGATGTTGT
CTCACATATTCATACATATTTCAATAAAATCCATTACGTACGATTCCATATAAATTATTGGTCAGTCATGCTAAATGTAA
GCAAGCAAACATATCATTTATGGTGTTACATCAAGTTATGACAGAGTATGATTGAGGCCAGAAAGTAACTTATGGGTCTA
ATGGATCGTATTCCAAAGTAATGGGCTTTTTATTAAGGCCGTAAGAGGCCCATTTATGTGATTTCTTTGAAGTCGCTTTG
TTTGCAAGTTGCGACTACTC
>AT1G70190 | chr1:26430043-26430542 FORWARD LENGTH=500
CACCAAAGTAATAAGCTCTTGAAGATAATAAGTTTCAATTATATTGGACAATTTTTATCTTCCATTATTGACAAGATTTA
TTTGAATAAATAATAGTTTGTTTGTTATTATTTAAATCTATTAGTTATTATTACCAATATTTTTAAAACCGGATCAGAAG
GTGAACTGTAACTCTTTTGGGTCATTGGGTCAATCGTTCGGTCCGGTTGAACCACATGTCAATTAATGTATAGTTTTTTT
TATTTCTTATGAATCTAATATTTTCTATAAATATATGATAGTCTAGTATTTGATTTATTTTAGAAATCTTTTACTGTAGC
TTTTTACCAATTTAACAAACAAACGTAAATACAATTGTTTTTAAGAAAACGTTTTGGGCCAAAAAGTATACTAATCGGGC
CTAGCCTATTTTTATTGGGCTTTTAGATATTTTATCTGATCAGAGAGACTCTTCCCAATGTCTCTCTGTTTAGGGCATCT
TCTCCAGATGAACCAAAAAC
>AT1G70180 | chr1:26425841-26426340 FORWARD LENGTH=500
AATATATCTATGTAGAAAACTTGTTAAACTAAAACATTTCTGACGGTTTTTTCGATGAACTGTTTACCAATTTCCGGCAA
TATATTTTTGAGAAAGTTTAAATGTTCACAAACTGCAAGTGTATAAATCAAAAAAAAAATGAGGAAACGAAGATGGGTGG
AATTGTTGGATTTGGATATATAGTGAATGTTTATCAGATAGTGAATGTTTAGTCAAGTTATAGGACTTATCCGGTGATAG
GACACATAAACCCACAAACAAACTTGTGCTCTTTTTTACCATTTAAGTTCATCATACATTTTGAGCTTTGTTAAATTTAC
GGTTCTAAAATCAATTTTTTGGACTACTTTATATATCGATAAGTTAATACCTATATATTTTAATAATATATAACAGTCTC
ATTTTTATTAAATTTTTTATTATTATTATACGCTTCGATTTAATTTCCCAAAAAAGGACATGATAATTATAAAAGAACTA
TGGGGTCAAACGTGAAAATA
>AT1G64880 | chr1:24105142-24105641 FORWARD LENGTH=500
AGTTTGGCCGCCTCTGATAGAAGACTTCCTACCGATAGATCTTTCTCAACTTTGTACACAAGATAGAGTAGGATATAATC
TCTTTATTGATCAAAGTATGATAACAAAGTATAACAATCAAGGCACATCAAATCAATTTATAAACCCTAGTCACGTTTCA
AGAATCCAAATAGGAAATACACAATAAATATTGTCTTGTAGAGATTGCAAATAGTTGTTAAGACGAAGAACAAACTATTT
TTATTTATTACGTGGGTCATATTCAAAATTGAATAAATGTAAATTTACTGTAAATGATGCACTTTTGGATAAATCCTGAC
AAAAACTAGATTTATATCGTTCATAAACCTTTCACATATCAGCCATTGCAACCATATGAAGTTTTGAAAATAAGCTTGTA
GGTGATTTTTGGGAGGATTTACTCACATGACTAAATTGGGCCCATGAGTGAAAGTGAAGCCCATTTGTAAAATAAATGTC
ACACTACACACAAAAACCCT
>AT1G36070 | chr1:13470937-13471436 REVERSE LENGTH=500
ATTGGAACTAAAGGTGCTTAAAAGGTTGATTGAAAGTGAAACAGACATCAACATTAGGATAATTCATGTATTTTTTAAAA
GTTGCATGATAAAGTGGAAAAGAATCGTTTTTCACTCTAAAAAAACTTTTCAAAGAGAAAGAAACTTTTTCGATCAAAGT
CCAAATCGCCGTCCAGTTTTTCACTCCGGCTTTGTGCCCGGACAAGGTCCGGTTCCTTTTCCAGCATCGATCGGCTTTCA
TGGCGGTGGTGGCTGGCTTGAGAGCGGTTTTCCTTTGCTTCGATTTAATCATTTTGGTTTTTAGGAATAATACCCTCGAC
TTTATTTAAATTCAAGTTCAAATATAATTTTTTCAGCCATAAGTCCGGTTCCTTTTCCAGCATCGATCATGATCATATTT
TTTCGACGTTGATTTCGTTCACCAGAATCAGAGTCCAAGCAGGTAGAAGACGATGAAAAAGATTCCAACATGTGGCATTG
TTATAGCCTAATAGCTTGTC
>AT1G36080 | chr1:13482643-13483142 FORWARD LENGTH=500
TTGTCGCATTGAATAGACTTAGGCTTGTTGAGACCATGAGAACAATCTTCAATTCGAGTTTCATAAGCAAGAGAGGCATG
TAGGCTCGATCGAAGGTAATTTGGAAGCTCACCTCTTATGCCACTATTGGAGAAGAAATAATCACTCGTGCCATTCTTAT
GTTTGGAATATTATTATTGATTTTTATTTAAATCGAAAAATGAGGAAAGGACGAAAAACCCTTGCGAAACCACAAAAACT
ACAAGAAAACTTAATTTGTTGGGCTCGGGCCCAAAAAAAAATGTAAATACTCGGCCCAGTTGTATTATTTACAGAAAAAA
CCTAAGTAAAAACCTAAGTTCCCCCTTTTCACTTCTCGACTTCTTCCTCTTCTCTCCGTCGTCGTCTTCTCTCGTCTCCG
ACGATACCACTTTCACCGGAAAAATCAATCTCTTCTATTCTTCTTTCTTCTCCGTTTTCGTTCGTCTTTGTCTCTTTCAT
ATCCGCAAATTTATTTTCCA
>AT1G36105 | chr1:13498542-13499041 FORWARD LENGTH=500
CTACATTACCCAAACTATACCGATTCTTCAGTATACACCATAAACTTTTTGCTTCTTTTTTATACATCATAAACAATTAT
TTGCCTCTATTAAACATCACAATTATATCACAATTATAGATTCTCTTTTAATAGCAATATAGTGATTCTAAATTGTGATT
TGATTTAGTAAACCGATATTTGCGTTTAGAAAACTATGATTAGAATAAGTAAACCCAAAACCACTTTTTTTTTTTCTTGC
ATGAATAAAAAGGGAGAAAAAAAATAAAACCCACGTTTAAAACCCATCTTCTTCTTCTACGTATCTAAAATCACAAACTT
AGGGTTTCTCTCTTCCTCTCAATTTCTCTGGTATGGTCTTTTCTCTCTCTTTGGTTTCATAGTTTCTTTCTATCTTTGGT
TTCATATAGCTTCTCTCTCACTGGTTTTGTAGGTTCATAATTTTTTTTAAGTTTCGTAATCAACGAAAAAGACATGGATG
ACATATAACCCGACATTGAC
>AT1G36110 | chr1:13506397-13506896 REVERSE LENGTH=500
TTTCCTCTCAATCCTCATGAGACCTCAACATGCAACATCAAACGTGGTACTGATCTTGCTGAATTAGTAACAACAACTAA
GTTAATCATTTGGGATGAAGCTGCTATGATGAGTAAATACTATTTTTAGTCATTAGATAGGAGTTTAATGTTGAAATAAG
CTTGAAGAAGAAGAAGTAACTTGAAGAGCAAGTTACTAAAGAGAAAAGGAAATTAAGCTTTATTATTCTAGGAGATAATC
TAGAATATATTGTTATGAGTTATCTTATAATATTAGGAGTTATCTAATTATTAGGATAAGGTTAAAAGCTTATTATATAA
GGAGGTATCAAGGTGTGATACAACTTATGAGTTTTAGAGAGATTAAGACTTAGAGATTGTTTAGGTTTTGAGTTATTTTT
CTAAGCTAATAAGAGAGTTATTCTTATAATCCTAAGTGTTCTTAATCTCATTAAAACTTTATTTGGTATCAGAGCTTGAG
AAAACGATCTTTGAAGAACG
>AT1G08590 | chr1:2718278-2718777 FORWARD LENGTH=500
ATTTAGCTAGCTGTTCAGAAACCCACGATTTCTTCATATTATATATCCCATTATCATTATTTTAATCTTCTTTCTCACCG
CTTAGTTGTTTGATATTGCACAGATCAGCAAGATAATCCTTCAGGATATGGTTATGGAATTAGTGCTCCTCAAAATTTTC
GGTTCGACTTTATTCACAATTTAGCATTTGGGTATGCATATGAAACAAACTTATAATCTAATTTCGTTTTCTCAAACACA
ATTCACAATTTAACACACGAAGATAGATGAAAACATCAAGGAAATTGTATCACTTTTTCTACTATGTAATGTCACAGATG
CAGAAACAAAGCGAACTACTTGCTATCATACAAATTGTTATGACGCCAATGGAACTCGCATATTATTCCACCGAACGAAA
AAGAAACACAATCATGATAAAATAATTGAGAGAGATTAAATAAAATTAGATTCTGACTAATCATTGTTTTTCAGCTTTTG
GTTTCCACTCTCTTATTATC
>AT1G08670 | chr1:2761574-2762073 REVERSE LENGTH=500
TGTTTCCTTATTTCATGGAATATAATTATAGAATTACAAGTTGATCATATCTCAACAACGTTATCTAGGTTTTCAATCAA
TCGTTTCATTTGAATCAATACTAATTCGTTTAAGACCAAATCCGCGCGATGAAAAATTCCTCAACCGTTTTCGGAATAAA
TTTATAATCTTAAAATAGCTTAATCAAGAATTTTTTCACGTAGGTTGTAAAATATTTGAGAAAGAAATAGTTATAGACTT
AAAGATGACATCATCTAGAAGATAAATCGAAGAAGGCAACAGAAAACTAAAAGATAAAAGCATCCGTTTCTCAATCTCCG
TTTCTTGTCTCTTCTTGCTCTCTTGATCTCTTCCATTGTTTATTAATTTACACCTTTGACGTTCAAAGAGTGGGTGATCT
TTTTTTTGTTCTAGGTATAGTGGAGTTGTTGTTCTTCTTACGTACTACAATTCTGATAAGGTACTCCAATATATATTGAA
GACAGGAGAATGATCTATAT
>AT1G08680 | chr1:2762084-2762583 FORWARD LENGTH=500
AGACAAAAAAACAAAAACAAAAAGGAAACATTCTTACTTGTGCAATTGCAGCAAATGAAAAATGAAATTTGTGAACCAAG
TTAAATAAAGCATCTTTAGATGCACTAAGGGCATCTCCAACCCACCCACATCTATAGAGGTGTTAAGATATTATTGTACA
AGTAATGAAGACTTCTTTAAGAAATTAGGCTATTAACAATTAGACTCTATCATCAACCACTAAACCATCACATTAGTTTA
CTTTTTTACCTTTTCCTTCGGTTTAGTCTAAAGTCAAACGTCATTTTTTTCTTGGTGCGAGTATGGTTAGCCTCGTAGAT
GATATAACCATCATAACTTACTATATCGTTAAAATCGAATATAGTTTTTGTTCATATATTATATGCAATGTAATTGCTAA
TGATAGAATTTTTTATGATTAGATTGAATAATTATTATGATGTGGGTCAGCCCAAAAGCCCACAGAAAAGGAGTATTAAT
GGAAAACATGTGAATAGTTT
>AT1G64890 | chr1:24109042-24109541 FORWARD LENGTH=500
CAAAAATTGAAATCATAAAAGTTCGAAATGTCATGTAACATCGGAACAAGAAGATGTATTAGTACTGTGCTTTCTATTGA
TGATCCTCATCAGTTTGGTTGGTTCATATACTGTAGTTTGGTTGGTTCATTTTTAATTGCCATTTATAAGGTAATGAGGA
GATTTCGTCGATATGTGTTGGGATTATTGCTTTATTTGCCAGAGTTTTAAGGTCTCAATTAACACAAACTACACAAAATT
TTAAACTATAGACGGATTAGTCACAAGATTTTATTTGGTGAAAATCACGTGGACAAATACGATTGTCTTTATATGGTCTA
AATATCCTGTTTTTTGTTTATTTAATTTAATTAGCCTTGAAATAGTTCTGTCTGGGATGAAATTTACGTGTTGTCAAACA
AAAAATCCGTGCCAAAAAGATCCAAACTAACCAGATTTGAGTTCTGTTTTAAATAAGATGGAAATAATCGCTCATTATAT
CATAATCTCACCACAACCAG
>AT1G08660 | chr1:2759795-2760294 REVERSE LENGTH=500
GCATCGGTGATTGATTATCTCTGTATGGAGAAAAGAACTGCATCACGTATTAGAAAAGAAATAGATGATAGATTTTTGTT
TTTAGGTTTGTTTCTCGAAGAAGAAAAAAATAATAGAGATTTTGATTTCTTAACAAGAAGAAGAGTATTTATAAGCCAAG
GGTACACATGCTACAGTATATGCTAACATTTATGCTTAACCTAAAATAATATATCACTATTTTTTTATTTATTTTTCTTA
CAAAAAAATATATTTATTAGAAACATATGAAAAATATCTACATAAAATAGAAATACAGTATACAATAGCGAAAAAAACAC
ATGTTATGCGAGATTAGATATACGAGTAAATGTATAAAAACTCTATTTATTGAATTAGATATTCACATAGAAATATGTTA
CTTAAGTATGTATTTGTTTTGTATTTTCAGTAAAGGTCACGTGGGATTTATTTTTTGCATATTTAGTCCTTGGGATTTAG
ATCTCGTAAACGGCGTCGTA
>AT1G08650 | chr1:2751654-2752153 FORWARD LENGTH=500
TCTTTTTCACTAGATTGTGCATTATCAATTTATGAACTTTTTCTGGAAACATATTAAATTGTAGATCCAATATTTTATCT
TAACAAATCTGGATCTGTTGAGAATGTTTTTCTGTAATTTAGAGAGGATTGTAATTGTGTAGTACATTTGATAATAAACT
TAAATGTGAATTTTAGACTACCACCAAGTAATTATCATTTCAAAGAACAAACCAAATAGATAATAAAGAACTGTTAGAAA
GTAAAATTGTATATAATAAGATAAGAAAAGACATTACAAAGTACAAACCTTCTCCAAGTAAACTTCTAACAAAACAAAAA
AATAGATTTGGATTGGGAAATAATATCTAAAATCCTATTTAAAACAAAATAAAAACAAAAAAGATATAACGTTAAGGAAA
AGGAAAATACTAGTAGAAAAAAAAAACATGTAGGCATCAAAAGGAATATTCTCAAGAGTTTTGGCTATAAAAAAAGGTAG
AGCCGACTCAAGAGGTCTTC
>AT1G08640 | chr1:2751279-2751778 REVERSE LENGTH=500
TCTCTAAATTACAGAAAAACATTCTCAACAGATCCAGATTTGTTAAGATAAAATATTGGATCTACAATTTAATATGTTTC
CAGAAAAAGTTCATAAATTGATAATGCACAATCTAGTGAAAAAGAGGTAGGAAATCCAACCCCAATTTATGCAAAAACAT
TTCCAAATTGAATGTGAGTACTAAACGATTTCTTGGACGAGATTGAAATCTGAAAAAGAGATAAGAAAAGTGTGGCATGT
TTGGATTGGAATTGGGAGATAATCCCTGCAAGTAAGTAAACCAGAGATCCCACGAAAACAAACTAATAAAGACACTGGAT
TGGGCCGATAAATCAGTTGGGCTGAAGAAAGCAGGCCGTCTTTATTATTACCTAATTCGTTCACGATGGAGGTCGAACCG
AGAATATCCCCCTCCGGAGGCGAGCGCCTTATCCATTGGGCCACGCGAACTATTGGTCAGGCCTCAGTTTTTAGCCTTAA
CAAACTATTGAGTATTGAAT
>AT1G08630 | chr1:2747968-2748467 REVERSE LENGTH=500
GCAATAATATGCGTGAAGTGAAAAATCTTGAGATACCTTGAAAGTATCAGTCGTACACACAATTGAAGCGTTACGAAGAT
GAGAAACGTTATCAACCTTGTTAAAACACAACTGTGGAGAGTTTAGAATTGATGATAGATGAAAAGTTATAGGGATCAAA
ATAGAGAGCTAATATCTTTGGTGTGGTGGCGAGAAAAATCATCTGAAAAGATGTTTCATAGATTTGAGGTACGAATCTGA
TTGGTTGGGTTAGATAAAGGTCAGGTCAGGTGGCTAAGACTGAATTCGACTGTCATCAAAAAGGAGTGTCCACTACGGTC
AGCAAAAGAAAAAGGACTATGTAGGTGAAGTGAATCCGATGGGAAATAAAACAAATGTGATAGAGAGAGAACAGAGACGC
CAATTATGAGTAGAGCTGACACGTTGGAGCTGACTCTGTCTCTATCTCTATATCTCTGTCTTTCTCTATTTATAGATGGA
GTACGTACAGCTGCTCCACA
>AT1G36120 | chr1:13514565-13515064 REVERSE LENGTH=500
AGTGTGATCGTGGAATCATGGCAAGAAAGAGAGGATGATCTAGAAACTCATTTGATTTATTTTTGTGTTTTGGTTATTGG
AACCCGGTTAGGATTGTTAGTTATTCTTGGTTTTGTTGGTCGAATTATTTATTTATTCATAAAATAGTATTTTTGACTTG
CGGTTCAATTGTTGGTTTATTGGTTGTTTAATTAGATATTTATGGGAATATTTAATTATGTTTAAAAAAAATGGGTCGGG
TTGTTTCAATTTGGTATCAGAGCGATCACGGTTTTAGGATGTGTAGAATAATTAATTGATGAATTATTTTTTCTGATGAT
TGATGTGGGATGAGTTAGGGCGTTAGCATAATGAGGATTGATTATGGAGTGTTTAGTCAATTGTGTTTGTTGGAGTCCTA
GCATCATCTTCTCTGAGCCTTAAATGAGATTCCACGGTAAGTTGTTTGTGATATATTTGTTTGTTTTAGTTTCTTAGCCA
TTTGTTCTTGAGTAGCGCAG
>AT1G14090 | chr1:4827437-4827936 REVERSE LENGTH=500
GTTGAATTTATTTTGACCAATCCCAAACTTTTTTTTTTGGTTTTTTTACCAAACCCAAACTTGTTGTTACCAAGTACCAA
CTATCATTATCAAATTTTAAACCATTTTATAATAGTTCTTTTTTAATTTATGGCGAATTCAAAGGAAACAAAAGAGTATT
TCACTGCACATATAAAGAGAATGTCTTTCCAAACTTAAAATATAATATATAAAAAAGAAATTATTATTTTAATTTTTGAA
TGTCTACAAAATAAAGACACCACGTCATAAATGTTTGATAGAGACATTTTTAAGAAGTATCTCCAATTTAAAGAACCAAC
ACATTTGATTAATGTTTTAAATATTATTAAAGACACTAATGCGCTTTTAAGCTAAAAAAGTTGGTACACACAATTAGAGT
ACGACCGCGTTAACCGGTTTTGGTTCAAATTTATTTTTATATTTGGTTGGAGTCGGTTCGGTGTCGGTGTAAAAACCCTC
CGATAAGTGAGAAAATCTCT
>AT1G08600 | chr1:2723324-2723823 FORWARD LENGTH=500
GATTTTAATGGATTGGAGAGTTGTAAAATTCTAACTGTATTACCGATTTTTTCAGCTCGAAATATGAGTTACATATATTG
TAAATACTAAATTTTACATAATTGTTTCTAAAATCTTAATACAATCATATCAACTATCTTTTTTTTTTTTTTTTGACAAT
CAATCATATTAACTATCTAATAAAAGTATAAAACTACAACCTCTAAACTTCTTTTTTTAAATTTCTTTTTTTTTAACTTC
TTAAATAATACAATCATATCAACTATCTAATAAAACTACAACCTAAACTTCTTTTCTAAAACATCTTTTTTTTTTAACCC
AAAATCAATACACAAAAGGTGCTTTCTCTTTGCTATGAAATCTCTATTCTTCTCAAAAAAATATTTACATAGTTTTCATC
ACCTACATTGTCTCTAATAGTCCAAGTTAGGAATATAATCTGTATTTTCCGAAACCGTTGCAACTCTCTCTCTATAAGAA
GTTTTGAAACATCTGAAACC
>AT1G08620 | chr1:2736274-2736773 FORWARD LENGTH=500
CTAAGTGATTGTATTCCAGTGGCTATTTTCATTTAACTATAACAAAAAAATCGAATGCGATAAAACTACTTCGAAAATAA
TCGATGGCTCTTGGAATTTTTATAAAATCTAGTTCTTGAAATAAATAAAAATTTCTATGCAATATTTTTCGGTAAATTTT
TGTTCTCTATTACAATAAAATTTTATTTTAAAGAAATGAAATTGTTATTTAGCGTATATTTGTAACCAAATTAGCAGGCG
TAAATACAAATCCTTTAAATAACTCTGTTGTTGTGTGGATATGCGGTAATGTCCACCCGTGAATAAATGTTTACGTGTTA
TATGACCCAACAAAGTGAACCAATTATATTACTCCTCTCTAACGCACTTGTTTATTGCATTTTTATTTATTTGATGGTCG
AAACAAAATAGTAAGAGTAGTTGTTGCATAGGAAATTGCATCTGCTTGCTTTTGAAGCGTTAATAACTTATAACCAAGCA
AGACATATATCATACAGAGC
>AT1G08610 | chr1:2735820-2736319 REVERSE LENGTH=500
TTTGTTATAGTTAAATGAAAATAGCCACTGGAATACAATCACTTAGTTCATGTAATAAATATTGTAGTATGTGAGTATGA
TATGCAATGATAGCGTCAACTAATTTGGTATACACAATTTATAATACTTAATTCTGTTTTTGACCAACATATCTAAATTT
TGAATATGATAATGCAATTATTTAGACATTATAATGTGTAAGAGAGGCGTGTATAAATGACTATTCATCTTGTTTTCGAA
TGGTAATGTAACATGTTATTTTTCTATGCGGAGAAATTGATCTCTGTTTGATTTTTAATTTGGTTGTAACTCAACCCAAA
ACTTGAAAAAGCCCAATCCGATAGCTGAATTGGCCCAAAATAATTAAACCGATTCACAAAAACAAAGGGAATAAAAACAG
AGGAGGTTAATGTTAGATGTTTCATAAGTTTGTGGGAATAAATGAAACATGTCGAGACATATAGGGTGCACATTGTAAAT
TTAGGATAAACCCTACTTAT
>AT1G08480 | chr1:2683734-2684233 FORWARD LENGTH=500
GACCACGACCTTGCGGATCGAAAGCAATGCTCTCGGGACCTTGAACCTCGTTAAGAAACCTGATCTCTGAATTCTGCAAC
AGATTCTGGCGGTCTCTCTCCTTTGGAAGTGACGATAACGGAGGCATGTCAATCTTGTAAGTTTTGAAATCCGGGAACTT
GGAAATGGAGCTGTGACTGAAGGGATCGATAGCGCAATAGATGGCAAAGACGAGAAAGATCTTCGCGAGTATGCTCATGG
CCATTTTCTTTGTACGAGGGATGATGATGATGATTTGAAGAAGAAAATGGTTGGGGAAGTTTTAAGGTAGAGAAGTAGAG
AAGAAGTAGTTGCAGTAGAGTACACTTTTCTGGTTGAAAATTTAAAACTTTTCTCAATTGCTGCTCTTTTTCGATATATT
AAGAAAAGTCAAGGAGCAATTGCAAATCGGCTAATCTGATGGCAACCCGGTATTAAATTAAAAAAAGAAACATGAAAACC
GGGTGAACCGGATCGACCTT
>AT1G14080 | chr1:4822028-4822527 FORWARD LENGTH=500
AGGCTCATCACTCATAAATCAATTTTGTTTACTCTCTTTATTCTTAGTCAACAACGCGAATTTCCGGATCTGATTAGTAT
TATTTCCATAAAATAAATGAATGTATGATTTGTCAATTTGAAAATAATACATGACATGTGATGTATTGTTTGGATTCCAA
GTTCTCACCATTTTGAGGATTATTGCTTTACTACAAAACAAGTCCCTAGTCACATTGGTCATTTCTTCGTTAGTTTAAAA
TTATATATAACTCAACTTGATGATTCACATAAATCGAAGATCAAGACTTTTCTAGTTTAAAAAAAAGTGGAGTCACGTTA
CGTAGTTCGTTGATTGTCACAACTTAACAATGACCCATTAGAATATTCAAAAGACTTAGTATTATATACAAATGCATGTT
TCGTCACCTTTAATTAAGAATAAAGAGTTGTAATCACGCTAGATATATAACTCTTTTGAATCAATCTCCTAGTTATAGCT
GATCATACTAAAGTCAACAT
>AT1G08470 | chr1:2684101-2684600 REVERSE LENGTH=500
ACCAGCCGAGTCATAGATAATGGACCAACAATATCTATAGATTCCAAAACACAGAGCGAGAGAAAGATAGAAGGAAATTA
CGGTGGGTCCATGAACGGGATCGGAGGCAATGAATTCCTCGACGTCGGAGGAAGACCAAGAAGGAAGAGGCGCGTCGCGT
TTGGTGAATCTGGTGTAATTTTCGAAAAATGATAACCTATCACTCCAGAAATCCTTCAATCCATTCCAATTTTTCCCAAC
AAATGACTCCGAATCTCCCATCTTTCTCAGATCGATTAATCAATCTCCTTCTCACTGCAAACTTTTTCTCTGATTGAAGA
CGATTATTATTTGCAGAATAAATAAAACTGGTCTACCGAAAAAATGGAAGGTCGATCCGGTTCACCCGGTTTTCATGTTT
CTTTTTTTAATTTAATACCGGGTTGCCATCAGATTAGCCGATTTGCAATTGCTCCTTGACTTTTCTTAATATATCGAAAA
AGAGCAGCAATTGAGAAAAG
>AT1G64550 | chr1:23968279-23968778 FORWARD LENGTH=500
AAACAAATGAGGCATTTTTTGGGAAAACTGCAATGTCTTGAAACTGTGAGAATTGGTGTTGAAAGGGACGGCAACAACGA
GCACCTGCGAGCCAATCTAAGCTCTCTTCATAGAGCTTCATCAGAGTGCAACATCCAGTTCATTTGATCTCTCTTTAAAC
AAGTTATAGATAATATGAGTTTGTTAGTAATAAAAATATGACATTTTGTTTAATTTGGTAAAGTTTTGCACTGATTGGCG
AAACAATTAAGAGGTCTAGTTTTGGTAAAATCCAAATTGCTAATCTATCATCTCTCAAACATGTGTTAACAAAAACAAAA
TTGAGGACTTTTGATTTCACAATGGCCTTGAGCCATGTTAAGAGGGAACAACGTTAACCGGATTAAATCATAATATTTGG
TTTGGTTTAGTAAATTAGAAAACGTACTGTATACTCTCTCTGCCTGAGGGAGAAGGTTCCAAATAGCCCTAAAAAGCTTC
GCCTTCTCTCCTTGCCTTCA
>AT1G69840 | chr1:26295850-26296349 REVERSE LENGTH=500
TCAGATATCATGATAGTAGAGGTTAAGATACTTAAAATACTATATATTTACAAAAAACACTTAAAATACTATATAGAAAC
GATAATAAAAAAAAAACTCTTTTTTTTTCTGAAACAAAATTTTCTTTACTAAGAAAATTTTGTTTCAGAAAAAGAGTAAT
TATTTTTTTTTAAAATCTTTTTTTTGTTTTGTTTTTTGTCGACAAAAAACGATGAAAAAGTAATCACTCAGTTTTTTTTT
CTGAAACAATTTTTCAAAGCTAGAATAAATTTCTCACAAGGGATTTAAGGTGATTGTTTTTGAAAAAAAAATCCAAAATT
ATGATAAAATATTAATGCTGAAATAAATATAAACTAGAATTATTTTTGTCCAAATTTTTCGTAAATAAATTTTGTAAACA
GCGATTATGACTCTGGCAATTTCTTAAAAAAGAATTGGATAAGTACTGATAAATTTGTATTCTCTCAACTAAAATCTCTT
TTTAATAGAAATAAAAGCTA
>AT1G64560 | chr1:23973229-23973728 FORWARD LENGTH=500
TGTTTGTTTGTGCAGGTGAGTCACGACGAGCATCTGATATCGGGAAGCGTGGACGAGTTGTGGGTTGTGTCAGACGGCAG
GATTGCACCATTCCATGGAACCTTCCATGACTACAAGAAGCTTCTCCAGTCTTCAACTTAAGCTGCGCCGCATTTCTTGT
ATTCCCCAAATCCATGTTGCGTTTTTGTTTACCCTCAATACGACACAAGAGTCCTTTATACCTGAGAATTTGGCGACAGT
ATTTTGCTTTATGTATTAAGGTTGAAACTAAAAAGAAATACTGTAAAATCATACACTTGGTGGAGCACGAAAGGATTCAT
ATCCAATGTGAATCATCCGTAAAATTGTAAACGAGCCAAATTAGAATAAAAGAGCATGTTTCGCAGAAATTTATGGCAAC
TAAAATTCATTGTACAGGTACAGGAATAGCAAAAAAAGAACATGTAGGCCCAAAGACAAGATTACAAGTTGTGTTTTTTT
TTTCCCACATATGTTTAACC
>AT1G64540 | chr1:23966409-23966908 FORWARD LENGTH=500
ACCATTTGATTCTCGCTAGTAAAAGCATGGGAGGATTTTATAGAAAATCTAAAATAAAGTTTTAAGGGTATTTTACATTA
GACTAAAAAAAATCTAACCTTAGGTAAAAAAGAAAAACATAAAAGAAAGGTTGATTAAAAAAAAAAAGTTGAATAAATTA
GCTAATGGCTGGTGAATTAATCAACTATCCAATAACGATTCACTGAGAGGAAAGGTATAAAATTAAAAACAAGACATGGG
TGAACTCAAATCTTCTGTCTAGTCGAAAAAAGAGATAATTCCACCTCCATCTTCCTGTTACACCAAGCCTCCTGGCTCCT
GCTTCATTTCTCCCAAGGTTTGTGTGTTGTGTCTGTCCTGAATCATATTTGACCAACCTAATTTTGTTCCCCTTTGATTT
ATTTAGTTTAGATTAATTAGGGTTTATGAGTAACTCTGGCTATATATGTTAGAGAGGACTTGATATCTAAAACTGTGATC
CAGAATTTGCATGCGATTCG
>AT1G69850 | chr1:26300473-26300972 REVERSE LENGTH=500
TTTAACTATCTAGAAGAATTTAGTGTTCATTAACATGTAAATGTGAACGAATAATATAATGTGAGTAATCGATATGCAAT
CAATCCTTAAACTTTGTTACCACTATACCTTGTAGAGAATAATAGAACAAAATCAATTCTCATATGTTAATTGGTATTGG
AAACCCCATTTCAAAATCAACTTGCATATTAAGTAAAGGGAAAACAAACATGATTGATTAGTCTTTATTCCACCACTATA
TTACTAGCTTTATAAATTCTTGGAATTAATATCATCTTTAGTGCCCTAAAAACAAAGAAATAAAGCTAGTTTTCTCTAGA
GGAGAAGAAAACAATGTTATTTCCTAAGAAGAGCATAAAGAAAACTACAACATGAAGTCATTTTCTAATAATAAAGAGGG
CCCAAATTCTTCTTTCTTCTCACCCAATTGGACCCTTCCTCAATCCCTTCTCCTCTCCTCTCTTTAAATTCCGCTAATAC
CCTTCTCACTTTCACTCTTA
>AT1G64530 | chr1:23959161-23959660 FORWARD LENGTH=500
TGTAAGAAACGTCTAAAGATCTACTCTATATAACATAATCAATTCGTTTTTTGAAATGTGATAAAAACAAACCTTTACCA
TATATTCGCCTCTGGCAGAAACAATGCATTTGGAATAAAATAGAATCGTATCACAGCATTTAAAAACGATTATTCAAATA
GTCTAATAGTATTTATTCACACCTTTATGTTTTATGTATATCGAATTTTGTCAAAGCCAATATTCTAGAGATGGTCAATC
AATATCAATACAGTTTTTTTTTTTGGCCAATGTTCTAATATTCAAGTTTGTTAGTATTAATAGAAAAACAAAATTTCGAT
GCCTTTTGTCTCATAAAAATATTAAAGAAAATAATACAAAGAATAAAGAATTTGCATGAAATGGGAGATATTCTAGTGGT
TGGGGTAAAATGGTACAGCGTGGAATCAAATGTCTTCAACAAAATCAAATTATTTTATCTCAAAAAGATTTAAATCCCAA
TTTAAATAATATTACAACTT
>AT1G14000 | chr1:4796858-4797357 FORWARD LENGTH=500
ATTCCATGTTATCCGGATCGTTGACTTGACTTAGTACCCATAACGTTTATTATATAATTCATATAGCATTTTATGATTGT
CAAATTTATATTTATACATATGATAGACTATTATGTCAAAAAGACAGGTAAAGCCACTTTGTTTACTTATTCTTTCTTAA
CTCAAAACTCCAAAGGGTAAAATCAAGGTGACCATTACTCTTTCAGTTTCAAAAGATTGTATTATTGTAACAAGGTGACC
ATTACTCTTAAAATTTATTCAAAAATAACCAAATCTAAACTAAAACGTAACTAAAATTTGATATTATTCATGAAATTCTA
AGAACAAATCCAACATGATCCCTTAATAATTTCCCTTTAGTAGTCTAGCCTTCTTAGTCGGTCACTAATAATAAAGAGTA
AAGAGACCAAAAGAGAGAAGTCTTAGATAACGGTGACAGAGTTAAAAAAGAACTCACTAAAATAGACGGAGGAAAAAGTC
ATCAATTCAACTTGACGGCT
>AT1G13980 | chr1:4787963-4788462 FORWARD LENGTH=500
GTGTACTAATCCCTTATATAGTTTATGTTGGACAACTCCATATTAATTTAGGTTTACTTATATTTCGGTTATGAAACTCT
AAAAAGTATTGTCTCCCACTATCCATTAGGACAAACTGGCAAAGGCAACCACCTCAACAACATCAAAGAACAAGAATTAT
TCAACTGTTCTACAAAACTATACTAGTACTATTACAGTTGTTTGTAGCATATACTTTTCCAAATAGAATTTTATACGATT
TTCTTTTCCATATTTTTTGAAAATGACAAGTGATATGATTTGAGAAAAAACAAAAAAAAAAAACAAATTTATACAGTGAG
GCCTGCAAGACCATAAAACAAACTAAAGCCGTTCATTAAGGTTCCATTAATTGGGCCTATATTTTTCTCGTTATATTATG
AGCCTGTTATAGGCCCATTAGTAATAATTTATCGGGTTATGAAGTAAATTTTCAGATAATTAAGGGTCTCAAGTATAAAT
ATCTTAAATAACAGACCCAT
>AT1G08320 | chr1:2627849-2628348 REVERSE LENGTH=500
GAATAGAGATCGTCCACTCCATCTGATCAATTGCCAAGTACTAGCTTCACCCTTGACAGCTATAAAGTTAGTCAACTAAA
TTTTCAATTTTCTGTACAACTTTTTTGAACCCAATATTATTATTTGGAAAACAAAAAAAAATGCAACACATAAATATAGC
CTGGAGACAAAGTCTAGGAAGGACAAGATCTTCGTCTGATTTACCATGAAAAATTATCAATATTTCTTTATTGTTTTCTT
CAATAAAATTTTGAAATTTAGCAAGTGGAATTTGTGTTTACTATGGAAATAGATAGAGAAAGGTGGTGAAAAGGAGAGAG
TGATGATGAATCACAAAGGTTTCTTCACATACAAGTATAGAGAGAATAGTAATAAAGAGAGAAAGAGTAATGATACTATA
CATTAGTCAATTACTAATACTTTATTATCATTTCTCTATCCAACTACAAATATATACACGCCCACATAATTTTGTATATG
TATCTCGGAAAGAGAAAAGA
>AT1G13990 | chr1:4794256-4794755 FORWARD LENGTH=500
GGAGCTAACATGGCTTCATGTGAATAACATTGCACCGTCTATGCGACTGGAGCTATTCCCTGATCAAGAATCCTCACAAC
TTGGTGATGATGAAACCGTATCGAATGGCTTATCTTCTCCTGAAAACACAACTGGTTCGTGACCTTACAAGTGAGATCAT
TAGGTGAGTTTCTTTCGAATATCCATATAAGTACTGTGAAAGTGAAAGCTTCTTATGTAACACCTCTCTACGTTTTTTTT
TGTAATATATAAGTCTTTCTAATTCAGAGACTCGTATTAATTAAGCAAGTTTCTTAATTACGACTTTGTTAATCACGGAC
CTTTGGAACGAGGTAGAAGGTCTTGAACATGTGTGGAACCCACCAAAGGAAAAATATCAGTAGATTCAGGAGAGTTGTTA
AATTTTGCCTCCACGAGTTTTTTTCTTTTCTTCTTGTTGAGTCGTTTACGTCACGTCGAGAATTTTCTCTTTTCCCGAGA
AAATTAAGAAAGGATCGTTT
>AT1G64520 | chr1:23955886-23956385 FORWARD LENGTH=500
GCCATTGTTTCGTACTGCCTGAGCCCAGGTGGGCACTGAGGTTCCGGTTTGTCTTCAAGGGCAGTTGAGACTCCCGACCC
GGAAGGAGAAGTCGGGTCATCATCCGACCCGAATCCACCTTCAAAGAAAGTTCCAGAGAAGTCAAGAGCCTGAGATTTCA
CCACAAATTGAGAGCCATCTCTCTTCTGTATCGAGGCACACATAGGTTTCGACTTGGAAATGAATGGCCTGAGAGAGTGG
GAGAATGATAGCAGCGGCTGCGAAGATACATTAGGCAGAGGGCAAATTGTGGAATTTGATACACACAGCGAAGACGCCAT
TGTTGTGAGATTGTGAAAGCAAAGAGGAGATGAGAGAGTAAAATTTGGATAAGAGATGATGATGGTACACATTAGTCAGA
ATTCTATTGTACACCATGGGCCTTTTTAGGTTATTGGGCCTGTTAAAGGCCCGTTTTGTAAAGACAATTATTTCTATCTG
TATTATTTGTCTTCGCGATC
>AT1G08315 | chr1:2621546-2622045 REVERSE LENGTH=500
TTAAAGTTGTACTAGAGAAAAGATAGGATCTTCCTTCGACATTCTTCTTTTAATTATAGTTTTATGCTACTATGAAATTA
ACGTACCACGAAAAAAATGAATGTTGAATCTCTTCGACAGTACAAGAGGATGACTGAAATTTAATTTCACGAATGCTTTG
GAGAGGATGACTGAAATTTAATTTCAATTATTTTCAATTTTAAACAGAAACGTAAATATCTCTACAAGTACAAGAACAAG
AGCATGAATTTTTTTCGTACGATCAAGTTTTTCTTATGGAATAAAGATCTGACACATGTTCCTGAATCCTGGATAAAGAA
GTACAATTCTGGTATAAAAAGACAAAGTTGTACCTTTTTGTTGACGAAAGAAAAAAGTTAAGACCTTTAATTCCCACTTA
GATGAATTATCAATGACTCTTTCATTCTTGTTTACTCTTTAATACAATTAATACAAGTGGCTTGTTCAACAAAAAGTCGT
AACTCCATCATCCAATAAAC
>AT1G64570 | chr1:23978368-23978867 FORWARD LENGTH=500
GAGCGAGTATAAATAACCGTTGTGAAATAGAAGAAAGACGGTGGTCTCTGTGTTGGGCCTAAATGAATATGTAAGCCCAA
ATACAAGTTGTGTTGTTTTTTCCCTCATCGTAATATAAGGCCCACATATGTTTTTTTTTGTCGTCGAAATATTTTATAAA
GCCCAAACGAAGGCCCACATATGTTTAACTGAAAGTTATGGATTTTCCAAAGAGAAAAAGAAATACAAAAATTAGGATCC
GACCCGGCTGAACCCGAGTGGTTTGTTCTTGTTCCCACGGAGAAAAACTTTGCTCTCCCTTTCCTTTGTCAATCGGAATC
TGTCCCATTTATCGATTCTTCACAGACACGTTTTCTTCAATCTTTCTCCATTGGTTTCGTTCTCAAGGTTTGTTTGTGTC
GATCGAATTTAGTTTCAGGACATTGATCGTAATTGGTTCTGTTGCAGTTTGAGAATTGCAATTGTTGTCATGTTTAGATA
GTGGAACCCTAATTTGAGTC
>AT1G64580 | chr1:23986732-23987231 REVERSE LENGTH=500
AGTAATAAGGAGATAAGCCTTGTCAGCTAATGTTATATGATCAGAGTCCAGTCACGTTTTTTTGTTGGGACTCTGAGCTA
GGCTTGTTTGTTACAGTCATATGAGGGGACTGTGTAGATTGGTTTTGGTCAGGAGAAGCTTGAAGTGTGTGGTACTTACT
GACCGGTGGGTAAAGAAGCACTCAAGCATAAAACTGCTGCAGAGATGGTGTTGCATCTTTAGAATTCTGTATGCTTGTAC
ATTAGTATTAACTAAATTCATTAATTTGACATCTAACTTACTTTGTGTTGTAATTCTCTTGTATGCAATGAAAATGAAAT
TTCAAATATTGTAAATGCAAACTCTTGTGTTATTGAAATGTTGAAAACATATCAGTTTTGAAAACAGTAATCTGATTGGA
CTTTGAAGACAATTTAAAGTCACAATCACAATTTGTCTCGAAACGACGCCGTGTCTAGAAGGAGACATTATTATTATTCA
GATACAACTCTATCTGGTCG
>AT1G64610 | chr1:24001951-24002450 REVERSE LENGTH=500
TGATAATGATATAATCATCATTTGCTTTTTCTTAATAACATATTGAAATTTGTGGTAAAATAACGAAAATACTAGCAAAA
CCCATGTAACCATATAATCCTACCTAATTCTCATCAATTCAATTTTTTACTTTTCTGTTACCATCTTGTTAAATATTCAT
CCTCGGACGTTATTGAACTAATTCTTACTTACATGTATTTTTTTTGCTTTTTCTAATAGAGTTGATCAAAGAAAGCAATG
AAAAAAGTTTTTTTGTAGGTGTTTAGAAAGCAAAAGTTTATTTTGAAAAAGAAGTAAATAAATGAGTAAAAAAAAAAGAG
AATAATGAGAGTGCATATATATAAATTGAAGTTAGTCAGTGAAAGTGGTTGACAATTAAAAAATGAAAATTGGAAAAATC
AAAAGATAAGAGAAAGAGAGAACAAAACGACATGCAATTTTTGTTTGTTTGGTTCGTTTGTATTTGTACCCTATTTCCTT
GAACCTTTCTTCGTACCACC
>AT1G35850 | chr1:13330010-13330509 FORWARD LENGTH=500
TGAAATTTGTTCACACTTAATTATCTCATGGAATTACAGTTAAAATTGTCTTACACTAACTAAAATATACACATTAACTA
ATATGAGTATTGTGTGTCACTATCAATTTTTTTTTAAAAGTATTTAGATGTGAATAAAGAAACCAAATCTAAATCGATAA
CATCGTGGCAAATTAAACAATAGTTTATAGACATAAAAGAAGAAAAAGGAAACATCGTGGTAATATTTGGATATTATTAG
TTAGTTAGAAAATAAAGTAAAAAGGAAACTAGCGATATAGATTTTTATATTTGATTAAAAATCCTCTAGCGATATTACTA
GATAAAATTTCCAATTCTTTTTGGGGAAAGTAATAACTAACTACTAGGAAACGAAAACCTCTAGTATTATATATACGCAT
CATAACGATACAACAACACTATCTCTCGCATTCTCCAAAATCACACAACAAAAATCTTCTTCTAACTTTTGAGAGTAATT
CTGTAGATCGACGTAACACA
>AT1G69900 | chr1:26327832-26328331 REVERSE LENGTH=500
TACTATTAAAAAAAATAATATTAGCAAGCACTGAAATTATTGCCATTAATTTTATAATCTTTTTTTTGGATTCCATTATT
ATATGAAACTTACAAAACAAAATCTATAAATCTACCTTTTACCCCAAAATATAGTCATTGATCTACTAAATTTTTAAAAG
AACAAAAAAGGGTTGACTTTTTTTGATATAGAAATATCACAAATTACAACTAGCTTCATAAAAAAGACAAAAAAAATGTA
TCTTGCTGTGACATCTGGACCAAGTCAGGGAGGAGACTAATGATATACAGCCTGGAAATTAATTTTGACAAAATCATCCA
TTTATTAGAGTAACAATATAATTGAATTGAAATAACTAAGAAAACACATATGTCACCTAACAAAATCTACGCGCAACATT
TCAGTTTAATGAAATTGTAATACTTGGAGAACAAATAGTAGACTAGAAAATATTGTATAAATAGTTAGACAATCATAACA
AAATCTCACCGTGTCCTTAA
>AT1G69890 | chr1:26324617-26325116 REVERSE LENGTH=500
ATATCTTTGTCATGGGGGCATGCATGGGCATGGCTTAAGAGTTAAGCCTTAAGAAGAGTCCCACACTCGTGACTCTCATG
ATCGCTTGTTGTTTCTTACGGGCAAATACATTTAACTTTATTCTTCATTTATTCACCTATATTCTTTTGGATAATAACTT
TTCTCTATATAAAATAACAAACATCGTACGTTTCATTTATTTACAACAAGCGATGAGAATTAAAAGGAGACCTTAATTGA
TGATACTCTTCTTTTCTCTCGGTTACAACGGGATTATTACAGATAATGATAATCTATATGGATGCTGACGTGGAAAAACA
AAATTTGGTGAAACACGTCAATTAAGCACGACTTTTCCATGGCTAGTGGCTAAGATCGTTTCATCACATGGCTATATCAT
ATAATACTTGGATGAATTCAAAATAAACGACTGAGAAAATGTCCACGTCACGGCGCACCGCTTTGGACTTAAGTCTCCTA
TAATAAATACAACACCAAAC
>AT1G69860 | chr1:26309128-26309627 FORWARD LENGTH=500
ATGTATTTTGTGAGTCTTACGTCTTGAAATGCATTATAGCTGATGTCAAGATTATAAGGTTTTCATTATTGTCGGTTTTT
TTTTTCTTTCCTTTTTTTCCTAATACTTTTATTAGTTTTAAAGTTTAAACTCTTTTAATTTTCATTACTTGTCACCACCA
CTTTTATTTACTAAAATGTATTACTATATATTGCTAAATATTTTCAAATACTTTATTTTATTTAATAAACAGATCTTGTG
TGACACATAGCTTAATTCTATTGATTGAACATTTAACTGACACTTATCTTAATTTTATTTTTTCCATGATCTTGGAAAGA
AATATGTGTAAATATATATCTCATATCTTCAACTATATTTTGTTGAGATTACATATGTCCACGTCTTGTCTTAGTTTGTT
CTATATATGGATAAGCCATCTTTTTACTTCTATTAGAACCTGAACTCATCTGCCTCAACACAAACAAAAAAAGAGGTCTA
CTAGAAGACTTGAGTAAAGC
>AT1G35840 | chr1:13324470-13324969 FORWARD LENGTH=500
TGTATTTTTGTCATTTTAAGATTGACGGTTATTTATTTTGGTAGTATCTTTTTTATCGCAACTTTTCGTTAATATATTAA
TAATTTTTTTTTTTCGCTAGTGTCGTTCCATCGTAACTTTCTATTCACATTGACGGTTATTTTTTCTTTTAGTGTCTTTT
TATCGGTTTACTCTAAATGCTGTGATAAATCCTGCATTTAGTTCATGTTTTCGTTCCTTATAATGTGTGTTCTATTTGTA
TTAAACACAGCTTATTAAACCAAGCATAGAGATAAAGATGGTGGAGAATATAAAAGTATATATATACATATATATATATA
TATATATGTTAACACTTAGTTAAGAGTGTTTATGTAATTAGTTTTACCTTAATCACTTCTTAGTCTCTGTATATATATGT
GTACTTTCCATTACTATGAATAATAAGAATTACTATTCTCTATATGGTATCAGAGCATAAACGCTCCTAACAAAACCTAT
TTTTTTTTTCAAGGCCGCCA
>AT1G69880 | chr1:26320979-26321478 FORWARD LENGTH=500
TCTCTTGCGAGTCTAAAAAGTAACTCACACTAACGAAAAAAAAAAAGATAGAAGAGAGATAGCTGTGGATATCACGTTGA
ACTTAAAATTTAGGTTGCATAATCAGTGGATGGATAAATAAATAGAAATAAATTATATCCTAAACTTAAAACAAACAATA
TAATAAAACGTTTTATACAATTCCAGATTTATTCAATATATTGGATATGACTCATGCGATAGATATAGCGTAAGACAGCT
ATTTAGAATTCCAATTATAACTTTATAGTTTTCACGAACTGATTCTAGACAACTTGATTTTTAATTTGGACTTTAAGATT
ACTAAAGTAGGTTTACATGCAACTTTCCGCTTACTTCATATGATAGTTTTGCGCTACAACTTAGAGCCAATAGAAAATGT
AGTGTTAAAATTGGTTACGAATTACGGCTACTTGGTCCACCAGAGAATATTTGACGTTATATATAAAAGCCAACTCTTCC
GCTCTCCTTGTGCTCAAACT
>AT1G35830 | chr1:13322123-13322622 REVERSE LENGTH=500
TAACCACAATTAGTACTTCCTTTGGTTTTAAGCATTACATGTAGCTAAATTTTTGTTCGGATAGAATTGTTTTAAGAAAA
TAATTTACCCTAGGTAAGATTTTATATAGTACCCGATACAAGTGGACCAAACTCCAATGTATATTTTATTTGATTATTGT
GTGTGTATATATTTATGTTGTAAAAATCCAACACTATCTATCTTTTCACATTCGTCACATCCCCACTAGAGAAAGAAAGA
GATATTTGTCTCTCTCTCTCTCTCGTTTTCGCTTTCATATTGAGTTTGACTCTTCGCCAGCCACCGCCTCCTCTCTATCT
CTCTCCATCAATGGCGACACCATACCTCTCCCTTCAACCTCTTTAAGTAAAAAAAAAAAAAACTTTTTGCTTTCTCTTTC
TCCTCTCCCATACACTTCATTTCTCAAAACCCTAGATTCACCAAAATAAACCCTTCTCTTCTTCTTCTTGTCTTTATGTT
CTTGTTTCTTTCATGTCCAC
>AT1G69870 | chr1:26315527-26316026 FORWARD LENGTH=500
TGATTAATAGAAAAAATCGATACAATCTCACTTCCTTTAAGAAAATAAAAATAAAATATGCTTTAGAGAAAATAAAATCT
CGCTTATTTATGAGATATCATATCATTTTTAGGTAAAAAAGATTAGATGTCCTTTTGAGACACATCATACCATATATATG
ACCGACAACACACATAAAACCGCGTGAACAAAAAATATCATCCATCAACCCCTTACGATGCAAATGTACTGTAAAAGATG
GTTCATTAATTTAACATCGTATTTTAACGTTACAATTGTATGGAACATGGAAGGTTCACAATACGTGGAACAAAACAATA
ATGTTACGTACGGTGTAAGAAAAACAAAAAAAACATAGCACTAAAATAGTTTTCTTTTAATTTTCCTCTTCAAACTTCTC
ACGTGGAGGCTACTAGTGGCGAACGTCATTCAAATTTACCCACACCCACCATATATTATCTACTCACTCCCTTATATATA
CACACTTCCACAAATAATTC
>AT1G64590 | chr1:23993033-23993532 FORWARD LENGTH=500
GATAGAGTTTCCTTCACTTCTTATGATGATTATAAAAGTATAGGAGGGGGACCATATTTAAAATGTAAAGATTCGGAGGA
TAATACCATTAGAAAGTTGGACATCATTAGTAAATAGTGAGTGTTACCCAAAACAAGGCACTATCTATGCATTGTTTCTG
CTTTTATATTACAGTTTTTCTTTATATATTTTGGACGATTATGGTTTGTATTCACATAAATTTCAATTATAATTTTGCTA
TATGATTCATCTTCCTCTATCATTCCTCTTAGTCAAATAGAGTTGGCTAACTAAACCTTTTATTTTAATCAAATTACTCC
GTTTTAACTTGTTTTGGTGCCAATCAAAACCAAATTTTATACACTAATTATTTTTACTCGTTTTTTTTTACAAAAACATT
AAGAATGATACAACATAAAAAAATGTTGTCTCCCTTTATCCGCATTTGTTCCTCAAAGATGTAGCACTATAAATAGTCTC
ATCACCCTAAGACCAAAACC
>AT1G64600 | chr1:23995471-23995970 FORWARD LENGTH=500
TATATACATATATCAATCAAAAACATCACAGAATTTCATAATCTTGATCTTGATACTCTTATAAAAATTTGTTTATTTCT
GTTGATCACTGAAATGAAATCATATCCATCCACACAATCCAAATATGGTTCCTTTGCAATATTAGCAACCACTCTTCAAA
TGGGCCAATAATGCTAGTCACTGCTATAATAAAGGGCTTTTAGGCCCATTAAATAATCATTTGGTCTTTCAAAGGCCCAT
CACGCTAAGCCCTAGACCCTCCTCCAAAGAATGAAATGAAATCCTATCCACAAGCCTAATTTGGTTCCTTTTCAAAATAC
ATACCAAATTTCGATTTGTCAACAACTCGTCAAATGGATCTCGAATAATCACTAATCACTGCTATAATAAAGGCCTCATT
AGGCCCATTATAGAAACATTTGGCTCTTTGAAAGGCCCATAACGCTAAGCCCTAGACCCTCCTCGGAGGCTAAAACCTCT
CGGCTCCTCCTGCAACTTCC
>AT1G08310 | chr1:2618147-2618646 FORWARD LENGTH=500
GCAACTGTATCCACAGGGAAAGACTATTTCAATTTGTCAGTGAAGGAATGGGAGTTTGCCAATGAGAAAGGAGAGAGTTA
CGTTATAGCTCATGTTTTATTAGGCAACAGTAATGCCATCCTCACACAACAAAGGAATCTTGTCAAATTACGCCAAGACG
GTCATCTCCGGTTATTGATTCTCATGCCTAGCCAGCGAAACGAGGTCAACGTTGCATTCTAAACCCCAATTGAGTTTTTT
TTGTTTCCATTTATTTTGAAAATACTAAAGAGTAATTTATTAAGTTTAAGACTAATTTTTTGTTTTAACCTTAGGTATTA
CTCTTTTTTTGGTTTCAACATCCGGAATTTGGATAGGTGATAATATTATAAAGAAAAAGACCTTTTCCAAATTCAAACCG
GTTACTTGAACATGCATCCAAGAGATTTGATTTTGTAAATTAGATACAACCGTCAAGGATTGGGATAGGGAATATTCGAA
AATCATCCCCAAAATAAGAA
>AT1G13970 | chr1:4782543-4783042 REVERSE LENGTH=500
TCTAACTAAATTTATTGAACTTGAATATTAAAAACTCTAATTTAGAAGGAAAAAATTGTTTTCTTTTTACCTTTTTTTTG
TTTTATGTTGGAAGATAGGGTAAACATGTTTTGTAAATGAATGGATTTAACATTGATGAGGACGAAGAAGACACAAGACA
AGGTATTAAAGAGGTTAAGAAAATAAGAAGATTGTTTCCCATAAATGGCGACACGTGAAGTAAATAACTCGTCTGTTCTG
TAATTAAAACGCTGTTTCTTCTTTACCCCGCGAACTTGATGGGTCAATCACATCCCCAATAACACTAATTTACTGTTTCT
CTGTAATAATAATAATCATTAAAATGGACAAAATAAAATATTAGTAATTAAAAACAGAGAAATTAAAGAGAGAGAATTTA
ACGGGGGAGAAGACTTTTGGGAATGATCCGAAGAAAACGGGTTACTAAAGAAAACAGTGGTGCGGTTCTTAATATTTCTC
TTAAGAAGATCTCTCTCTTT
>AT1G08300 | chr1:2614274-2614773 FORWARD LENGTH=500
TGTAATGAATTTACGTTAATTTTTGTGTTATAGACGAGGTTTTAGGACGTTGTAAGATTTTGAATACAAAGAGGTAGTGG
AGTTTTGACCCATTAAGCACAAGATTTTTCTTAGAAAACAAAAAGGTTACCGCAAGTAAGTCAATACCTGAAGAATAAAA
TACTTGAAAGAAAAACCTAAGAAGAGTGAGTATTCATTTTAAGACGAAAATAGAAGCTGATTCAATGTATGTGTCATGTT
GTGGTGGACCCTAAAACAATATTAACCGCGCAAAATTTCCGAATGGTAGTATAGCTAACCGTTGAACCGTATGCTACTAT
GCTTTCATTCACTAAAGAATTATGGTTTACGTCCCATGCGGTTCAAACACGGTATATACATATCTGGTCATATTTTGTGA
AACCGGGTTTGAACAACTCACCAATACAATAGTACTACAATTCAAATTAAATTTTTCTTTTTGTAATTAAACTTCATTTT
GGTATAATTAAAGAAAAAAA
>AT1G69780 | chr1:26258439-26258938 FORWARD LENGTH=500
ATTCTACGATTTTTAATCTGCAATTACATTTATTTATTTTTTAACCCCATTTTTTTTGTTCTATCTCCAACTAAAAGTAG
ATATTACACCTCAATATCATATTCAAAGTTCAAACTGTGTCTTTTGTTGTGGTCTGATGCAAATTTTATTTATAGATGAA
TCTCAGCGCACCACACAATAATCCACTATCCTAAAGACTAAAGAGTAAGTATATACCAGGGTAAATTAAATTGGATCCCA
CTTTTACTTGGAAGCCAACAATGGTTAAAAAAATATCTATCTATAAACGATTGTCGAAAATGAAGATAAAATTGGAGTTA
ATAATTATATATACTTTGGCTTAACGTAAATGAAGTTTAAGCTTGTATTTGATCGTGTTATTTTTATTTTTTTTAACGAG
AGAATCAATTGAGTGCGTCTCTTTCTCTTCTCAGCTCATATGTCCTCTCTCTCTCTCTCTCAGCCTTTCTATATAAAACG
AAATAAAGAAGAAATTAAAT
>AT1G69790 | chr1:26266109-26266608 FORWARD LENGTH=500
TTTATAATTTTTTTGATTATTTCCAGAAACTTGTGCGGAAAGTACGTTTTCAAGTTTGATATCTTCACATACTTTTTTTT
TAAAATATGAATGAAGAACCGTACGTTGTGATCTATATATTGTAGGTTAAATTATTGTGATCCGAGTAAGTTATATCGTC
ACTTATCAAGAATTTTTGGTCCACATAATTTGTTCAAATGGATAGAAAGTTCATCTAATAATATCGAGTTAAACCATTTA
CGAAAACTGATGTTGTTCAAATTTCTATGAATTTCGGAAATCGTTGGGTGTCGGCATATTATCGATTTCATATTTGAAAA
TATAAATATATCGTCAATTATAAAATTTGAAACATTATAACGGATATGAAAAAGATGATCTGACATAAACTTTTGGAATT
AATTACTATGCTAGAAAATTCTATGAGATTAGTAGATAGATAACTTGGAAGAAGAAAAAGGGAAAATTAGAAAATGCAGC
AGACCAAAGTAGTGATAGGT
>AT1G35745 | chr1:13249825-13250324 REVERSE LENGTH=500
TAACCGTATTTCGGACCGTAACCGGACCGTTTTTAAACCGTAGCCGGACTGTAACCGTATAAAACGGTTAATAACCGTAA
CCGTTAACCGTAAAATTACATTAATTACGGTTAAAAATATATACTAACTGTAACCGTTAATTAACCGTAACCGTATCAAA
ACTGTTGGTTAACTACAAAATATGAAACCTGACCAAGTTGCATTATTAATAAAAAGATGGACATTAGTTTTGCATTATTA
ACAATGATAAATGATTTTAAAAATTCCTCAATTCTCATAACCCAAAGAAGTAGTAAAGTTTTTTCAAAACCGATAATTGA
TTGACTAGGAAGAGAAAACGAGAGAGCTAGTGTGATATCATCAAATGAAGATAAAATAAAATGAAATTTATGTGCCAAAA
CACACGAGCACTTGAATGTAGCTGGATTGAAATAAAATAAAATTTCAACCTTTAAAATTTTTTGTGGCAATCCGTTAGTT
CATTTCAATCTTTAAAATTT
>AT1G35740 | chr1:13242045-13242544 FORWARD LENGTH=500
TATTTTAATTAATTAAAAAAAGATTATTATTTGTTAACCTAACCGCTACCGCCCGCAACCGCAAACGCTTGCGGGAATGA
GCTTTTGAAAACTGGTGATTCGAGCGGTCTAAAGCGATATCTAGCGGTTTCTATGATTGGTGTCAATCGCTAACAACCGC
TACCAACCGCAAACGCTCTATTTGCGGATGGTAGAGGGAGAACCAATCAAGCCCTTAATCAAAATTTGGATAATGATTAT
GGCAATTGTAGACAAAATTTGGGTTTGTTAAGAAAGCGGAAAATAATAATGGGTTTAAGTGGTTGATGTATATAGTAGAA
AATAAATTATTATCACATATGTTAAAAACTGACTAGTCAAAAATGAAATTGAATAAAAATAATTCATTTCTTTTCCTCAT
ATGGAAAAAAAATTCAACTCATAATTACTAGTGGAAAGAAATTCTACTTCTTTACTCTACTATAACTTTTCTTCTAATTT
CACTAGGCGGAGGTCATGGC
>AT1G69800 | chr1:26276330-26276829 REVERSE LENGTH=500
ACAAAATAAACTTTAGTTAGCATCACATAAAATAGTGGGTTATTTGACAAATTATCAACACAACGTATTATTATTTGAAA
TCACATACGTATTGTTTACTAATTTGATTATTATTATTTTTTGCTACAGACATTTACTAATTTGATGGTCAAAATTGTAG
TCACCATTAAAATTATTTACATAAAAGAATTGATTATTTTACTTCCCTCAATTATCAAATATAAATTTGTGATGAATTTG
ACCGAAATGAAGATGTCTGAATTGTTTGAGCCACCTAAATGTTTAGATGGTCGATTCTTAAAAAGGAAAGAAAACAAAAT
GACCAAAAGAAAGAAAACGTATGAAACTATGATCCATCAGATATTACTTTTAAATCAATCTTGGGCTCAGGCCCGTTACT
ACCGTTTTCTATCTTAGAATTCGGCCCATCCACGTCAGCGACTCCGGTTATAACGCTGTTAAACTCTTTTGACACACGAC
CACTTATTATAACGTCACGT
>AT1G69770 | chr1:26253586-26254085 REVERSE LENGTH=500
ATGTCAAATTATATTCAAAAAAAACATATACTTTTTTACAACTTGTGCTTCATGTGTAAGAAAGGGAGAGTGCTAAAAAA
AATTCTGAAATTGTCCAAAAATGATTAGATCTTTCGTAGAGTCGATGTTGACTACCCCGGGAATGAACCCATTTGTGTAA
TCTTTTAACATTTATTAAAAACAAATCATAGATAGCTAAGATTGTGGGAAGAATTCCAAACGAAATTAAATTCACACTAA
CACATTTACTAAAATCATAGATAGATATAGAAAGAAAAAACTTTTCTACTAATTTTTTTGACATTTGTGTACTCATTATA
GCGAGAGAAAGAGATGGGCCTCAAAACTTTTATTAGGCCCAAACGTTTTAAATTCATTATAAAAATAAAACAATTCCACG
AAAATTTCGAAACCCATCACTTTGGCGCTTATGTGACGCGCTTATTTCGCCCTCAATCTCAGATTATTTAGTCCTCACAC
TCGTCACACCCCCGCTTCCT
>AT1G69760 | chr1:26240709-26241208 REVERSE LENGTH=500
GAAAGTGATATATTTATTTTAGTTGTACGAAATATCGATAGAAGATAATACAGTTAGAAGTACTTAAATTAATGGTACGA
TAAAAACAATGACACTAATCTCTTCGTACCAGAAATTTATTAACCGTCTCGCTAGATGATACAGAAGAGAAGACAGTCAC
GTACAAGTACAACGTTAGCGGTCAAAGCTATAAGATTATCATAAGTCAAAAGTACAACATGCTTAAGATCTAAACAATAT
TTTTATAATAGAAATAAAATAACTGAATAGGAGTATTATACTAATCGTGACGAGACGACAAATTGTAGACCATGTATTTA
AATTTTGCCTCCGGGTTATGCGAAAAAAGGAAAAAGCATTCACATGTCTCTCTCCTGACATGCACGAACCAACTAATAAC
TTCTTATTATACTAATCACGTTATTATCTTATTAAAAAATAAACCCATTTTGACCACAACCTTTCTCTATATAAACATTT
TAGTCTCCTCCTCTCTCTTT
>AT1G13960 | chr1:4775963-4776462 FORWARD LENGTH=500
TGTTTAAACAAAAAATATAGATATACATGCATATTCCATATTTAATTAATGGGATCGAAATTCAACATTAAATTAATGTA
CCTGTAAAAAATTAAATGTACAAAACGACAGAAAAACTCAAAAAAGCAGATTTTAAACGTTATATTTTCCAATTTTCTAC
TGCCTCCTGAAAAATTGGATTTGGACATGTCTGAACATTACTCAAAATAAATAAATTTAGCTAGTTTTTGAAATAAGAAA
ACATAGTAAGTACCGTTTTGAAGGAGAAAAAACAAATAAAGTACTTTTTACACACGAAAAAAAAGAAAGTAAAGGAAAGA
GCTTGTTTCACATATATCTGCAGCGTGGACTTTCTCTACTGCGAACCCAAAAAGTTTTTTAATCTTTTTATGTTTCCAGA
TCCGTTTTAAGACCAGAAGTACAAAAAAAAAAAAGAAACTCGAAATCTCCATTAAAAGAGCCTATCGATAATAAAAAGAA
AAACAAAACGGCAAAAAAGT
>AT1G69740 | chr1:26231304-26231803 FORWARD LENGTH=500
GAGAATCCAAAGAGAAAAACTATTATAAGAACTCATGTTTATGATTTGCTCAAGAGAACTTGTTCTTTCCTGAATATTTT
TGTTTTGTAAAGCAGACAATTTTTTGTACGAAGAGGTAGATTAGAAAGATTCCGTTTCCTTGGACAGAAATTAAGTCTCA
AGTCTTCGTCTTTTGTCTTTTATCTTTTGTCTTTCTCAATCAAGACTAGTAAGAAATGCCTTTATGGCTATATGTGTTCG
TAGGCCTACTGAAACAATCTCGCTTCTTCCATCTTTTGAATTTTCTTCCTCCATTATTTGCAAGATAAATTTAAAAAAAA
AAAAAAAAAGAGTACCGATATAAAGTTGTAGACCGTTTTAGAGAATTTAAAATTTTGTAACTGGACAATACTTTAGAATG
CCCAGTTTCATCTAATTAATACAGGCCCATTAAAACTCTATCAAGCCCAGTTCCAAAACCATCAACACTTAAAATTTCCC
AGTTCTCAAACTCGTAGATA
>AT1G69750 | chr1:26234784-26235283 FORWARD LENGTH=500
TTTGCCTTGTTCTGATCCCATTCTTTTAGTGTCGTGCATATGTGATCTTGTGTTTTGTAATATGGATTATGATGAGTCCC
TAGACTTCAAAATTTGGAGGCCATGATCTGAGTTTCTGAATGTGGTTCTTGTAGATTCCATTGATATTTTGCAGACCAAT
TATTTGGTTCTCTGTTTTTTTAACACACACATGACACATAACAACATTCTTTATGAAACAAAGATTACTCATTACTGTCT
ATAAGAGAACAAACTGATAACATATTTCTTTTTGATGTGGATGGAATTGTTAACTCTCTAGAAGAACACGGGAAGAACAC
CCAAAATTTGGCTACAAAGTTTGTTAACATATTGATCTTTTGTTCTTCTTTGACTTTGACTATAAATATTAAGGCCTGGA
CCGAGCATCTAATAATAATATCTAAATGGGCCTTTTTTGGGTAAGCAATTACGTATGCTAAATTTAGGGTTTGTTTTTGC
CGCACCTGTAAAATAACTTC
>AT1G35735 | chr1:13235531-13236030 REVERSE LENGTH=500
AAGAGTAGAGAAAGAGAAAGCAATAAGAAAACTCTTGTTTCGAGTTTTATTCTCTCTACTCTTCATTCTTCTTTCTTAAT
TTAATCTTTTATAACACGTTATCAGCACGATCGTTTCTCCAGGTGTTGTCTAACCAACCAATCGTCTATTTGATCAAGCA
TCTTTTGAGGTAACATTTAAATTATTTTAAATTCATTTTAATTCATTTATAAGAAATTATATGCTTGATATTTTCGGAGT
ATGAGGTTATACCTCCTCCTTAATCGAATGGTAGGCTATGCCTCTTCGAAATGCCATAAATGGCTCATTAATTGAATGAT
TATTTATTTCTAAAGATAATCATGTCAAATCTAGCTAAGCTCGATGTCGTTGCCCTTGATGTATCTGGTAAAAATTATAT
GTCATGGGAATCAGATATTAAGATGCATCTTAGATCAAATGGGCTTCTTAGCACCATAGATGCATCTGAAACGACATCAG
ATGAGAGTAAAGCTAAAGCC
>AT1G35750 | chr1:13255571-13256070 REVERSE LENGTH=500
GGTTTATTCTAATTTTCCTATTGTATCCTTTTTTCCAATTTTTCTATTAGATTCATAGTTGATGTGATTGATTAAATAAT
ACTTATAATTATTTGAAATGATAAATGATTGATATGATAGATGGCAGAAGTAACTAAAAAATACACAAAACAATATTAAA
TAAAAACAAACGAATTAATACTACGAAAACACATGACCAAAAACTAAAAGGGGCAAATCTGTAACTTCCTAATAATTCCT
CGGGTGCAGGCTACAAAAAGCAGTGTTTGCCACATTAATGGCGAAATGTGACTGAAAACAAAAAAGACAAGGTCTCTCCT
TACGTACACACACAGAACAACAACATTCTCTCTCTCACACCCCTTTCTTGGCTCTGTTATATCTGTATTGTTTCCTTGGC
TTTACTCTCTCTTCTTCTTCGTTTGTGAAATCGGTTTCTACACTTTACTCTGCTTTTGACCTAATGTTTGGAGAGAGATT
AATGGGGTTTCGAGGTTTGC
>AT1G69810 | chr1:26279119-26279618 REVERSE LENGTH=500
TACAGCTTTATGTTAGCGAAGAACTAGTATGATCTGGTACTCCGGTACTCCGGTACAGACGAAAGAAAGAAAGAAAAAAC
TTGTTTTAGTTGCCTCAATGTCAACTACTATGCTTTAATTATGATGCCAATTAACAAAAAAAAAACGAAATATTCCGAAG
TAGTGTTCAGACCAGATCCATCTGGATTGCAATACAATTTGATATTATTTATATGATTGGCATTATCTTATTATATAATG
CTGAGTCGTCTGGTTGAGATTATTCAAGAATAGAGACGAAGCTGGTAACATGGTGGTGGTGATTACCATTATAAACAATA
TTTTTAGTCTGTATATCTTCTTATTAAAATGCGAAGTCAAAGTCTGTTGGCTTTGGGTCCCTTCCTATAAAAACCTAGTT
AGGCAAAAGAAAACGACAATAATTTTTTTTTTGATGTAAAGAAGAAAAACAAAAAGAGCAGATCCAGTTGATCTCAAGAT
CGCATCTGAATCATATAATA
>AT1G35760 | chr1:13263807-13264306 FORWARD LENGTH=500
CTATGCATAAAAACAGAGAAATAAAATCTCACTCCTCTGCCACAAACGATTCTGCCGAAATTACCCCTACCAAATCAAAA
TAGCGTAGCCTCTGATAACAGTTTAGAGAGTAGACGCGGCTGCATTTAATGCCCAAGATATAACCGAAGATTTTCTCAGC
CGACCTTGGAAACATAAAATATATTCATCATCATGTCGGATATTTATGGGGTTGCGAGATATCACTTATACACGTTGGTG
TATTTATTAGCAGTATACTCTCTTCTTTGCATCAAAGAAAAACCTACCAGACTAAAGACCTTAGTCTCCGACAAAATTAA
TGCGAAAGGAGCTAAACACCCAGAGAATTCGAGATTGAAAGGTAAAAGTAAAATAATAGAGTCATACGTATATTATTGTT
AAGTTCCGTAAGAGTGATTTTTACTTTAGGGTTTCATATTAATTGAAATAAACGGATACTAACAAGTTTGTTACTGCGAA
TATTGGCCCAGCAGGTGTAA
>AT1G08270 | chr1:2607508-2608007 REVERSE LENGTH=500
CTCTCTTTCTTTTTCTGGAGGTGCAAGCCATGATCTTAATTGCGCTATAGAAAGAAAGATTAAAGAAGAAAGAGTGGGTT
CATAAATCATATACAAAGAGGTTATTTTGGGAAACCATTATCTGGTTCGGGTATTACTCTCTCTAGCCGTACGTAGAGAG
ACTTGTCAATTAGGTTCTATGTCTGCGTCTTTTGCCTAACCCTATTGGAGTCGTTGGACACACAAAATTTAAGCCCATTA
AATGAACCTTTTAAACCCATTTTTGGTCCGGTATTAAAACCAGCGAGTATTCTCCTTGTCATTCATCAAAACAGTTAGAA
ACTCAGACGCCTGGACGTCTTTGTGTTCTACACACAAACACTCTGTTGTTTCTATTTTCAAACGTCAAAAAAAAATCAAA
ATTTTCCTTTCTCTCTGTTAGCCTCACCGACTTCAAAACTCTCTGCTTTCCCTTAAATTTCTGATCATGGATCAACCACG
CTTCTCCTAGGGTTTCTTTA
>AT1G08280 | chr1:2607908-2608407 FORWARD LENGTH=500
CTCTTTGTATATGATTTATGAACCCACTCTTTCTTCTTTAATCTTTCTTTCTATAGCGCAATTAAGATCATGGCTTGCAC
CTCCAGAAAAAGAAAGAGAGAGAGAGAAGTAAAGAATGATTAGTTTATTGAATTGGATCTTTCGTCTTTCTTCAGATCTC
CTCCATTTAAGGACCTCCCCATATCTCTCTCACTCACCACCTTCCTTTAACTTCATTTGAAAACTTTCTTTCCCTAACCA
AGAAACCAACAATGTCAATGTCGTCTCCTTCTTTTTGACTTCAATTTTACATTTTTTTATGTTTTAACTTCCTTGCTAAT
TTAGAATCATGAGTTTTCTAAAGCTCCTGTGAAGATTTTGAATACAGATTTCTCAAAGTTCTCTCCTTTACCATTAGACC
CGTTAATGGATCCGACTTCAAAATCCGACCCGCGCCGTCAATTATTGGGGGTTTAAAAGCTTCCGACTTTCTTTCTTTCT
CATCTATCACGGCGGCGTCG
>AT1G08290 | chr1:2613243-2613742 REVERSE LENGTH=500
ATGATGTTGGAATTGTTGTTTTGATATGTAATGATGAATTTTGTCTTCGCCGGTCTATATGCACTTAAATGACAATCATG
ACTATAATATGATGAAAGGATATCGTATTTGTTGGTTTAAGATGTTACAAAATTTTAATAATGGGAAAGGAAATGAGGGT
AAAGAAGAAAAAAAAAAAGACTATGATTCTTAGGATTCTCTTTCATTGAAAAGCCTTGCGCTTGTGCGTTTCCTTTTCAC
TATGTGAAGTAAGACCCACCACATTTTTGTGAAGAAAATTTCACTCTTTTCCTCTTGATGTAAACGCGTAGACAGACACG
TGCGACATTTCTGCACTATACGTTTTGGGGGGTAGGAGGAAAAGAAAACAAAACTTTAAAGAAGAAGATTTTGTATTGGA
GAAAAATAAAGAGAGAACCTATTTTGACGAACGGCTACGATACACACCAGGTAGGTTGATATTAATATATAAACTTTTCA
TACTACTAGTCTTACCCTTC
>AT1G08260 | chr1:2590444-2590943 FORWARD LENGTH=500
TCATAAACCGATTTTCTCCATACCCCAATTGAGATATGAGAGTGTTTAAGACTTTACCGGAGGTGATTCGAGTTCAAGGA
GACAGTCTACACTTGTGACTTGTGAGTCGGAGCTTGAGAACACCTACAGCTACAAGAAGGAAGTTTGTTTTCGCCTCGAG
CTAGAAATCCTAATTTGTCATCATCGTCTCGAATGGAAAGGCTGTGTTCGAAATCCAAAATGCAAATGCGATAAAGATGG
GCTTTTAGATAGGCCCAATTAGAGTCCAAAAATGAGGGGCTTATCAGTGATTTGGTTGCCAATACCAAAAGCGCGGGAAA
ATGATAAAAGATTTTTTTTTCCTCTCTACTCTTTCACTCACTTTCTCCGGCATCCACGAAGCCCTACCAGTAAAAGCCCT
TTTGTTGACCCTAAATTCTCCTTCAAAGCTTCTCCAGGAATAAAGCTCCTCTCTATATAGGAATCTCTCTCTGTCCCGCG
TAATTTATAATCGCCGCAAA
>AT1G35820 | chr1:13309258-13309757 REVERSE LENGTH=500
GTAATTAGCTCATATACACGTGTATGTAGCATACGTGTTAAATATACATGTGTAACTCGTTTAATTTGTCAAATAAAACC
AGTGATCTATATCGTATTTTATATAAAAGTGTTGTTGTAATATGTATAAAATTAAAAAAATATATATATAAATAGATGCA
AGAGTAAAAGTACGAGACATACATATATAATAATTTATTTTCTAATTTAGAAATTGTTGGATTTTATTGAATGTAGAATG
GCGTCCAATCGTCGACGGAACACAAACCCTTCCAGACGAACAGATTCAACTCATCCCATTGAAATTTTAACTCCTCCTAC
AGAAACAACAATATGGGTAAATTTAGTATTTTATATATATATATATATATATTAAAAATTTACTTTAATTTGATAGAATA
AATAACATTGTATTCACGAAATTTGTAGAACAAAGACAAGTACAAATGGACGTACATACATGAAAAAACATTAATTCAAT
TGTTCGACGAAGCAATTGCC
>AT1G08250 | chr1:2590302-2590801 REVERSE LENGTH=500
AGTGAAAGAGTAGAGAGGAAAAAAAAATCTTTTATCATTTTCCCGCGCTTTTGGTATTGGCAACCAAATCACTGATAAGC
CCCTCATTTTTGGACTCTAATTGGGCCTATCTAAAAGCCCATCTTTATCGCATTTGCATTTTGGATTTCGAACACAGCCT
TTCCATTCGAGACGATGATGACAAATTAGGATTTCTAGCTCGAGGCGAAAACAAACTTCCTTCTTGTAGCTGTAGGTGTT
CTCAAGCTCCGACTCACAAGTCACAAGTGTAGACTGTCTCCTTGAACTCGAATCACCTCCGGTAAAGTCTTAAACACTCT
CATATCTCAATTGGGGTATGGAGAAAATCGGTTTATGAAACCAAATAACTTAAACCGGATCGGGTCGAATTAATTTTCAG
TTAAATGCCGGTATGGTCCATACGACTGTGACTTGTAAGGTGGTTGTGGTAGGTGGAGAAGTGACCACACAAACGAACTA
CCCCAGGAAAACATGTTTTT
>AT1G35790 | chr1:13300110-13300609 REVERSE LENGTH=500
AAAAATGGTTCGATAACAACCTATCTTTCATTAGATCTACTAACCAATAGTTTCCTGAGAATACCCTATTCCTAGATCTT
TATTTCATCGTTTACAACCAATCAACCTGGTGTCTTTTTACTTTGTTTATATTTTATTTCAATCATTCCCTGCTAGCTTA
ATCTTGACATTCAACTCATTGTGTGAACAAAAAAACTTTGAGGAAATTCGACCCTTAAATACTGCAATTGTTCTCTTATT
TGAGAGAGTAGGTTTAAAGCAATTTGAACCATATCAAATTTGGCGCCGTTGCCAAAGTTCTTGGGAGTCACCATTGAGTT
TAGTTTAGAGATTTCGTCTAGTTTTTACTTTTATTTTGTTACTCACATGTTTCTTCTTTTCTGTGTGTCATGTGTATGCC
TAGGCAAACAAGGAGCACACAACAGAAGGAGTTGATCAACTTGTCTGTTCTGGACTTGGGAAAACTTGAACGCACCAACC
GCAAAACTTAGAGATTAGCA
>AT1G69820 | chr1:26284237-26284736 REVERSE LENGTH=500
GTTTAGCTTTTGAGCCATTTGATCGATAAAAGCTTTCACAACATTTATATTTGTTAAAGAGCTTTTACAACATTTCACAC
ATTGAGAAATTTCTGAAACACAAGATATATAAGTAAAGAAAGTCTTTGGTAGGTTTTGAGCTTAAAACATATATCCTCTG
TATAACATATTTTTTTCATATAAAACATTTCTAATATTTGTGCGAGAATTCTTCAAATTTATTGTCAAACGAATCTGTCA
TCTTTTGAACGATAAACATATTTTTTGTTTATCCTCTGTAACAACTAATCTCTGTTTTTTATTTTTTCATTACCAACCAG
TCAGAGCAATGTTACTGATTCGAACAGCGACGGTCGCTCTTCTTCTAATCGCGTTTCTTGAAAACGCTGCGTGGTGCTGC
AATGATGCTTGTAAGTTTGGTTTTCTTACGTGAAGATATCAACTTTTATGAAACCTAGGTTTACTTGAGTTTTTTTGTAA
GGGAGTTTCTTGTGTTGCAG
>AT1G35860 | chr1:13334051-13334550 REVERSE LENGTH=500
GAAGAAGTTCTCTAACTTTCTTGCCTTTCTTTCGCATGTCCTTAGTCTTCTTCTCACACAAGCCAGAGGCACCCTGAGCC
TATCACATTGTTGTACAGTTAAACAAGCTAACTGGGTTTAAAAAGTACAAAATCTCAGATATTATCGTTTTTGATCGGCA
GAGAAAAGCCACCGTTGAAACAGAGGATTCTTTCTTCGAGATGGTATCGATTTAAGAAGGAGAAAATTACAATAAAGCTT
TCTACGAGATGGTATCGATTTAAGAAGGAGAAAATTACAATAAAGCTCAGTTATATAAGGAGTTAGAAACCCTAGCTACT
TGTGGATGGTTTGAGAAAGTTGATTTCGAAGGGAAGACAAAGCCTGACGGAACCCTAGTTGTTACAATCTCTTTTGCAGA
GAGCATTTGACAAGCCATAGAGAGATTCCAATGCATAAATGTAGGGTTAATTGCACAACCTAAACCGGTAAAGATTGATT
CAGTCATGACAGAAAAAAAG
>AT1G35770 | chr1:13275679-13276178 REVERSE LENGTH=500
TGCCCTAAGCTTTAATTTATAGAGAAATATCATTCCATATGCATAGAAAACTTGTTATTTAGATCCCTTCGAAATTCACT
ATTACCCTAACACTGTTAACATAACTTTTTACGCATGTACCCCTACGTTATCGTTTTAGTCAGTTGTAGAGTATAGGCGA
ATTATTGCATGTTGTAGGACTCTAAGATTTTATTGGGATATTGTGTTCGGGAGTTATGTTTTTTTTTTTAATATGTTTTC
TTCTCTCCTGCTAACGAACAGTCGTGTGCTTTCATTACTATATGAAGGAGAAAGACTGCGATTGAGGCGGAAGAACATAA
CCCTTGTCTTAAAAATTTCTTGTGTTATCTGGGTTGATTGTCAATCGATATCATTTCCTTCCGATCCGAGGGTTCTTCAT
TCGTTTTGGGTAATTGATTTGAGTCTCCTCTCTTTGATTTTGTTTCTTCATTTGTTTTATCTCGCTGTGTCTTACTAGGG
TTTTTTACTTTGTGTAGACG
>AT1G35780 | chr1:13280290-13280789 REVERSE LENGTH=500
TTTGCGCTAAAAATTAAATTTTAAAAACATTTTTTAATTTTCATCTAAAAAGTTCCTATGAACATTACAAGATAATTTAC
ACATAACAAGCCCCACAAAATTGAAACTATAATTATCTACATTTTTAGAAATTCTTTACGCGTAGTATTGAGGTTTGTTA
CACAATCCAAGTAATTAATAAAAGAAACAAAAAACGTCAACGTATCTTTATCTTTAAGGGTAATTTGTTAAAGAATATCC
CATGTGTACAAAACAACCAAATATTTCAAAATTTAACTAAAACCGGCTACAGTAAGTAATCCTCCAACTAAAACCGCCAC
CTGTCCAATCTAATCACATGCCAATAGAATAATATAAAGTATTCTAATTTTCAAAAAGTATCCAATAAGATCAAAGGCGG
TACTTGATTCAAATATTCCACCAGTAAGAATACAGAGAGACAGAGCTATAATCCTCTGTGTCACAGTCTATTATAATAAT
ATAATATACACACAGAGAGA
>AT1G69830 | chr1:26293054-26293553 REVERSE LENGTH=500
AATTAACTTGATAAAACAAAAAGTAGCTACTTTTTAAATCTCTACGATACCAAACCACTGAGATCTGTGCTTCACTATTT
TTCAGAAATAAACGATTTCACGATCTTAACGTTCCAAACTCATCGATCAGCCGTCAGATGGTAAATCAGACAAAAAATAG
AAAACACAAAATCTGAGCTACTAAATTTCCTTGTATCTTGTATTTAGTAAGATTGTATAATAATTAATATATTAATATCG
TTGCTCAAAAAAAAAAAAAAAAAAATAAATAATATATTAATATTTTAGTCTACCGACGTGGCAGAGAACGCGGAAGGATC
TAAGCTGACGTGGCGTTATAGTTTGATAATAACAAGTCCACGCATTATTCGAAATAAAAAAAGATCTTTTCCTTTCACCA
AACCAAAAGTTATCATATCTCTCTGCCAAATACTATTTTCTCAAAAAATAAAAATAATTCCAACGACTCTTATTAACCTC
TTCTTCAGTAACATTCGCTG
>AT1G36210 | chr1:13594014-13594513 FORWARD LENGTH=500
GGTTCGATAACAACCTAGTTTTCAATAGATCTACTAACCAATAGTTTCCTGAGAATACCATGTTCCTAGCTCTTTATTAA
ATCGTTCGCAACACAATCATCTTGCTGTTTTCTTACTTTTTTTTCTTACTATTTTACTCATACCTTGCTAGCTTAATCTC
GACATTTAACTCACTGTTTGAACAAAAGAACTCCGTGAATTCGAACCTAAAATACTGCAATTGATCTCTTATTTGAGAGA
GTAGTTCTAGGTAATTTGAACCATATCAAATTTGGCGCCGTTTCCGAAGTTCTTGGGAATCATCATTGAGTTTTGTTTAG
AGATTTAGTCTAGTTTTTACTTCTATTTTGTTACTCACGCGTTTCTTGTTTTCTTCTTTTCTGTGTTTCAGGTGTATGCC
TAGGCAAACAAGGAGTACAAAACAAAAGGAGCTTATCAACTTGTCTGTTATGGGCTTAGGAACACTTGAACGCACCAACC
AAAAAACTTAGAAATTAGCA
>AT1G69910 | chr1:26329614-26330113 FORWARD LENGTH=500
CTTTGGCTCTTCTGCTTCTTCACCAACCATTTCTGCATAAAATTGTTAAAAGTAGAAGTTCCTTAGATTTTCTAGTAATA
ATTCAAAGACTGATATAAGCATCCATTTCCATTATTGACAAAATAAAGCTTTCACTTTAATCTGAACTATTTTTTTCCAT
TTGTCTACAATGTCTGTCGTCACTTTTTGACTTTTCTTTTTGCTTCTATATTCCCATTTGCTCTTTACTCACATTCATAT
ACTTTCTCAATTTCCTTAATTTCAAGGAGTGCAAAAATATTGTTCTTACTCTCATTCATATACTCTTTTTTAAATCAGAA
AAAATAATTGTTTTTAGGTCGAGTATCACTCACTGCCTAGGGAGAGTCGAAAACCAATTTTTTTTTAAAAAATCAGTAAC
AAAGAGTTATTATAGAATAAAATCGAAACTCTTCAGTTTCAAGTTCCTAAACCTTCACGTGCCTCTTCTTCTTCATCTTC
CTCACAACACTGTCCACATC
>AT1G69920 | chr1:26335559-26336058 REVERSE LENGTH=500
TCGCAACAGTGTTGTAACAGTATCAAAATCTTTACATATACATATGTATTTACGTGTTTTCGTTACTATTTGAACCGCAC
CGCACTTGTCCCGCACTCCTTGAAAACGTCATAACCTAGGATCGTGCGTGATAAAAATAATAGAGTAGAAACGTCGAATT
CACCAAAATTCTTGGTTCTCTTAATTTTTCTAAAATAATACTATCTAACCATAGTACAGTCAACATTCAATCCTGACACA
CTTCTCAGGATACATTGCCGGTCGTATGAGCCCATCTTATTTTCAAACAAGTCCTCTTTAAATATTAGTAATTTAGTACT
TTCGAAAATAAAATAAAATATGTTGTGGTTTTTAGTCAAACTCAGATCCTTTGAAGTTTTATTAAAAACAGCCGCCAAAA
TGGCATGGCAGCTCGAGAAAGTGAAAGAGAAAGAAGTAAACGATAATCAAATTGTTCCTTTATAAATAGTCACCCAAACT
CAATCAAATTAACAGAAACA
>AT1G69980 | chr1:26357668-26358167 REVERSE LENGTH=500
GTGTTAAATGGGATTTAGTGATCAGGCTTCCTTTAAACCTTCCTGGTTACTATATGTGTCTCTGTTGGAATTGAGAATCC
TAGATTAAATCCTGCAATAAGTAAAGCTTGGTTGTGAAGAACAGAAGAAGCATCGTAAGAAGAAGACGATGTCGATGTCG
AGAAGAGACGTCGTGAACAAGGTCAACGACAACAAGAAGAAAGCAAAGTCAACACAAGGAGATGTTGGGCTTTGTAGTTT
TGTAATAATTATACTATTGGGCTAAAGAAATAAATTAATAGGCCCAATGAATCAAAATGTTATGAAATCGGTTTACCATT
CAATGGTAGACATAGGATTATGTTGGGATTCGATAGGATTAATTGAAACTATCGGGGCTAATTTTATAATTCTCTTAGGT
AAAAGGTTTACTTGAGAAATAATGAGTAGTATCGGGGCTCTTATGTAAATTATCACATCTCTTCTGCGAGTTATTTTTGT
TTCTACGAAGAAAAAAGAAG
>AT1G69990 | chr1:26362011-26362510 REVERSE LENGTH=500
ACAAAATATGAAATAACATTCCCAAAATTGCGATCAAAAGGCTAGAAACATCTTCAACAATTATGACAGTCCTAAACCAA
CAGTTCAAACACGTTTTATATCTGTTTGGCCAAATTAAACGAATATAACATAAAAATACGATTGATCTTAGACAATTACT
AAAGTTTCTAAATAATAATCTATACTTTCACAAAACAAGAAATACAAATTGATTCTTGCGCAGAAAGTGCTTTGGTACCT
ACTTTTTTTACCACCTTTCCTTTTCAATTGAGACATCAACACATTCACTAAAACAAACTCTCAAACTGCTCTAAACGACA
CCGTTTAGTTACAGATAACTTTACTTGTATTTAAAGTCACCAAAAGTTTGAATTTTTATTTGTGCCTTCCACAAAGCTTT
AAGCTTAAACACAGTCAATGGCCGTCCTTCCGCCATAAAAGGACAAAAAAAAAGCTTCCCTCTTTTCACAAAACCCTAAA
GAAACAAAAAAAAAACCATC
>AT1G35960 | chr1:13396128-13396627 REVERSE LENGTH=500
TTCTTAAGAATTTTTTGTGTGATTAAAAGTTTTTATTGAAAATTTTGAAAGATATGTTTTTATATGTCTACTTGTTGTTA
ATATTATAAACTCCTTGAATTTTAAAATTAACATGATAAATAGTTACAATTTAAATACATAACTAAAAATAACTTTAATA
CAACCTTTTACAATATTTATCAAAAGAAATTTTTTTTTGGTTCATAACTCTCTCTTTAGCTTTTCTGAAGGCGATTTTCT
GGGCGATACGCCCCATTCACACCGTTTCGATTCTCCACAACGGAGTTTCCTTCCAACCACCGGAATCCGTGTTCCTTTTC
CTTTTTTTGTTGGCGGTTATACTCTGCCATTCGGTTTCCATGGCAGTTCGGTTTCCCCTTCTTTTGGGGGATAACTACCA
ATTTAAACCGCCATGGCAACGACTCTATATAATCTTCCTTTCTTCTCTTCTAGTTCCACAATCTCAATCCACTTCACCTT
AAACAAATTCATCCGTAATC
>AT1G35950 | chr1:13384161-13384660 FORWARD LENGTH=500
ATTATGACATCTTCTCCGACTTCAAGTTCCTCATATTTTAATAAGGCAACTATGTTAGTATGTCTTAACTAAATTGGTTT
GATTGAATATTTAAAAATTAGTTTTGGAATTTAAACATAATCAACCATTAATTATATTCTTGCTGCATCCAAATACTTTA
TTGGAATTATCTACTAACATATATGCAATCATTAGCAACAAAGACTTTACTATATTGTGATTGGCTACAGAATCGGTTAG
CACATAATTAGAGATTGATTAAATGATTTAAACGGATATATAGCAAGAAACCTTTCGTATATATTCACTGAATCTATATT
CATCTTTCATCGTGCTTCTTCAATATATATATAAGACCAATATTTGGTTAACTTCCCTCAATCTATCTTTTCTAAAAATC
TGAACAATCACCATCCAAACTTCCAATGACCGAGAGAAATTATATCCCAGATCTAAATTTACACAGAAACAATCATATTC
TATACGTAAAAATATTAAGC
>AT1G70000 | chr1:26364760-26365259 REVERSE LENGTH=500
GAAACTTCATACACTCGCCGACAAGAGAAACTTCATCCACTCGGATTTCTCGTAACTTGCAGCACTAAACATTTCATGAA
ACTATTCACAAAAGTCCACGAACCTTGCAATTGGCCACAAAATTTAAAATACTTATATACGTAACGACAACCTATCCATA
TTTTTCTTTCTAACGATCCAAAACTGGCCACGCTTCGACTCCATGGTGATATTAACTAGGGAAGTGGCTAATGGCAAACA
AGTGCTTAGAAGTGGTAAATTCAAATAATAACCGTCGATTATTTCTTTCTAACCGTTATTGAGGTTACCAATTAAAAAAA
GTGATCACAAACTAGGTCAATGAAAAGGGAGATTTTTTGTTTTCTTTGGGCCAATGAAAATAGAAACTAAGATGGACAAA
AGAAAATATTATAATTGGACAAAACAGAGTCATTTGAGATTTAAAACAGAGAAGTAATAAAGGTCAAATGTTTTTGTGGT
GAGCTCTCAAAAACAGACAT
>AT1G69970 | chr1:26354257-26354756 REVERSE LENGTH=500
TCCTTAACAAAAAAACAAAAAGAGAATATTGCGTTTAATGTATATAATTATCCCTGCTATATATATTTATATTATTTGGG
ATATAATGAGGCGACATAAAAATACGGATTCATGCTTAAAGATAACACTAGTTATAAAATCTCACAGAAATATATAAAGA
TTCATAGCAGAAAATAATTTCTCTCTCTCTCTCTCTCTATCCTATAATGTTTCGAGTAAAGTTTGTAAAACATATTGAAC
AGAATAAAAACCATCGAACATATAAAGAACACCAACCATCCTAACTCAACAAAGTGATAAGACTCTCTTTCTTTCTCTCT
CTCTCTCCATCTCCCTCTCTTTCTCTTGCTTTTGTTGTCACTCATCTTTGTTCTCTATTATAGTTTCCATTCAAGAAAAT
CGAATATAAACCCTACTACTTCGATCGATGTTCATATCTGTCTTTATTTCAACCAACCAACGAAGATAGGATAAAAACAT
ATCCACAAAGGCTAGAAACC
>AT1G64690 | chr1:24037534-24038033 FORWARD LENGTH=500
TGTTTCCTGCAACTCCAACTGACTAGGGAGTGAACAGAACAGAGTAAATGTTTAGATAAAGAAAATCTGTTCATAGTTTA
ATTTATAGAGAGACATATAGCTAGGAGAAGTGGAACAGATGAGGCATTAATGTTTGAATGGGCCAATTAATTGACACCCC
CAAGTGTACGAACACACAAAATGAGAGGTGGTTCATTGAAAGCACAGAGAAGTTGTCGGCTTTTCAAAGATACACTGCCC
AACAAACAATCGTCATGAAACTACAACAAAGGTCAGTTTCATATATCTTCTAATCGCATTTGTTAGTTTACCTAAGAGTT
AGACGCCATCTGTTTGTTTCTGCTACTTTTCCTTACTCTTTAACGACGAGGTCCTGAGGAAGAATGATTGAAGCTGGTAA
TCATGTGATGACTCACTCTTTCAGCTTTACAACACACTTCCATCTTCTAAAGTGATATTTAATAACCCTTACTTTTTTTC
TTTCTTTTTCCCTTTTTTTT
>AT1G69960 | chr1:26350698-26351197 REVERSE LENGTH=500
GCTCTAGAAATTTTAATTAACAATTATTCATAGTTACTTAATTACAAAGACAACAATAAAGGTGAACGAATAAATTAAAG
GAAAATTATGAAAATAGTTTAATTTGTATGAAACTTTTCATCCGCATACCAAATGTCATATACTCTTATCTTACATTTTT
CTCTTGGGACATATTTTTGGAGCGAACACTTTCGCATGTACGATAAGGTTCAGTGGTCTGAGCTTCGACTACGTTAAAAT
GATGATTAGGGTTTACTAATTTGGAATTAGGAGTTACATTTAAGGTTAAAAGTTTATGAGTTTCAAGTTTCAACGAAGCT
TTAAAGTTTAAACGATGGTTAAAGTTTTATGATTATGGTGGGCTATGTTATAGTTCTTTCAATTTCGTTGGGCCAAATGG
GCTAAACGATTAACGACCCTATGAATGGGCCTGAAAAAATGAAAGCCACGTGTCAGACCCCCACAATGGACTTTGACTCG
GTGCGGCTGCCGGAGAGAAT
>AT1G64680 | chr1:24035521-24036020 FORWARD LENGTH=500
AGTGATTTAACGACATGGCTAAGTTAGGTTTAGTCAAATGAAACTTCGTTATTACATATTTACATTGACAAGTCAACGAA
AATTTAAGAGTTTAGGTTCTTAGCCGAAAGTTGGTGATTATTTTTATTTTAACTAACTTTGAAAGGTAATCTTTTTTTTT
TTGTGATATTTTTCCCATAACTTTAAGAATCAGTATATGTTTTACACATAATTGATATATATAACTTAAAACATAAGCTT
ATTTGGGCAAAGTTAAATTAAATAAAAATTCGAAATAACTTGTAATCTAACACATATTAAATAATTGAATAAATATTTGA
AAAAAATATTCTCAATGAAAGATAGGCCTCAGTGAAACGGGCCAATGTTTTTTGTGTGGGCTTATATAGTCCACCCAAAA
CTTTACTTGTTTAAGAGGCAAACAAAGTGGACACTTGTAAGTGGTAAGGTTGTGGTCACGTTTGTGTGGCCCTTAATGCA
GTAAAAGCAGAGTATGAGAT
>AT1G35930 | chr1:13375348-13375847 FORWARD LENGTH=500
TTTCAAGATGTATATATGTATTCGATTGGCTTCAGACTTCTACTTAATGACTTTAGTGTATACCTTTATCAATAAGTTAA
AGTTTCATTAACAATTTGCTATTCCAATCTTTTAGATATAATATTATAGATTTCAAACTATATTATAAAATAAAACTAAA
CAAAAGATCAAATCAATATTATGTCAAAGTTCTGTCAATCTTTTGACAATCTTACATATAGACTCACTATGATGAACATC
TATAACTGTCTAGATACTAGGAAATTTTATTTTTTGTAATCATTATACATCTATATCTACGATATCTTATTAGATTTTCT
CGATATGTCATATTGACGTCATCATCTAGAACCCGCAAAACGATTCGTATTTCCTTATTTTAAAAGACATATGCCATTCA
TTGTATCTTTTCAACTTATATATATATTGAGTAACTGTTCCTTTTCCATCTCAACCCTAGAAACATAAAGCATAAAGCAT
AAATCCAAAGAGACACATCC
>AT1G35940 | chr1:13377300-13377799 FORWARD LENGTH=500
TGATCTTTATTTTTTGGATTTAAACATATCTATTCCTATCTTTAATGCATGATGATATTTTGTTCTCTAAGTATTCAATT
TTTAATTTCTATTTCGTCTAAACATATATGATATTGTCATTAATTTAGAAATTTAATTAAACCTGTAACAGATTCAGAAC
ATTAGCAGAATATTGGTTCTTGGAGAATCATTAAATCCAAAATATATGACATTTGAGAAAGGAAAACATATATTACCAAC
TTCGATTTGGTACTTCAAATTGGTTACATAATTTGTAATCGTTTGGTATGTTGTGTAACAAAGTAAATATACTTTATGTA
GAAAATGCGAGAACATAGTAAGTTGATATATTTACACACCTATCAAATATTTCCTTAACTAACAAACAGATCCTCTCTAA
TAAAGTATGGACTCTATTACGTTTACTTTCAACCATTCTATAAAATATTATGTCAGTTATCTTAAATTACTCAATACTCA
TGACAGTCTAGAGTATTGAA
>AT1G64670 | chr1:24033557-24034056 REVERSE LENGTH=500
TAGTTTTAGACCCCAAAAGTCATCAACCGGCCAAAATCCTCAATAGTGGCCTTACCAAACAGAGCATATATGAGTATCAT
TAATTATTGGGACTATCTAGGGTTTTGATTGTTTTCAAATACAAAATTACATGCCTTCTTAGCATATTATTTTCACATTA
TTAAACATAATTTCTTGTAACCCTAAGGAAGGAACCGCACATCCATAATGACTTGACTGACTTTGTGTGTATGTAGCTAT
AGCGGCATTTTGGATCATCACCGGACCAATCGACATCACATGTTCCTTAGTATTGATTCCTGTTTTGAAGTTAAAAAAGA
TATTACGGTATGTGCTGGATATGCGTGGTCTAGTGTTGCAAAAAAAAAGGAAGAAGATTCAACGGCCACCAAATTTCATC
ATTTTAGCCAACAATGTATGTTAAATGCGATCAATAAATTCATGCAGCTGCCATCTGTTTTCCTCTCTCTCTTCATTAAC
TTAATTTCTCTCTCTCACGC
>AT1G35970 | chr1:13397164-13397663 FORWARD LENGTH=500
CTTTTTTTTGAAGAGCTATTACTCTTTCTATTTTTTTTGTAGGCACTCGTTTTCTTTGTTTTGTTCTTTCATACGGTGTC
TCTTTCCATCATCTTATGATTTTGTCTATGCAGTACGTGCCATACCTTCCAAAATTTTAACATGGTTCATATCTTTTCTT
CGAAATTCATTCCTTTCCTTGTTAGTAAATTTTGTTTGTCCACCTCGTCGAGAGGTAGCTACGTCAAGTCAATAAACTCT
TCTTTTGAATTTCTATGATTTTTTTTTTGCTCTATATTGTTTTCTATTATTCTCATAAAAGGTTTTAACTTCTAAATTGG
TTTTTAACTCTATCACTTCTCTCATTTGATGTTGCAGTTTAGATTCTCTTCACCTTTGATATATCCCTATTTTTACTGAT
TTTATCTATGTTTTAGGTATAGGATTTTGAGTCTTTATGTTATTTCTCGAGTCTTTTTAGTGTCTTTTCAGGTATTTTAT
GCATTGAGACAACATTGGAG
>AT1G35980 | chr1:13407329-13407828 REVERSE LENGTH=500
TGAAAATATATTTTCTATATATGCCGTAATCTCGTAAGTTAATTTTACATCATGCAAATTAATATTAAATGAGTTAAAAT
TAATAAATGAAAATAATTGAAAAGTTAAATCCTATAAGCTAAGCTATTTTTTAAAAAATGTTCTATTTTCACTTATGATT
ACATGAGTTAAAGACAAATTTGTTAATTTTCCTTTTGTTGAATAAATCTTAATTGTTTATAAATATATAAACATATAAAT
TAGTATATGTAAATTTATTTACTTTTTAAAATTTTCTATTTTTTTAGAGAATAAAAAAGTTAAATTTTGAATGACACATG
TAAACATCTAATTGTTTGACTTGACACGTGGCACAATCCTATGAGTTAGCAACTTTATATATTCTTTCTTCTTAAGGTTA
GTCGGTTATGTCTTGCGTTTAGAGTCTTTATATATAGTGTCAGTTTCTTCCTTTGTTATTCATCCCATTAACTTCTAGAT
TCCCTCCTTCTTGGTTCAAT
>AT1G08460 | chr1:2671951-2672450 FORWARD LENGTH=500
CAAGTCGTCGTCGCAGTGTGGAGTGGACTGAAGAATATTCAAAGTCGTTTATCATCGTAAGAAATGGGGCAAAACTGGTC
TCAAATAATAATTGCTATGTTTCTTGCTCTAATCTCTTATATTGCCATTATGATTTATAACAAATCTTGTTCTAACTAAA
TCTAGCCGAATGTTTTGTACATGATACTTGTAGCCAAATGTTTTTTATACGAATATGAATCATAAATAAATTCAATTATA
TTTTCTTTATTTTATGAGAGCGAAGAATATATTTTTTTTGTAGTCAAAAAATAAAGGTTCTACAATAATTAAATGTGGGA
TAACGAAATCCAAAAAGCTCCAATCTAAAACAGTACAACATGTCATTAACAGCATGTTCAGTCCAGGCCCAATAAGCACG
AAATTTCTCTTCTCCGAAATTAACTTAATCCTTGAGTTTATTTGGAAAAGACATTTATACCCCTTGTTATCTCAATGGTT
AGAGAACACGTGTGTTGCGC
>AT1G14070 | chr1:4818048-4818547 FORWARD LENGTH=500
TTATGTTAAAACCCCTCAAAAACCTTTCTATTGAACCGGATATTCTAAACCGGACCAAACCGAACTTAAACCTTTGTTAA
ACCGTAAGAATTTAACCAAAGTGAATATGATAAAACAACAACAAAAGAATGATCTGTCCACAAGACGATTCAAGAATAAT
GTATTGTTAAGATTTCAACATCAATGTTTGTTGCTAATTAAACACAAGTCTCCTATTTGCTACAAATCGAATATAGACAC
CAACATCATTCGTTTTATAGTAATAAAAGGAAGATAAATATAGGGAGTAATCATTAGATTAATATTACAGTCGCTTTCAG
ATTTCGTCAAATTTCACAGGCAGACAAGTTTCTTTGACTTGGTCACTATAAGAGTTGTAAACTCTTTGATAAATAATTGA
ATACAGCAATTATTTCAAATCTCCGGTGAAGTTTTTCTGGGCTCTAAGTATGAAGACAAAGCTCATGATAACAATCTTCT
CTTGCTTACTACTTTGGTCG
>AT1G08465 | chr1:2675313-2675812 FORWARD LENGTH=500
TTGTCACTTGCAATATGTTTTATTTGATTCTGAAGAGGATTATGTATCGTTTTCAATTGTCCCTGAATTCACAAACTGTA
TCGTTTTACTAAATTTACTGTTGCTGCTAACAAAGTCCATGTATCGTTTTCAGATATGTGTTTGAAAAAACAAAATTTAA
TCGAACTGTTAATCTCATTTCTTATCTGCTAGACAAATACAATACACATTCTCATGATCTAGTACTATTCATTGTAAAAT
GACTGTAACAATAAGATTATATATTGAGCTACTAGCCTACTACTTATCCTATAAAAATGTAATTGAAATTAACTTATTTG
GTGATAGGACTATATATCTTAACTAAAGATGAAAAAACAATAAAAATAACAAAGGGAAATCTTCACTTTATTATGGAGTA
ATAGAACTCTCTAATTATCTAAGGAAAAAAAAATGCAAGTACCGAAAAATAAAAAAGAGGAACATTGTAGTATAGTCCCC
ACTTGTCTCTCTTCGTCTCC
>AT1G08450 | chr1:2671893-2672392 REVERSE LENGTH=500
AATAAACTCAAGGATTAAGTTAATTTCGGAGAAGAGAAATTTCGTGCTTATTGGGCCTGGACTGAACATGCTGTTAATGA
CATGTTGTACTGTTTTAGATTGGAGCTTTTTGGATTTCGTTATCCCACATTTAATTATTGTAGAACCTTTATTTTTTGAC
TACAAAAAAAATATATTCTTCGCTCTCATAAAATAAAGAAAATATAATTGAATTTATTTATGATTCATATTCGTATAAAA
AACATTTGGCTACAAGTATCATGTACAAAACATTCGGCTAGATTTAGTTAGAACAAGATTTGTTATAAATCATAATGGCA
ATATAAGAGATTAGAGCAAGAAACATAGCAATTATTATTTGAGACCAGTTTTGCCCCATTTCTTACGATGATAAACGACT
TTGAATATTCTTCAGTCCACTCCACACTGCGACGACGACTTGAGAAAAACAACATAGAGAAAAAAAGAAAAATCCAAACC
TTAGGGGCAATATTGTAACT
>AT1G70010 | chr1:26366677-26367176 FORWARD LENGTH=500
GTAAAGGTTGGTATTTTATAAACCAATCTTAATTTTGGTTTAGAGGCTTATGGTTTAGGCCAATGTCAGTTTGTATATAA
ACCCCCAATTGTACTCTTTTGCTAATTAATGAGAATGAGATTGTTTTACTAATATGGTATCAGAGCAAAATATCTCGATC
TCAGTCCCGTAACAAACTTCTCCGATTAGATCTCACCGGAATCTCACCGGAATCTCACCGGAGTTTGTTCATCTTCTCAT
TGTTCTTCTTCTCTCTTCTACACGTTTTCCTTTCGTCTCCTTTGCGATTCAGTCTCTTTGGTTAGCTGTTTCGATTCTCC
ATAGGTAAACGAAATGGAAAGAGTGTTCGTCGGAGTAGTTCACCGGATCTTCCTGTCATTGCTTCACCGAAGATTCATGA
GCAGTCTTCTGGTTCATCAGCGAGAGCTCCAGGATCCTCGATTCATGCTGCGATTCATCAACCAGCTCAATATAGCTCAT
CGCGTCACTTTGAGGTATCG
>AT1G08440 | chr1:2662527-2663026 FORWARD LENGTH=500
TATTGATTATAAATGTACAGCTAGCAACTTTAAAAATGGTTAGAAAACAAATGTTGGATAGCACTATTTTATTTTTACAT
AAAGAAAATCTTTTGGACGTGGAATTTTAATAGAAATTTCGGAAATAAATTAAGAGAACAATACTAAAGTATGCTACTAA
TAGCCGCTTTTAAATATCGGATAAATCAGCACCAAAGTAGAACTTGGTTACGTAAGTACTAGTCTCTGCCTCTAATTAAA
AATACTCTGTCTCCAGTTAATTATATTTCTCATTTTCAATTTCTTTAACCCTCAACGTACGATATGAAGTACAACGCACC
ACTGATTTTTTTCTTAAAATAATAAAATAACATTTCACGAGTCCCGAACAGGACTCTCTAGTCTCATAATGCTCATTATA
AATAACGACGATCCATCCGCTCAAAACAACAAGTCATCTTTCTACTTCTTCCTCTCTTTCTGAAACTTATCAGAAAGTTG
AGTGATAATCAAAGGGTGTA
>AT1G36000 | chr1:13422054-13422553 FORWARD LENGTH=500
AACATTGTGTTAAATTCGCGGACAATTGCCTTTGATGATTGTCCTTCGTCATATGAGGTGGTTTAAAGCAGCGTTTTTGT
CCTTCTTCCCTCACACAAAGCTGTCTCTCGGGCACAAGTTGCCATTTTTCTCTAATACAAACTTCACACCTTGTAGGGGT
AAAATTGTCAATAAAATAGTATAGTGCCATAAAATATGGTAGTTTTAGAAAGATCAATGCAATTGTGGTAATTTTGGAAA
GAATCTTTTCAAAAGTGGTAGACAAGTCAATAATCCCAAAATTTAAAGTAAGATAATATTAGTTTTTTAAAAGTCAAATG
TAATCTCAATTTATTTCCAAAACAGAATAAAGAAAATTAATGTGTTGCTCTTTTAAGCACATCTTCATATTTTGACCTCT
AATAAATTTCTTTGACTGCATTTTGCAAACATTATCTATAAATACTTATTTGATAATGTAATTTTATTCATCCTTCAATT
ACTTAATCAAAATTTATCTC
>AT1G35990 | chr1:13415070-13415569 REVERSE LENGTH=500
GTAATTAGACAAAAACAAATTGACATAATCTATTCCTATTTCATGATAATAAAAATATTTTAGTTACATCTAAAGATGGA
CAACTTTTTTTCTGATTCAAAACATGCCATTCCGCTAACGACCGCAGTTTACAAATCGAAGCTCATACCCGCCCTGCAAA
GCCCAACAGATTAACGGGCCGACCTGCAGTTATTTAACTCAATTCATCACGTATAGTTCAGAAATTTAGTTTTGGGTATT
TGACTAATTGTAAAACATGAAGAGAGTTCATGTAATTGCTGAAAAACTTATCTATGTTCTCTCTCTTAGTAACTCGTTTG
GATAATACTTTGATTGCCGTTAATCTCACCGTCCCATTCGATTGGTCTCAAGAACTTCTCCCTCAATAACTCGTTTCTAG
TAGAGCGGAGCCAGGATCCGAAGATTTCCCTGTTTTCTTTTGGCTGTGTTGATTTCAAGTTTCTGTCTAAGGAAGCGTTC
TTCTTTTTACTTTTGTTGTG
>AT1G35995 | chr1:13421120-13421619 REVERSE LENGTH=500
TGTCATTTGAGAACTTAATACTTATCCAAAATTATTCAACTATAAACAATAAATGAAGATCAAATAATGGAAGTCTTATC
ATAAAATCATTAAAAATAATTAAGAAAAAACATCTCATCGAAATTATAAAGGGAAAAATGCCTTATAAATCCTCAACTTT
TTCATTCCGTTGAATTTAATCCCCAACTCGAACTAAAACGTTTTAAATACTGAACTTTAGTTTGACTTTCAAATTAAATA
ATAAACTTTAATTGACGAAGTTGTTTTAAGCACGACGTTAATTGTATAACGGAACAATTAAACAGAGTTATATTTCTGTT
AATAGGTACTGTTAAACCTTAATGAGGTCATTTCCTTCACATTAAAACGACGTAGTGTGCTGCAAATAATAAAAACCCCA
TTATCGATTTGATTATCCCCAACTAAAGAAAACACCAAATTGAAATCAAATCCCTAACCATATAAATCGAAAGCTTTCTC
TGAACATTAGATTCGTTGTA
>AT1G08420 | chr1:2649037-2649536 FORWARD LENGTH=500
TGGAGATGGAATGCCTTCTGTTAAAGTTTTCCAGAAACCAGCTAACACAGGTCCTCTTACGATGCGGTGATTATCAAATT
GTAGTCCATCCAAGCAAAGATGGCAACCGAAGCTACTTAAAGTTTTTTTTTTTTTTTCAAAAAATGTAACAGCAGTTGAA
CCTGTCGCAGTAGTTCTCGAGTGTCTTGATGTTTTTGTTTTTATGATTAAAGTCTTATTTTGGGGAAAAGTAGAAAAAAG
TGACAACTCAAATCTGGTGGAAAATGGAGAATTGTTTTTGCCAGTTGGAGATACCTATCGCTTTGTTTTGAGAATATAAT
AGCCATAAATAGAGTTTTCATGTAACTTTAAACTTTTTTCTTATTTGGGGTTTGGACTCTTTTGAACAATAAATAGTGAT
AATGAAACTTTAAAGTTTAAACATTTCAATAACCAATTCTTGTTGCTAAATATGTCATTACCAAATCGATATAAAACCAA
AGTAAATAGAAATGTTATAG
>AT1G08430 | chr1:2658216-2658715 FORWARD LENGTH=500
TGGTTGGGAACAAACAAGTAGATGGCAAAGATCATTCGAACATTGGAGCCCAAGTGTTGAGGGCACTAATCTTGTCGATT
ACAGAAACGAAATTATTTGGGGAAGCTGCAAGAAAAAGTTTAGTTAAATCTTTTATATTCCTTAATCAAAATGTATCATG
CATACACTATATACAATTCACTAAAGTATGATAGTTAAATACCTAATTAATATCATGATCAACTCCTACCGGTTCATCTA
ACTAATCCAGCTCAGCATAAAAACCCTCACGCGTCGCTCCAATTAAGGGGAGGGCTTAACTAGTGCCCAACTTACTGGGC
TAGGTTCGACTCCGTTTTTTTATTACATTTTCCTTTTCCATTTCTTTAAGACTTTAACCCTGAAATCTCGAAGTGCAACG
CACCACTAATTTTTTATAAATATTAACATAACATTTCATGAGTCCTAAACAAGAGTCTCTCTTGGTCTTTATAAATACAT
CGATCCATGTACATAAAAAC
>AT1G69950 | chr1:26345988-26346487 FORWARD LENGTH=500
ATATCTCTTTTAATTTTTAAGAAAAGTCTTTTGCATTTACATGTATAAAAGTTTATTTTTCTTTGAATATAATTTAATAT
TAGATTTAAAAAAAAGGACAATTTTGATGATAAACTAACTTTGGGCTATATTTCTAAAGTTACATGAATCCAAGGTCTCA
TTTCGTAAATTTACTTTTTGTTCGCCGTTTCAAAAAAATATCTCTCGCTAACAGAAAAGCTTTCAGCTTTTTTTTCTTCC
TCTTCTTAAAACCCTACCGCCGCGACCACCGACACTGAGAGACTTCGCCGCCGTTAAACCACCAGTGAGAAGCTTACCGC
TGCGACTTGAATGAAGAGGTACATGTGCTTTAGAGCTCAGATTCTAACCTTTTTTCTTGACAATTCGATGGTTTCTTAAA
AGCTTTATGCAAATGGAAACTATGAGATTTTAGGTTTTGTGTAACTTGGTTTCGTTGTTTGAATTCGAATTATCTGGTGA
AAATTCTGCTATTTGTTTAC
>AT1G64660 | chr1:24028418-24028917 FORWARD LENGTH=500
AGTAGTTCATCATAAGGTTCGTGATTATTAACTTCTACTTTTGTTTATATTCAATAGATTAAGATGCCGTGTATGATAAG
GAGAGCAAAAGTAATCCGATAGAGATCACAGCAATATTCATTACAAAATAGTTTTCAAATAAAAACACATGATCAAAAAG
TGACTCACAAAAACACATGATACGTACGTGGGATGCTAATCCTAAAGCAACAAGGCCACAAGGGCAAAATATGTAGCTTT
CATGCTTTGGCAAAGCGAAAACTCTAGTTAAGCTTACCTAACAGAAAAAATAACCCCCAAAAAAGCGTTACGTTCCAAAC
ATTTAGACAGGGTACACGTGAATGACTCCCACTTTTTTTAAAAAAATAATAGTACTATCAATTCAAATGTGTAAACAACA
AAAAAAAAAAATGTGTAAGTAACGTCTGTAATTGATTTGATAAGATAAAAAAATCTTGATTAATTTTTCTATAAATTGAA
GCCTTTCCTCTTTACATTTC
>AT1G69940 | chr1:26345059-26345558 REVERSE LENGTH=500
CTTTGTAAATGAAAAATAACATGTTTATGTCCTCTTGATTGCAGCTTCTTCTTGAAAGAGGTGTCAATCTGAATGCTTTT
AATTTTTATTTGCATAAAGCTTTTAAGAAACCATCTTTATAAATATAGCCCAAAGGTATGTTATTATCAAAATGGTGTTG
GTGAACATGTTGATGTTGTTACCTCCTCGGATGTGTCTCTCGACATGGATTTAATCAAATTTTTTTTTTAAATTGTTTTT
TTAATAAACTTATGGTACATAAATTAACAGTTGTATAGTCTTATCAAAATCACAAAAAAAAAAACGATGTAGTAAAAATA
TTAATAGTAAAATCTATCAAGAATTAATAAAATATTTTGAAAACATACAAAATTCCAAGAGAAATTATAGCGGGTTGCAA
AAATGGATCACCACAAACAATAATAGCAAACGAGAACAAAACTCAAAACAATTTAGGTCTCTGAAACAGTATATATACTC
ATGGCCATCTTTCCATCAAA
>AT1G08350 | chr1:2635853-2636352 REVERSE LENGTH=500
TATTGTTCTCTAATTAAACTTATTGCATATGACAGAAGAACAATACGTCTCTGAATCACGATTCAGAGACGTATTGTTCT
CTAATTAAACAGTGAATGTAAGAGATGCGTCAAGTACCTCATTTTGAGCTTGTCTCAATTTAGCTAAGATCTGATCCTGG
AAACGAAACAAAGACAACAAAAAAAAGAATCAAAATCTATAGCAGAAGCTCGAGAAACAAGAATAATCTAATGTACAGTA
TACATATAAACGAAGAAGAAGAATCAAGCTAGAAGTGAAGCAGTCGTTGAGGCACAAACCTGAGTGACGAGACAGACAGA
AGAAACCCTAAATTTCTCGAAAGGCGAAGCCTTTATAGTAAGGATAATGATCAAATAAACTAAACCTAAATGAAATTGGG
CCTTTAGAGATAAGGAAAAGCCCAAACTGAAATCAAATGGGCAGCTGAAAACGTGAGACCAACAAAACCAAAAATTACTT
GAGCGATCTAACATCCGACT
>AT1G08360 | chr1:2635511-2636010 FORWARD LENGTH=500
CCGGCATTATAATGGTTCGACGAGCCTGATCCGATTCCGATCCAGAAGGTCAATGCAAGTAGGACTTGTAGTACAGTAAG
CAGAAATTGCGCCATGAATTGGCACTCTTCTTCTGCTGGGTTCCAAAAGAAACGAATCAATATGTGCAACAAGAAGAGCT
CCAGAAGCAGTCATCTTCTAAAATCTTAATCTAACAACAGCTCAAGAAGAAAAAAATTCCATAGCTAGAGAGAACACAAA
GTCACAAGACGACGTCGTAGAGGCACAAAGTCAAACCTGAATGGCTTAAGCCGAACTGAGTGGTTTTGACTAGACCATCA
TCAGAAAAGTCTCCAAGACGGTAGTCGGATGTTAGATCGCTCAAGTAATTTTTGGTTTTGTTGGTCTCACGTTTTCAGCT
GCCCATTTGATTTCAGTTTGGGCTTTTCCTTATCTCTAAAGGCCCAATTTCATTTAGGTTTAGTTTATTTGATCATTATC
CTTACTATAAAGGCTTCGCC
>AT1G14010 | chr1:4801851-4802350 REVERSE LENGTH=500
CTCCCGTACTTTTTTTATTACTGTCATCTATTTATTGCACTAATCACGATTCAAACCACTGTTTATATTCATCTCCTTTA
TTCAGATATTTTCAAGCTGTTGTAAAACAAAACAAAAACTGAAACGAAATCATGACACGTACCTCAATGTTGCATTATTA
ACATCCCTTCCAAGGAAAGATTACTATTTTATTCTTTACTAAAAACTCGAGTACAATTGTCTTTTCAACAAAATTTCCCA
ATTAAGTTTAAAATTAACATTACCAAGTCATATGTAGTTATGCTTGAATTATAAAATCTGGATGTGTTATTTGTTTCTTT
ATTTACTTCTAACTTACTTTAGTGTGATCCACTACAAGTATATAGGTCCAACATTATTAATGGGCCTTAATTTTAAAGCC
CAATTCCAGAGGGTAGTACTCCACGTGTTTTAACGAATGAAATACTAACACGTGGCAATGCACGTGTTGACTTTCTTTTG
TTTCCTTCCTTCCGTTTAAC
>AT1G08340 | chr1:2630568-2631067 FORWARD LENGTH=500
AGGCCCATATTCGTTTGGGCTGTTAGATTGTAGCAATGGTACAAAGATCTGCAATTGATGTAATTTAACCTTGGTTAATG
GTGTAATTTTATTTTATTTTGTTGGGGTCAAACTGAAAGCCTCAAAGGATAAGAGTTTTTTTCTGTTTTTTTTTTTTCAC
ACTTTTTTTTGTTTTGTTAGAATTCATAAAAGGGTAATATAAACTTGTTAAAAAGAAATACAGTAGATACGTCATATATA
CAGAAAAAGTAAGAGAGACAGATGTTATCAAATAGGGGGGAGTAAAACCCACTCTAATACTACTTGTTATGCTTAAATAT
AAAAATGAATAAAAGACTTGGAAATCAAATAAGGAAGTGAGTGATTCCCACGTCGCACCTTCCTCCTAACCCTTTTCTTC
ATCGCCACTCAATCTTTCTCTCTGCAACATCCTCTCTTGTAACGTGTAACTTGCCAACCTTTTCTTTTTTATTAACCCAA
GTTCGTTGCCGGCCATTACC
>AT1G08370 | chr1:2637681-2638180 FORWARD LENGTH=500
AAAGAATCTTCTGAGCTTTCACCTACTTAAAATTGGTGGCTATAAGACACTTCTTCTTACCCTTTCGTTTTTGTTTCAGA
CATATCTGTTAAACAGTGTAAGAGTTGTGCTGCTACTCTCCTCTTTAGCTTTTGGTTTGGATAATTTGAAATAACTGCAG
TGATTTTGGTTAATGGATTTTGTAGCTTATATTATCTTTGAATTAGATGTGCTTATTTCAAAGACGAATCAATCCACAGA
TGTGAATAAAAACAGAAATTTTCGTTTTCAATTTGAAAATTGTCCTCGTGGACTGTTCCATAACCAAATTCTATTGACTA
TGCAGTAATTGATCTTTGAATTAAAAGGATCAACCCACTGATTATACTCCAATTGAATAAATATTCTTCTTTAATGTTGT
TTATAATCTCTTAAGCAAGCTCTAATGATGTATTTTTGAAGCAAACTCTAATGCTTTTATGGTCAGTATATTTATTCTCT
TAAGTTTTATAACTAAATTA
>AT1G35920 | chr1:13372021-13372520 FORWARD LENGTH=500
ATTGTTATTTATTATTGCCTTCCAAAAAATTTATCCGATCGAATCATATATTCTCTCCACTTCTCATTCATAGCAATTAG
GTTTCCTGATTTACCTATATCACCTTAACTTCAAAATCTTTAAGTATTTGCTTGCCAGTCAAGATATAATCTAAATCCCG
CAATATTCTATCTTATAAACCACCCTAATCTTTCTGTTTTGCATGTACAAGCGTAAAAATAAGGGTAAATACATTTACCA
TATCTCGACAGTTTGATTCAGAATCAAATCAAAATCTAAATACGGCATTTTGATTATTATTTTGTACTTATGATACTCAA
GCATATTCCTATTCTAAACCATTCAGAATCATTCTGTTTTCAAAGAATATACACTCAAAATCTTTGGAAATCAATGTTTA
AAGATTCACTCGGCTACTATAAATACGCTTCTCATATCCTTCCATTTCATCATCGCTCACACCGCAAACGAGAAATCAAA
GCAAATATACATTTTGAAAA
>AT1G35900 | chr1:13348434-13348933 REVERSE LENGTH=500
TGCTAACATGGTTTCAAAATACAAGATCAAAGCATTAAGTTCAAATTCGATTCTAGTCCATAAGTCCCTATCACTCGGCG
GGTGTGCAACGGTTATAGTTCTTTATTCAGTTGAGCTAGTTCAAGCATTCATACGAGATTTTGCCAAAGAATGAAATACC
TAAGGTCAAGTACTAAGTGGCGTTCCGGACATACAAGCATTAAGATTAAACTCAACTAGAAAGAATAGTGTAAACGATCA
AAAAAGCCATAGAAACCGCCAACCTAGACTTTCGATCTATTAATCCCCATGAATTCCCCTTTGAAACCCTCTCAAACCCA
ACTAGAGATGTACTCGCTCATGGCAAAGGAGCTAATCAAAAGTTGGGTTGAGTAAACCATAACAAAAGATGAATAAAACT
TAAAAAAAAGTTTAGAGATTACTTCTTTGGATGTAGAATACAAGAGGCAAAGCTCTACTTTAAATAGTCTTACACGAAAA
CGAGAAAGAGAAAGAGAGAG
>AT1G35880 | chr1:13341229-13341728 REVERSE LENGTH=500
AGATGCTTCATGCTGATGATCCTTCTTGTCCTTCTTGGACTTCTTATACTTCTGAATCTTCCAGACGACTATCCTCAAAC
TTATCTTCTTCCTCCGGGTCCACTACCACAAACTCATCCATAATCCAGCCGCAATCGCCTTCTCTCTTCTGCTTCTTGTT
TCTTTTGCTGCTCTTATAAGTTAGGTTTTTCTTGATCCAATGATAGCCCCCTTGTCGATGATATGTTCTTTCCTATTCAC
CCTCCACTTCCCTCGGTCGATGCCATCGTTGTCGTCTCTGGTGATCTTCCGCTTCGAGTAGTTACCATGTCCAATCTTTT
TCTCGGAGATCTGAGTCCTTGCCGAGAAGTAGTACCACTCGTCTTCCTTGAAAAAAGGATCGTTGGAATGGTCCAGCAAC
CATGGCTCCTTGGCATAAACGTCCTTCATCACTACAAAGCCTCCACATTCTTCACCTCTTAGCTTCTTTTTAAGATACTC
GTTGATGACTTATGGGTACG
>AT1G69930 | chr1:26338796-26339295 REVERSE LENGTH=500
TTGCTGATATATTCCACACGTCTTGGTTTTGGAAGATATATGAAGTCTAGACTACAATATGATTTTTGGAAAATTTAAAA
TTTTATAGAACATGAAGTCAAAATAGACTATGATTTTTTCAACTACATAAGCAAGAGAACAAAAAAAAGGAGGGATTTAA
ATTCCAACTCATGTCTAGAGAAAAAAAAATCAACTACTTGGTACCATTGTGTCCCACTATTTACTATTTTAGCAACGGTA
CAGATCAGGCAATCAGGACACACTTTCCTGGACTCTCTTGTAGTCTTGTCCCTTTGAATCTCCTACCGACCCCCAAAAAA
AAAAAAAAGTCTTATTTAATTATTTAATAATCATTTATTTTGTGTATATGTTTATTATTATTAGCATATGCATCCCGAAT
TTGACCGTCATGCATGCCGTAATCTAAGAAAAGGATAATCAAATTTGAGCACGTTCATTTCGAATATATATATAGACGCC
AAACATAGAGACTAAACCTC
>AT1G35890 | chr1:13340800-13341299 FORWARD LENGTH=500
TAGATTTAGTGGATCATATAATGCTTTTGTTATTTTATAAAATTATATTTGAAATAAGTAATGTATGGAAGGCATAATAG
TTTAACTTTTTTTTGTCTTCAACGGCATGATAGTTTAGTTAGATTTATAATTTTCTTGAACTGATTTGGATATAGTTTAA
AGGTATTTTTTATTTTATTTTGGGATCATTTATTTTCTAATTGCTAAAATATTAAAAACGAATTTCTTAGTAGGATTAGG
TTTTAAGAAATAATATTTTCATGGGATATACACAAAATGTTTTGCAAAAAAAAAAAAAAAGAGAATCCCAACCACTATAT
ATACACAATCAATAAGCTCTCAGCTGCTCACCATAAACCTAATCCTTGAAAACCAAAAATGTGTCGATAGAGTACTTCGA
AGAAGACGAAGGGATTCACTTTGATCCATCGTACCCATAAGTCATCAACGAGTATCTTAAAAAGAAGCTAAGAGGTGAAG
AATGTGGAGGCTTTGTAGTG
>AT1G35910 | chr1:13365061-13365560 REVERSE LENGTH=500
TAATATATACACAAAGAAACAACAGAATAACACCGAAGAATATAGGTTTAGGAAAATCCAGAATTTGTTGAGACTAAAGA
GATCAAATTTTCGATACAAGGTTTTGCTCAATTTGTATTTTCATAATAAAATTCTTTATTTCACCATAGACTTACATGAT
TAGTTTTTCTTTTAATAAAAAAAAAACACGCGACATGAAAATTATATTATCTCAGTGTTGTCGAATTTGAATTTGAATTT
TGAGTTAAATACTACACATTTGTTGACAACTTATTAAACTTTATAAGTCTGCTACAAATATTGTCAAATATTTACTAATT
AATGGACCAAAATCCTCTAACTTGCAAATTTGTATCTACATCAACTTAAAAATTAGGAATATGCGACCCAAAAAAAAAAA
AACTAGGAATAATAATAAAAAAATGGAATGATGTGGAGGAAGCTCTTTACTCTTTGAGAGGAAGTTTATAAATTGACCAC
ACATTTAGTCTATTATCATC
>AT1G08380 | chr1:2641829-2642328 REVERSE LENGTH=500
CACGTTGAAAAAGTACACCGCCTAGGGAGGCGGCGTTCTGAGAAGGCGTCGGTTTAGCGTCCCGGAGCTGAGAACAAAGC
ATCTTCACCGCCGCTAAGCTGTAGTCCATTTTACCCGCCGATCCGACTCGGCTGATCAATTTCACAAATGCCTTTACCTC
ATCGATTACCGGATTAAACCGAACCGAACAAATGGTATCGGTACAGTAATTTGATTTTGATTTTTGGCAGATATTGGGAG
AGGGAATATTGTGTTTGAAAAAAAAAAAATGGAATTCATGGTGTTTTGGCTTTTTGACTAATTAAAATCATTAACATGCA
AACTAAAAGATGTAAAAATCTTTATAAAATACAAACAAAAAAAATAAACAAATTTTGAGACAAAAAATAAATCTGGAATC
AATCTTATCCAAGAAATAGACCCACAATATCAAAGAAAATAATGAGGTGTCACAAAGCTATTGATTGATAACACATCCTC
GAAATCTCTCTCTTTGTCCA
>AT1G14020 | chr1:4802220-4802719 FORWARD LENGTH=500
GATTTCGTTTCAGTTTTTGTTTTGTTTTACAACAGCTTGAAAATATCTGAATAAAGGAGATGAATATAAACAGTGGTTTG
AATCGTGATTAGTGCAATAAATAGATGACAGTAATAAAAAAAGTACGGGAGAACAATTAGGTGAATCCGTTGACGAATGA
CAACGACTATCAAAAAGGCAAAATGTGTCATCTTTCTTTATATGTTTTTCAATGTTGAATATTCTTGAAATCTTTATTTA
TCATATGTTTTTCTGATCAATCATTATCCTTGAAACCTATTTTTTTTTTTTTTTGGTTATAGAATAATCTTTGACATTTA
ATGATATATATAATGAAACAAGTTAGGAAAATTGAAGCTTTCTGAATTAGGAAATAAATTGTGTAAGCAATAGAATGAGT
TTCTTGGGAAAACAATAAATAGAAGAAGAAGAAGACACTTTGACGGTTAATTAACTTATTTTCCCATCTCTCACCGTTAC
CACCTCTTTTTTTTTTTTTT
>AT1G08390 | chr1:2641714-2642213 FORWARD LENGTH=500
GATGGTGTTGCAAATGTTGCTGCCATTTTTCTTCTTTGCTGCTTTCTCCCAAACTGATCTCCTTTATTTTTTTAAGTAAA
TACAACACAAACACAAGAAATAGATTTTTATTCTGTGGACAAAGAGAGAGATTTCGAGGATGTGTTATCAATCAATAGCT
TTGTGACACCTCATTATTTTCTTTGATATTGTGGGTCTATTTCTTGGATAAGATTGATTCCAGATTTATTTTTTGTCTCA
AAATTTGTTTATTTTTTTTGTTTGTATTTTATAAAGATTTTTACATCTTTTAGTTTGCATGTTAATGATTTTAATTAGTC
AAAAAGCCAAAACACCATGAATTCCATTTTTTTTTTTTCAAACACAATATTCCCTCTCCCAATATCTGCCAAAAATCAAA
ATCAAATTACTGTACCGATACCATTTGTTCGGTTCGGTTTAATCCGGTAATCGATGAGGTAAAGGCATTTGTGAAATTGA
TCAGCCGAGTCGGATCGGCG
>AT1G64640 | chr1:24023197-24023696 REVERSE LENGTH=500
TGTTTAGTTATATTTGGATTTTGTGCCTTCACCAGATGTAGCAAACACACCCTAATACCTCTGCACGTCAGCTTATTTGG
GCTTTAGCCACTATTCTTCTTGAATCTTTCTACTTTTTTTTTTGTGCGTCAAAAACAATCTTTATAAGTCGATTTTGGCC
CTAAACCATAGAAATGTAGTGTTATTTAAAAGGAAGCTCAATCTCTCTTTGCAATTCTGAATTCAGGCAATAATTGTCTC
TGTTTGAATGTGGCGATAGTCAGTCATAAACTAATACACTTAAACACATGAATAAATCTATGGAACCACACGTTATTTAA
GAAGTGGTGGCCATGTGAAACAACAATACACAAGCAGACATTATATAATTGCAAATGAATAATCGATTAGACCCATTTAT
GTACTGATACGATGCGACATTGGCCACTTCAGGCCATGTGCCCCATCTTCAGTCAGGGGTACAACCGTCATTCCACCTCC
TTTGCTTCACCAATTTATAA
>AT1G69935 | chr1:26343127-26343626 REVERSE LENGTH=500
GACAAAGAAGCTAACCGTTTCCTATCCCTCGGCTACATCCAAGGATCCAAGTGGCTTCTCCCACCACCCGCTTTGTAAAC
TCTTCAATATCAAGTCTAAAATCATATTTTGCACATATATCACTTTTAACAAAAAAATTATTTTTACATATATCACTTTT
AGCAAACTTTTTCTTTACCTAGTCGTCACTACTTACGACCCTATGTATGCTTTTATGCAAAGAACCGAGAGGTCGATAAT
CTGAGAAACATATAAGCAATCGAGACTTAGCCGAAATAAATTGATTTTCTCTCTCAAATAAAAGTATAAATGGTACCCTA
TATTTATGTAGCTTTTCTAAAATAGCCGAGGTTTTATTTAATTATCAAAAAAGTCTTTTAAGTCTAAAAGTAAAACTCGG
TCACGACCAAAGTAAAAACTACGAAACAGTACCTTTTGTTTATGTATACTTACAAAAGTATCCCAAATGTATTTAATTAT
CAAAAAGGTCCGTTTTAATT
>AT1G64650 | chr1:24026422-24026921 REVERSE LENGTH=500
TTGTATTCTTAGGAAATAAGAATGTTAGGTTTGCTTATCTCTCCTTAGTCCTTATGATTATGAGAATTATTTTCTATTTT
AGGTGTTCCATGAGATATTTATAAAAAAAACATGATAATGAAACTACAGTTTTTTTTTTTTAATTCATAATTTTCCATTA
AAAAGACATATTACAAGGCCCAAACAGAAAATACAACACATGCCTCAGGGCCAAACAGAAAATACCAAAAAACCAACAAC
GGAGCATAAAGCCCAAAGGGGAACCATGGAAACAAGACCCAAAATACAACGTTATGTGTTTCGGCTGCATCATTAAAATC
ACAAATCTAGTCCGTTTGTAAGCCCATTTGGGTAAATTTTAGTTTTGAAAAAAAAAAAAAAAAAAAAAAACATTGTTGGA
AGGTTAGGAGGTTAATAAATGAAAAAAAGAAATGAATTAGAGAGAGGCAAAGGCACATAAACTTATTATTATTTAGTCCG
CATTTAAATCAACGATATAT
>AT1G64630 | chr1:24018990-24019489 FORWARD LENGTH=500
TTCTTGGAGATAGGACAAGTGGTGAGAGGATTGGGATTGAAGATATTGAAAGGAGTGATGGAAACAAGAAAAGGACAAAT
ATGGGCACACTTCATCGTACAGGCAAAGCCACAAGTCACAAGGATTCAAGTCTTGTACTCACTTGTTCAGCTCTTTCAAC
ACCACACCAAACATGATGATTTATTATCATAGTATAATACCTACCACTTTGATTTTCTTTCTTTTTGTTACAACAACAAC
ACAAGAATCTGTTGATAAATAGTAGTAACATTACATCAAAGAAGATTGTATGGGCTCGTGGAAAAAAAAGAAGAAGATTG
TATGGGCTTTAAAACATTGACTAAGACAAAGAAAGAAGGCCCATTTAAAGAAAAAAGGAACGTAACGACACCGTTTTGGG
TGGATAACAGTTAACTGACTGAATCAGAAAATAGATGCCCGTTATCCTTGACGAGGATAAAGGGGAGACACTGTATATAA
ATAAAAAGTTGAACAAAGAT
>AT1G64625 | chr1:24016143-24016642 FORWARD LENGTH=500
CACCATTTATCTTCCTCTGTTGTGGGGATCACATTCTCCTCATTTTTATTTTTCCATTGCACCAGTTTCCACTATAGAAA
TTTTCATCAAATGTTAGTTAATTAATCATATCTAAATATATTGAATACTATTAAAGTATATCATAAATTCGTATCGAGTA
TTTAATGAATCGATGATAAAAAGTAAAATCAAAATAAAATCTCCCTTTATGGAAATTATACCCTCGAAGATCCTCTCCCG
TCCTAAATTTTTCAAAAGACAACAAATAAATATATAGTAATCAAAGCAAACTTTTTCACTAAACCGGCAATAGCCGGTGT
AATTCACGTCACTTCCGGGACAAAAGCGTGACTGGACACCGGCAGACAAATCACATCAAATAAATAATAGTAATATATTT
AATTCCTCAGACAAAAAGGCTCTTCCACTTCTTATCGAATTACAAACATTTCATGTTATTGTTTGGTTATATATATAGAG
AGACAAAGCTCTTAACTCCT
>AT1G64620 | chr1:24006492-24006991 FORWARD LENGTH=500
GCAACTATAGATTGTAGATAAAAGGGACAAAAGTTGAAAGGAAGTGGAAGCAGCAAAAGATGTTTCAATGGATAGGGGAG
TCATGACGTGACTAATACACTTCTTTTTATAAAATGTACTATACATTAGTACTAAATACAGTATTGTACAAATATTCCCG
TAAAAACAGTTTTAATTTTTAATCAAAAACAACTATCAAATATGGATAAATTAGCGTCCATAGTTAAACAAAAAATGCTA
CCCTAGCTAAAATCTCCATTTCTTAGAAAAGAAAAAAAATTCTATAATATATAATACCTCAAATGAAAAATGACACATTG
TACACGTTCATCAAATGGGAATAGTATTAGTACTAGTAACCTAAAGATTTGGTAAGAATTAAGAACAAACAAAAACTAGA
GAAGAGAGAGATATGTAAGAAGAAACACATGAATAATGGGACAATTTTATTATTAGAATTAAGAGATAAATGAAAAAGAT
TCGTGGGACGGCGGGCGCAT
>AT1G14060 | chr1:4818021-4818520 REVERSE LENGTH=500
TGTTATCATGAGCTTTGTCTTCATACTTAGAGCCCAGAAAAACTTCACCGGAGATTTGAAATAATTGCTGTATTCAATTA
TTTATCAAAGAGTTTACAACTCTTATAGTGACCAAGTCAAAGAAACTTGTCTGCCTGTGAAATTTGACGAAATCTGAAAG
CGACTGTAATATTAATCTAATGATTACTCCCTATATTTATCTTCCTTTTATTACTATAAAACGAATGATGTTGGTGTCTA
TATTCGATTTGTAGCAAATAGGAGACTTGTGTTTAATTAGCAACAAACATTGATGTTGAAATCTTAACAATACATTATTC
TTGAATCGTCTTGTGGACAGATCATTCTTTTGTTGTTGTTTTATCATATTCACTTTGGTTAAATTCTTACGGTTTAACAA
AGGTTTAAGTTCGGTTTGGTCCGGTTTAGAATATCCGGTTCAATAGAAAGGTTTTTGAGGGGTTTTAACATAAAGACGTT
TCGATTGATCATTTCTCTCT
>AT1G08400 | chr1:2646036-2646535 REVERSE LENGTH=500
ACAGATTGATAGACAAAGGTGTGGAGGAGCTGTGATTAATGGTGTAAAGACGCTCTGCCTCCTCAGCTTGCTCAATGATG
GCGTCGATGTCACTGACCTCAGTCACAGATTCGAGAACTTTCTTCTGTAGATTCTTGTAGTACTTGCCTTTGTCTTTGGA
TTCTTGTATCATATGGTTGTGGTGCTTCACGAGTGATCGCCCCAACGACGTCTTTTCGCTCTTCCCCATCTCTCTGTTCT
CAAGTAAACCCTAAAAGTCTCTAAACCCTTAAAAATGGATTCGCGGCGCGTTTGTTATGTTGCTTCAAAAGTGTTAGGGT
AAAGAAAACGTCAGCCGCCGACTACACTCGCTGCACGGAGAAGCTAAATTTTTTTATCAAAGCGATTTTTTTTACTTTTT
ATTTTCTTCAAAGTAAATACTAATTTTTAGTTAAACTTAAGGGAAATTAAAAATCATAACATAACCCATCATTAGACTCA
GAGGACACGAAGGCTTTAGA
>AT1G35870 | chr1:13334757-13335256 FORWARD LENGTH=500
ATAAACTTCTTCTCTCATCTTACTCTCCGCCGTTTCCGGCGCATTTCTCTATTTCCCTCTCTTATTTCTTAAGTTTCAGT
TTGGTTAAGCTCCCAAGCTTAACATTGGTGCTTTCCTTGAGAGCTAACAATGGCTCCAGAAGATCCAAAGGCCGTTGGTC
CCGAGTCAAGGTTCTGAATCGCCAGGACTAAGTTCAGTTCACCTCCTCCCGTTGAGATTCCTTCGCCTACTCTACCCCTC
AAAGTTCGCGTTACCAACCAAGAGAAAGAGATGACTGTGATTAGAGAAAGGGTTCAACAGCTCCTGAGATTTCAGATCTA
TGGTCAAACAAGAGATGGAAGAGAGTCAACACCTCTCTCCTTCTTAAGCCCCTGTCCTGCTCCTTAGTTTCCAGGAACGC
CGCTACCCATCGCTGAGAGACAGAACAGAGACATCTTGCGCCCTTGTCCTACACCGGTAACACAGTCTAGGCCACAACAC
ATGCACTTTAACACCCCACC
>AT1G14030 | chr1:4807518-4808017 REVERSE LENGTH=500
AAAACATTTGAATTAGACCACTTGATATTATGATGATGATGATGATTATGAAGGTATGTGTGATATGGTGGGTACATACT
ACATATATGTCTCGGCCAATCTCTTTTGTTGTTGTTGTTGTTGTTGTTGTTGTTGTTGTTGTTGTTGTTGTTGTTGTTGT
AACATGTTGCATTATCTTGGAGGAATTTAGAATGAATATTGGGATCTCCATGAGATGTTACCTATTTAAAACTCAAGTGT
CAAGTCAGTAGATTTGAGGTTGAAGCTATAGTTGACCATTTTTCTTCTTACAAAGGTTGAGATGACAAAAAAAAAAAAGA
AAAAGAAGTTGAAGCTACCATAAGTTAAAAAGATAATTTTTTAAAAATGAAAATAAATACAGACAATTAACAATTTAATT
ACATCAGAACAAAAATAAAATGTAGGCCTTGGCCTTTTAGAATAATGGGCCTTTAACATTGGTAACTAGAATAACTAGAT
TTTTGTCTCATCAACAACTT
>AT1G14040 | chr1:4809988-4810487 FORWARD LENGTH=500
TACGATAATAATTCCAGTTTCTCACCCGAAAAACTGAAGCATAATGTTTGCTCACACACTGACACACACTGTGGTTAAAT
AAAATATCGAAAGTTAAATTTACAAATTGTTTTATCGTAATACTTGAAAAACCAAAGATTATATTATGTAATTATAACAA
AAAGAGATATAATAAATTACTGGATTTCAAATCTCTATATTTTTGTCTCCACTTTATCAAAAAAAAAAAACATCAGTCTC
CACTCTCCACGCGCCTTTTAGTCGCCCTCTCTGAATACACTACAGTACAACGTTGAAAAGAATTCAATAAAGAAGATCAA
AAAGCAATAAAGTTAATCCTTACTTTAATTAGAAACAATTTTCTAATCATAAACCTTTATCATATCGTCAAAACATATCA
TGAACGACTTGTCTCTCTCTGTTCTCTATATATATATGACTCCTCTTCTTCAAAGTTCAGACACAAACATAAACTAGCGT
TTAATAAAAAACAAGAAAAA
>AT1G08410 | chr1:2645689-2646188 FORWARD LENGTH=500
ACACGAGGGTTTGGTAACTTACGGAGACAGAGGAGGCTCTCCAGGTTCAATCTCAAATCTTCGAGTGAAACTTTAGCGGA
AAGTGAGGTTGAGATCCAGGAAACGGCGTGCTTCGTGAGATCCGTCCGGAGATGGAGAAGACGGTCGTTTAGATCAGAAC
AGTCGTGGTTTAAATTGGACGTCAGAGTCGAAGCGCGGAGGAGCAGATCTTGGAGGTCTACGAAATTACCGTCAATAAAG
CCTAGTGCGAGACCGGGAAGGGTGGCCGGGTTTGGCAAGACGAACGACAGTGGAAGTGGATGTTCCATCGGAAGCATTTG
CCGGGAAAAAGGTTGTTCCTTTTGTTTTCTAAAGCCTTCGTGTCCTCTGAGTCTAATGATGGGTTATGTTATGATTTTTA
ATTTCCCTTAAGTTTAACTAAAAATTAGTATTTACTTTGAAGAAAATAAAAAGTAAAAAAAATCGCTTTGATAAAAAAAT
TTAGCTTCTCCGTGCAGCGA
>AT1G08710 | chr1:2771133-2771632 FORWARD LENGTH=500
GAAGACGATGGCGTTGGCGAGACTACCTTCGAGCTTGACGGTGGTGGAGTCGGAGGGATTCTCGATGTAAATGAGGTTAG
CGGCGCTACGGATCTGAGGGTCAGAAGTGACAGAGAGAGAGTAGGTGAGAAGGACGACGAGGAACATGCAGATGGAGACG
GGAGCCATCACGCCGATAATCTCAACTCCGAGGGAATCGAGGATACTAGACTCCATCGTTATCGATTTCGGTGGATTTTT
TGGCTTACGCCATTTTTGGGAGTTCTAGAGGAAGAAGACGAGAGGAGAGAGGTACTTCTGAGTCTTCTTCTGACCAGCAG
CTCGTCTATGCCAATATTTTATTTTGTTTGTGTCGACCTACGATATATCATTTAAAGCCCAAAAGGGCAAATAACGGTAC
AACAATAACAGCCCATTAGGCCCAATAACTACAAACAAAGCTACTTTTTTAAAAGTATATCTATTTAATATATTAAAAAT
AAAATTCGGTTTCGGGATCA
>AT1G08720 | chr1:2773530-2774029 FORWARD LENGTH=500
GGACCTTTTTTTGTACTCGGATTTTCCAGTTTTGGTTTATAGTTTTTTACTAGTCTTTTCATGAATGTGATGATGATATG
GAAGAATGCTCCTAATAAGGAATGGTTTCATGATCATCATTGAACTCTAGAGAAAACGATTATAGATACTAACTCATGGC
TAAATGGTTTCTTAATCTGGTTTTCGTTGCATTGAATCATAGTCGGTTCGGAATCTCCCGCTCGAAAACTGCCTGGAATC
TAGATGGAGGATTTACGGATATAGACATCTGTTGTCAATCGGGTAATTATGTTTTTACTATTAAAAAAAAAGTTACCCTA
TTAGCCGCGTACAGAAATTCTTCAGCGTGTGGGTCCCGATGGCGACGTGTCACAATTACCTTTTGCTTAATCTTAATTGG
ATAATTTTAACAAAAAGGTCAAAACAGTGGCATAGTCGTAAATCCTGTAAATTTGGTCCCTCCCTTTTTTAACTCGCCGG
CTAAGTTTCCGTCACTCCCA
>AT1G08730 | chr1:2779463-2779962 FORWARD LENGTH=500
AGTGATTAAGGTCCACGAATTGGCGCGAATTCCATGGGAAGAAGAAACCTACCGAAGTCCGAGGATGATTGTTTCCTCTC
TCGCGCGAACAACAATGTCACTCTCTCTCTTTCTCTCTGTTTTTCTATTCTACAAATTGCTGTTTCACCTCTTTTCTCTC
TTTCTCCTTTTCCGATCTCGATTTTTCCCAATCTCATGCTTTTTCTGGTGACTGCATCGTTTTACTTTTGTTCTGGGTGA
CCCTTATGCCTGAGGATGTCTTCAAATTGTGGATTGATTTTGAATTTTTCCGAAAAAAATCTGTAACCGATTGAGTTTCA
TCCGGTTTGTCTGAATCTCCGGTGGTCGGTCTGTTTGTCTCGAAAATCTACAGACTTTTGTATGTTTCTTGCGTACAAAG
TCACCTCATCCCACTATATACTGTGGAAAAATGTCCCAAGGATTGGATTCCCTTCACTTGTATCTCTTGTAAAGAAGGAA
AGACAGACTAACATTGGATA
>AT1G65347 | chr1:24274397-24274896 FORWARD LENGTH=500
CCTTAGACGTACCCTACTTCCTAAAAATGAACGTAGAGATGATCCAATCTCTGGACTGGAGCCCCGGCTTTCTATTTTCC
AGCTTAATAAAGATAAAGATGGAAGCTGTTCCCGCCTTATCTCTAACTTTTCTTAGTAGACACTGTATTCATTTACTAAA
TAAAGTAATTTCACTACTGGACTCCGCTCGCTTTCTATAGATAAGAGTTGAATACACTGAAACTACTCAAAAGTATGCTT
ACCCGGGATAACTATAACTAGTAACTAAAAGTAATAAGCTTGACTCCTTTCAGGAGTAGGTATGCGGTCAAGCCTGTTGG
ATTCGTTTCGTTAACATGATTCCTCGAAAAGTCATTATTTGATTCTTGATCTTTCGATCGTAGCGCGAAGACATCACCTC
CTTCTGGTAGCATCATCGCAATCACATCTCGGTTGGATTATCTGAAGTGAAGAAGTATACTAGAAATAGCTTTTCTTTGT
CTTTGTTTGATTTGTTATGT
>AT1G65350 | chr1:24277276-24277775 REVERSE LENGTH=500
CCATTCCTGATAGTATTGATTATCATTATACAAACGTGTATATATACATAAGTTAAGCTGATTTGTTGCCAAGAACATTA
TTGATTCTCATCAATTTTCTGATTTGTTTAATAAATTGCAACGGCAAGTTTAAGGCAGGAGATTTGGAAGATTCTCATAG
ATATTGGACATGAAATCTCTATAGTTATGACTTATGAAAGAAAAAATCTCGGATCAACACGTTTGACAATATTTAGTAAA
GATATTCTAAGCATGAGTTTTTACCTAAATATATAATCCTGAACTTATGTTTTTAAAGCTTTCTAAAATCAACATACGAT
ATGTATTTATCCTCAAGATTTGGACAATCCTACATTCAATGTTTTAGTAACCGCGCAAGAAGTGAGGTCATCTAGAACAA
AAGACAGAAATGTTGGACCTCAACTTTTTGCTATGAGTAGGCTGATTACAATATCCAGAAGGAATCAACACTCCATTTGG
TTCTCAGGTTAAGAGGTGGT
>AT1G65360 | chr1:24280837-24281336 FORWARD LENGTH=500
TCTATATAATAAAAGGAAGTTGGACATAATATTTCATTAATGCATTATGAATTTTATATAAATCTTAAACACTTAATAAT
TATTTATTTTATTTTATAAGATTAGTTTGATTAATAAAAAAGGTTAAAAAGGATATTGACTATAGAAAATAATGGAAAAA
ATCCTTTAACCAATCATTGGTACCTATATTTGATAGGTTTGTAATAGGAAAGATATCCCCAAAATTTTTAATAACTTGAC
AGGCTGTAACAAATATAATAGCTAAATGATAATGTTATAGATAAAACTGTAATAATTATATACCTTTTATTGACAAAATC
TGTAAATCTGTATCTAAGCCTTAAATGGTAATTTATAATTTATTTCTAATATATAAAATAGGAAATTATATTTACATTTA
AAACTCTAAACAAATTTTGTATGTTTTTTTCTATAAATACAAAGACATATTATCTTTAATACAATCAATTCAATTTTTCT
TTCTTCAAAACATCTAAAAA
>AT1G02030 | chr1:357259-357758 REVERSE LENGTH=500
GATATAATTTACTTGTTAAGCCATCAAGAAGGAGATATAATTTTGAAGTTTTCCAGAAAAGAAATTGTAAATTCGAAATT
AAGAAATCACAAAGAAGAAAAATATCAAATAAATAAACGAATATCACGTATCAAATAACTCTCGTGATATGCCCATATAT
ATTTTAATCATGTTAATAATCAAAAGGCTCTTACTACACTGAAAACACATGAACATGAGTCAACGCCTCAACGGAATTGA
TAATTTTGGTGGTTCTTAATTAAGCACCGATTGCAAGGAAAGGGTCATTTCTCTCAATACGATTACAAGAAAAGAGTCAT
TTTTATCTCGCATATATGTTATTAATGAGTGGTTGCCATTACAAGTTATGAACTTTTGACTTTAGGAAGCCCACCAACCA
TCAGCTGAAAACTAGGATTAGCGGGGGGAATTTGATTAATGTCAACTGATATCCTCCAATTTCTCTTTGAGAAAAGCTCA
AGCAAAGTATATGACTCTTT
>AT1G65365 | chr1:24284207-24284706 REVERSE LENGTH=500
GCGTAGAAGAGAATGTGAAGTTGTTTCCACCAAACACTCTATCTATATCTATTTAGCTATCATGCCATGTCTACTACTCT
AGGACTATTTGTGTTAAGCGTAGAACTGAATGTGAAGTTGTTTCCACCAAACGCTCTATCTATATTTAGGAATATCTCTT
TGTCCATCATGCATATCTGACTATTGTATGACTACTCTGTTTTATGTGTTTATTTAATGAACTTCTTAGTTATTAATTTT
TGTTTGTGTATATCTCAAAATGTCTCAACACATTCCTCTAGCTCTTTGAAGTTGCAGAAACTAGGGACCTTCACTGCTTA
ACTTATCTATTCACTCTTTAGGCCATCAATGGACCAGCTTCATAAAACAGAATCTCTGGCCACAACCTGCATACCAGAAA
TCTGAGACTATAAACAGAGAAGAGATACATAAGAAAAATAGCACAAACACTTATAGCGGCTGGTTGCAACAATACGGCAT
CCTTAACGAATGTCGAGCCA
>AT1G02020 | chr1:354970-355469 REVERSE LENGTH=500
AAGATCAGGAATAATAATTAGCTTGATAGATCTAAATCTCCCAGCGCCATCGGAGGAGGAAGAGATGGCCTCGTCGGTTT
TTTAATGCTTGATCAGATTGGTCAAACTATAGTAATTACCACCTTTGATTCCAAGTAATGTAGTAAAATTCTCCAAGTGT
ACGTATTGAGGACAAATTTTGATGTGGTCAAAGAACACAAGTGAGTTAGGTAATGAGGGAAATCATGTGATAGTAGTCGA
TTTGTGTGGGAAAATGGTAAAGCATGAAAGCGTGATCGAGTGACGTGGTTTGTTGTTGCTCAAGTCGTGTGTTTCGTTAT
GCCAATGAAATAAAAAAAGAATACCCAAAATTACTTATATACTCTTAAAGAGGGAATTTTGCCGACTAAGAGACAGAGAG
ACCACCGTAACTTTTGGACAACAAAAAAGCTCTAACGAGTCACGCCTTTAGATTGCACTTTCTTCTTCTTCTTTAAAAAA
AGGAAAGAAAACAAAGGTGT
>AT1G31360 | chr1:11231833-11232332 FORWARD LENGTH=500
GATGAATACTTCACGCGTACTAGTTTTTTTTCTTCATGAATACTTGTCGTTGTGATGCAGCATTTTGAAACATGAATATC
TTAAAGCCTTTTGCCCAAAAAAAAAAAGAATATCTTAATGCCTAATACTTGGATTACGTATTTATGTACCAGTATCGCGA
TCAAAACAATCACCTTTTATTCAGTCAAATTAAACATAATTTATGATTCATATATCCTCAAAAACATATTACAAAATTAC
CAGGTATCTTTGTATGCTATACACCACTATTCTAAATTTAAAAATTAATATAGAGTAATATATACTATTAAGTTTTAAAA
ATCGAGATTCATATTAATATAAAACATCTTACTAAAACAATGATCAAAGTTTTATTCATATGCTCAATAACATTTTTATG
ATTAAATTAAGCATACGTCGAGCATCATTAGTTAGGTTCCAAGTACAAAAGCCCATTTAGATTATTTTAGCCCGTTTAAG
GCCCAATATGTTCTGCTTCA
>AT1G31350 | chr1:11222787-11223286 REVERSE LENGTH=500
CTGCTTTTTTTTTTTTATCTCATCCGCAAAAAGGCTAAAGTAACCCTAATATAGTTAATTCTTGTTTTTTTCATGAGTAT
ATTTTAAATAGGATGAAGTCACATATTTTAAAAGCTTAAGCCAACAAAACTAAGTTTTTACAAAATAAATTTTATTTCTG
TTCACCGGTTCTTTTTCGATATTAAAAATTGATCTCGATGGAAACCAACCACAATTCTTACTAAAAATCTCTAGTCTTCA
CGTCTTTGTTTAATGGTTGATACTTGATAGGCTTCTGAAACTAAAATACTGTATAAGATAATCAAATATAACTAATATTA
TTTTACTGATAAAATTCTCTATAGCCACTTGAATACTATAATCATATGTGATGCTATAAATGTATAATTTTAATTTTATA
AGTTAGCTTTACGTATTTATGATAGAGATGGTAACACTTTCCAACTTTGGCCTTTTCGATTTTGATATATGTATGGCTCC
TACGCCTTTACTTACTTTTC
>AT1G02000 | chr1:345312-345811 FORWARD LENGTH=500
TAATTTTTAATTTAATGATTTACTCCGTTGATGATGCTGTTCACATAATAACTAGAACCTACTAGTTAATGCTACAAAAT
GCAAACAAAACAATTTCACATCGCGACACTCTTAATTAAAAAAGATTTATTACTTGATCCCCTTGATCCACAAGTTAATA
TAAGTAGTATTTCCTAAAGAAAGAAAATGACAGTTAATGTGAATGACAGAATGAGTAAGTAAACCCCATTAAAAAGGGCC
GATGATAGAAAAACACCGTGGAATTAAACGAGAGCACTAATCTCATTTAATTAGTTACAGGTAAAAAGAGAGTCAACTAA
CTAATTAATGGTTAGATCTCTCTCTACTTCCCCTTGATTTGTTACAGTTTACTCTCTTCTTAACCATTTTTGAAATTTGA
AAAGAAATTTTTTGATTGGACATTTTTTCTTTTAAAAAAAGAAATAATAAGATTGTTGATGTAGCCATAGAAACCGGGAG
GCACAAAAAACGGCAACCAA
>AT1G31355 | chr1:11228488-11228987 FORWARD LENGTH=500
GAATAGTACGAGTTATTTTTCTCAAATTTTAAACAAAATTCAGTGTGGAACAATGAAATGTACGTATTAATCAAAAGTCG
TACAATATTTAAAATGACATGTTCTTCCTCTTCATCTCAAAGTTGTAAAAATAAGTCTGTTCGTTTCGTCGCCGCATGTA
GTTGCGGTTGCGGCAGACGCATATCGAAGCTGTTCGTTTCACTACCGCAGATAGATGCGGTAAAACGCTGCGGCCGACGC
AACGTTATGCGGCGAAAAAAATTAAACGCGGATTAAATTTAGCGTTAGAATTAAAAAGCTGCGATTAATATGCCAAATGA
CAGAAATACCCTTAATATATTTAGAAAACAACGATAAAACCTAACTCTAAAACCTAACACATTCACGATCTGAAAATTTT
CTTCTCTTTTACACAATTTCGATCTGAAAAAGTAAAGCTCAGCGATTTCGAATTAAACTCGGCGATTTCGAAGTAATGGG
TTTTGTTTTAGAAGTTCTCT
>AT1G02010 | chr1:347391-347890 FORWARD LENGTH=500
TGAGTGAGTGGATTGATACACACCATAAAGAAGAGACATGATTCATTCGAGATTATATATTCTTTACATTTGTATTCTGC
TTTGTAATTTCGATCTCTTGAGTCGAATCTCTGATATTTATTTCATAGGAAGTTCACATTAATCTCTGTTATTCAACCGA
TGGAGCCAGAGAGAGTAATGAATATGATATATACATTATGCTATAAAGCTGAATTAGCAAAGCACAAAGTGAAACAAAGT
GTGATTGAAGAAGAAAGAATGCAAATTAAGTAGTGAATAAGAAAAACTGCAGGCCTTGGGACTATCTGCATAACTAAAAT
ATATGGTTCAAATCCAATCCAATGAAGCATTTTACCAATAAATCTAATTCTAACTAAAGGATCAAATTCAAAGTTTTTCT
TGTAAACAAACATACGTAAAGGAGGTAAGCTTGGTACATGAGAAATAAAAATAATATTTAAGTTAGTGGTGAAGAAAGAA
GGGAAGAAGAGCTAATTTGA
>AT1G01990 | chr1:344342-344841 REVERSE LENGTH=500
TAGTAGGGCTGCATGATACTGGTTTCAGCGTAATAAGTTCATATCTCAAAAGAATAATTAGATTAAGATTATAGATTTAA
TCAAAGTTGAATTAAGAAATAAAAAACACATAGTATCACTAATAATAATTAGGATGTAAAACTAAGGTCGGTGCAGACTG
CACATGTTGACCTTGTTTATTATATGTGTTTTGACCTTCTTCTTGTAGTATCTCTTTATTACAGAAGAGAGATGCATGTT
TCTCACTTTCAAGAAACATTTTGGTACTGGTAATTAAGTTGATAAACCTCATTTGAGAATGAGAAGTAAATAATAATTAG
TCTCCTCATCTCTCATATGTATGTTAACCAAACGTATTAAATGATTTAATAATGGGCTTTAAAAGGCCTAAAATTTGTGT
CCTAAGTTTTAACATTTTAACTGGGCTTGATGAGCCCATTAATCAGATTCTTTCTCTACTCTCTTTTTTATTTCTTTCCC
GATTAATCAACAAAAATCGC
>AT1G31370 | chr1:11239364-11239863 REVERSE LENGTH=500
AGTAATCAAACAATCATGTCAAATAAAGTACAGAAATCACCTAACATTATGTTTTGTGTCTACTTGTTTGATGAAGCACA
AAAAACGTATGGAACATAAAGGCTACATTTTAATATTGATCACTTGGATGATTTTTACATAACATCATACAAACATACTT
ATAGAATTTTCTTCTACTTAATACACACGCACATACACACTTAAGACTCTAGCTCAACTACTACTACTAGACATCACTTT
TAACACCAACAACTTTTAACACTTTGTTTAGCTAGACATTAACCATCAAGACACTCTTTCTTATTTCGATAGTTAAACTA
AGGGACTCATTGCTTCTTGACTTAGCCATTAACTTTGTTTAGCTAGCCATTAACCAACACAACACAACTTTGTTCTTTTC
TTGTCCTTCCTTGCTCACTTGCTTCTTCCTCTTCTTCTTTGTTTGTTCCATCTTTTAGCTAAATCACCAAAAACAATTGT
TAAGTGGGCTTAGTATGTTA
>AT1G65380 | chr1:24286326-24286825 FORWARD LENGTH=500
TTGAAGCTCTTTACTCGAGTTGAAATCGTATGACTTATAGTGAAATTGTACATTTGGTTTCGATTTTTCTTTTACACTCT
TTCTTCTTTGAGCCGGTAAATTTGGAATTTTTCTTCATAGTGGAATCATATGCTGTTTTTTTTTTTTATAGTAAACGTTA
CAAGAATGAATGGTAACTTTATCCAAAAAAAAAGAATCATATTATTTTGAAATGATTTTAAGTAAATTCTAGGTTCAATA
ACATAAGATTTGAGACTAAATTTAAAATTTCTTAGTAAAATATATGATTTTTTTATAAATACCTATAAAATTAGTAATTA
ACAATACGGATTACGTACTGAATCAAACCCTTTGTATTTTGTTTTTCCTAGAAATAAGTGTAGATTTTTGGAATTTTGCA
TTAATTAATCACTTCTTGGGTCTGAAAGGCTAAAACAAAAGGAACCGAAAGAGAATGTTCTCTCTGTCTTTATCTTCCAC
TTCCACTTCCAGGTCGCGTT
>AT1G65410 | chr1:24294669-24295168 FORWARD LENGTH=500
GTTACTTGTGTAGATAGTTTGACCGGTTTCAAAACTTATACTCTATTTACTCTCTTCTGCATTGGTTATCACATCCATAA
CCACCAAACTATTGAATTCTATAACTGACCAAACCCAAACCGAATTTTTAGAATATCCGAACAGTTCCCGACTCTCTATC
CTATTAGACCCGAAACCGAAAAAAAAGAACTGATTGGGACGAGTATCCGAATGCCCAAACCTACCAAAGTTGTAGGCCTA
GAGATAATCCTATCGAAAAATGACCAACAACATTTTGCAAAATTTGATATTCAACCGATTTTAATTAAAGTCCACAATAG
TCATCCATAAAAAATATTGTTTACAATGATAAGGTGCGGTTCGATACTAACTCTATTTTGGTATTCGGATGATTGATCAA
CAACATTTTGCAAACATTGAAAAGAAAACGTAAATTTCGTTTCCTAAAAAAAAAAAAAATTCGTTTCCTCACAATATAAT
AAATAATTTACAAAGAAAAA
>AT1G02065 | chr1:364709-365208 FORWARD LENGTH=500
TAGTAAAAAAGAAAACAAATGTAAGAGAGAGGCCCAGCAGGGGAACAGAAGCGGGTCCCGACATAATTAAATAAGTGTAG
AACAAACGCGTTTTTTACTCTTCTTTTTCCTTAACCACACGATCACCACCAATACTAGCTAGACCCTTTTCTTTCTTTTT
TTTTAAAGTCCTGCGGGGGCTATATATGTATCATCCATATATACAATACGCTGTTAAAAAATAACATAGTAAGAGTCTGT
CTATACATACTTGTGTGTTTAATTTGTTTGTCAAACAAAAGTTCAATTAGAGGCTCCATCAACAGTTGCTAAGTAGTGAG
TTACGTTTTTTCGATATTCAAATTAATCCTACGTAGGTACTACTAAGATTACAAATTAGAAAGCTTTGAAAAATACTAGT
AGTAAAAAGGGGCAGATGATTGGTAAATAATAATTTAAATTGTTTTTAGTAAAAAAGGGCACAGACACTCACACACACAC
TGCTTTCACGACCCATGTGA
>AT1G65420 | chr1:24298571-24299070 REVERSE LENGTH=500
GATTATTAGCAAAACTAAAACAAAATTCAGAAATTAAAGAAGAACATAAACCGGCCATGACCGCTAGAATAGCCGGTCGT
GCCGGGCAAGAGCTAGCCACCGTTGCTGAAGAAGCTAAGCGGTGCTAGACGAGAGCTGACCATCGCGGAGATTTGGTACA
TAAGCCGGCATGAAACCGGACGACAAAGAACGCGGCAACGGAAAGCCGTGTCACGGCTAAACTAACGGCGATATCGGACC
ACGTCCGAACGGCAGAATAAGGATAAAGTCTCCCTCTCTGAAGAATGTTAGAGAGAGAAGAGAGCGAGACTAAAGGTTTT
GATAGTTGTGAGATTTTCAAATAATATGTGGAATTACCAAATTTATTATAATTGATTAATCGTCCTCCAAAATTTGTAAA
ACTTGAAATTCAGAACAAAAAAAAGAGTAGAAGGAGTAAAATGTCTTTTTCAACAGAATGAAAATCTAAAAAGCTTCAAT
GCCTTTTGTCATTGTTTCTC
>AT1G02060 | chr1:363095-363594 REVERSE LENGTH=500
CTCTCTTAATTTGAGAGATACCCACTTATTGCACTTTCTCACTCATTACCCCCACCTCCTTTCTTCCCTAATTACTGCGC
AAGTATTATGCATATGCGATTGTTTTAAACTAGTCCGCAAATTGATTCCCAATGAAAGGGAAACGGAATGTAGTAGATCA
TCCATACACCACGTCTTGTGTTGGTGCAGTTACAAGTTTACTTCAGGGTTTAACATTATTTTAAAATCTGTATGCAATCA
AACAATCTATCTTCAAAAACTTACTGATATGCTATGGATGATGATTAATAGCTAGGACTTAATTATATGCTGTTGCTTCT
TCTCCTTTTTTTTTTAAAGTTTAAAACAAAACAAAATATTGTGTCGGGGCCACCTCTATAATTGGGCCTAAAGTAAAGTT
ATCTAGAACAAAGAGGAGCCCATTTAGATTGGGCCTTAGAGAGTTATAGAATGAAGAAGAAAGGGTTTGTTCTCTTGGTC
CGCCGGAAGGGGTGGAGGAG
>AT1G65370 | chr1:24286146-24286645 REVERSE LENGTH=500
TAATTACTAATTTTATAGGTATTTATAAAAAAATCATATATTTTACTAAGAAATTTTAAATTTAGTCTCAAATCTTATGT
TATTGAACCTAGAATTTACTTAAAATCATTTCAAAATAATATGATTCTTTTTTTTTGGATAAAGTTACCATTCATTCTTG
TAACGTTTACTATAAAAAAAAAAAACAGCATATGATTCCACTATGAAGAAAAATTCCAAATTTACCGGCTCAAAGAAGAA
AGAGTGTAAAAGAAAAATCGAAACCAAATGTACAATTTCACTATAAGTCATACGATTTCAACTCGAGTAAAGAGCTTCAA
GTTTGCATAGTCTCAAAAAATAACATGTTCGAAGATGTCGAAAATGTCCATGAAACCAACAATTTAAAACAAAACCAGGC
CAGCTTTGTAGCTTTAGGCCCATTCTAACACATTAATTTATGTTTTGTGCAACTCTAAAACTTTCTCTATATAAATGGTA
TCTAAACCCTAGATCTAATA
>AT1G31390 | chr1:11244393-11244892 REVERSE LENGTH=500
ATAAATCGCCCAACGTTATTAAATGTATTGGCCATTAGCCTGATTATGTGATCTATGAGGTTAATAACATAATTTTATCA
GATTTGGTTTAAAAAAATAAAGGAAGGAAATTTGGGGAGAAAACATTTAGAACGTCGGAACTCGCATCACTTAACAATCT
CTCAGTATAAGTCATCTAAAACGGTGTTAGTGAATGTTTTGTTGGTGAAAGTCAAGTGTTTTTGAAAATGATTTACTTGG
GACTATTAGCCCACCAATGAGCTATCAGGAGCCGAAGCGTTTTCACAATTCTCAAGTTTTCGTAATCAACACGATTCACA
TTCAAACCTATTTGACAGTGAAGTGACTCTACTTATAAAAGTTGTTGTGTGATATTATAAAGTTTTGTACATGCCACTCG
GTTCTCGGATTTATTCTCTTTTCATCTTCTTCTAGTTCTTTTCTTAGGATTATTTTCTGGACGTTTGGTTGTGACTTGTG
AGGAGTCTTCATCAAGAACA
>AT1G02050 | chr1:360519-361018 REVERSE LENGTH=500
GGAATGCCTTAGAGGCTGCTGGAAAGTGGGAAGAACTTCAGTTTGTGTCAAAGAGGATGGCTACATTGAGAGAATCAGAT
GATTGCTCTGTATTAGAATGAAGGATAGACCGTGCATCTGGTTTCTGGTAAACAGGATCCTCTCTCTTTGTTCCGTTTTC
AATTCTGTGTCTAAAATTATCCATTGGCAATTGTAAAATTTTTGGCCCTCAGCAATTAAGCAAGTTTGTATTCATCGTGT
CTGTTACAGGTCTCTATGGACGTTGCAACTCTCTGTTCCTAACTTTCACCTTCATGGTACCTATTTCCTAAGTAGATTAG
GCTTATATTACTTATCCCGGGAAAATAGGTTTCATGGTGTTTTTTGCATTTCTAACCAACACAGGCCAAAGAATCACCAA
ACCCTAATAAAATAACCGTTTCTCTCTTTACATGATCTTCACTCTTCAGCACCAAACTCTCCCCAAGAAAACCCTCAACC
CTTCCTTTATAATCCTTTGC
>AT1G31380 | chr1:11241100-11241599 REVERSE LENGTH=500
AGTTGGTGACTCCAAATGGTAAGAAAACGTGTTCTCCAACGTTTCGTTTATTTTAGGTTTACGTGATATTGTTCCTTTGC
TTTACTGGTTTTGGGTTTTTACTCGCACGCGTCTTCTGGCCTATCCCAAGGGATGTGTGGATCATGAAACTAAAAGTTTG
TCTCTGTTTCTTGATGTTGCTGATTCCAAATCTTTGCCTGATGGATGGAAAAGACACACAAAGTATCGCCTAACTGTTGT
TAATCAAACTTCGGAGAAACTCTCCAAAAAGATAGGTGATTCTTTCTACATTTGCTTGATTATGTTTCTAAGGCAGACAA
AGGAAAACACTTTATGGTTCCACTTGTCATGGACTTATAGGACGTAGGACGTGTTGCAGTGAGATTCAATGTATGTGTTG
TGAAATTCTTGTTTTGACTGAAGTAGTTAGTATGTTTTGTGACAAAACAGTAGGACAACCCTGGTTTGATCAGCAGTATC
CCAACCGGGGTTCCCTAGCA
>AT1G02040 | chr1:359079-359578 REVERSE LENGTH=500
GAACGTGATCGAGGGGAGGTTGACTGAGGAAGGCATAAACTTCAAGCTTGGACGAGACCTCCCGCAGAAGATAGAGGAGA
ACATAGAAGAGTTCTGCAAGAAGCTGATGGGAAAGGCTGGCGATGAGTCGATGGAGTTCAATGACATGTTCTGGGCTGTT
CATCCAGGAGGACCTGCGATTCTGAACCGTCTGGAGACAAAACTGAAGCTGGAGAAAGAGAAGCTGGAGAGCAGCAGAAG
GGCGTTGGTGGATTACGGGAACGTGAGCAGCAACACGATACTGTATGTGATGGAGTATATGAGAGATGAGCTGAAGAAGA
AAGGTGACGCAGCACAAGAGTGGGGACTTGGCTTAGCTTTCGGACCTGGAATCACCTTCGAAGGCCTTCTCATCCGCAGC
CTCACCTCTTCCTAATTGTTATAATTTACATTTGGGTTATAAACATATTGTAAGCATGAAATGAGAGTATTATTTGTTAA
ACAACATCTATATAGAATAG
>AT1G65385 | chr1:24291025-24291524 REVERSE LENGTH=500
ATTCTCCTTCTGAACATTCCTATAAAAATATGGCCATCTTCTTTCATCCATGCAAAGAGAACCAGAGAATACTTGAATTT
GGGACCAAACATTATTAGTAAGTTCTCTTTGCATGTTCGAACATGCATGGATGAAATATGACCTTTGGTTCGTTTTTTGA
AGTGGAACTTATCGAGTATTAATTTACAGAGGTTTAGTATAGAAAAATCTATTTATATTCCATTGTAAAAATAATTTGAG
ATAAGTGAAAAGTAATCATTTTAATTTTTTCAAACATATTTGGGAAAGTAGTCATATTACTATTTACAATTTGCAAAGTA
GTCATTTTTAAGTGTTTGATTTATACACCTGGATTGCAAAGTGACTAGTTTTCCAAGAAACCCTAATAATAATTAAAAAT
TTCTTAATGGATTTGTTCACTATATATAACTGTCCCTCCATAGACCATGCATAATCCTCCACCCTTTTGCAAGTTCTCTA
TCTAGTTGGAGAGACCAAAG
>AT1G65390 | chr1:24291978-24292477 FORWARD LENGTH=500
AATTTTGGATTGAAAAAAATTAACGTACTAGTTCAAAACGCCAAGTTAATATCTCGGATAGTCCTACTTTCTCATGATTC
AGTTCTTTATAGACCATCTAAATCAATCCGTCTATGGATCTAAAATCGTTCTTGAAACTAACATGATGAAACGGTCCCTA
GATAGGTTGGCCGAGGCAAAGAAGAAGAAGTCAGCTCTTAACTCTAAAAACCAAAAGGAAAAAAAGAAGTCAGACCTTAC
TCGTTTTGTAAAGATTTAGTCAGCGAAGAAGTCGACTAGTGTTCGAGTGGGGAAACACGTTGTCAACTCTTAAGTCTAAA
TCTTTGACCCCAAAAAAGAGAGCAAGTTGTCCACTATAATTCTGTCTTCTTATGCAACTTTCATTTTTGGCCACCTAAAG
TTTCAAGCAAAACAACAAAAATGATCTTTTAGAATAATTATTATAATAATAACGACGATTAATGAACTCTATATATCTCA
CAAAAGAAGGACATGTTTGC
>AT1G31340 | chr1:11219459-11219958 REVERSE LENGTH=500
AGAGGTTTCGCGTCAAACCACTCACTGCCACAACATGGTCCATAGTATGTAGAGACTAGTGGGTTTTGCACTAAGCTCTA
GATTCCAACAAAATTGAATGTCAACAATTTGTTGTTTTCGTTTTTGGTTCTAAAACTAAAAAAAAAATTCAATGTCCCCA
TATTTTCTTAAAATCTAAGAAAACTAATTTTAGTACAAAATCTAAAAACTCTTTTAATTTTTGTTTTTAAAAGTTAAATA
TCCTAAAATAACAAACAAACAAAAAAATCTCAATATATTTAAAGCCACATTAATATATTTGATTTAAAGATAATTTTTAA
AATTGTTAGTAAAATTATATAAGAAATGGAGAAGAAATAATAGCGTAGCCCAAAAGCTAATTACGAATTCTATCAAAGGA
TTTATTCCAAATCTTTCAAAAAGTATTTTTATTCCAAAATCCTCAAAACTATATCCCAAATTTTATTTGTATATATATAA
TACTTTTCCCGTCCGTAATA
>AT1G01980 | chr1:342000-342499 REVERSE LENGTH=500
AATAAAGATGTGCATATCTTATACCACTAGACCAAAGAAACAGTCACAAGTAAAAGGCCGAATCCTTTTTATAAAATATA
AACAGACGAAAGCTAATGCTTCATGGGCTTGGCCCAAGTGCAGGCTCTCGCTAGTCGCTACGCTACAACTATCCCATATT
TAATTAGTGAAGAGTATTTTATTATTTTGGTCAACGGGCTATCTTTGTTGACAAAACTATCCCATTGGTAAAGAAATAGC
AAAATAGGCGTTTCATTCTCTATATTTAAACTTGATTTTATGAAGAGTTGAATAGCTGAACCAGGAAGATATTTAAGAAG
CCCGTACTTCACGCTTTAACTGTCAATCGATAGATCATAATAAATGACTATCTATGGATAGGAACTATAACTGAATTCAG
AAAGAATCTACTACTACTATAAATACTAAAAGAGTATTAATACAACGGAAAAAACAAAACAAAAAAAAGGGGGAACAAGG
GAGTTTCATGTTAAAAAGAA
>AT1G65280 | chr1:24244796-24245295 FORWARD LENGTH=500
TGCAGCTGGTTAGAGATGATGATTCAACAGATCTTCATGTAAACCATCTTGCCATCATTTGGTTTTATGTAACCTTTAAT
TTTAATCCTCGATCGGTGTGTTTTTGTACTCACCAATCGGGAAATCAAAAATCTTGTCTTCATGACATATCAAGAACAAA
GACATTTAGCAGCTTCCATATCTTGTTTTGATCGCATTTCACCTGTCCAACCACATGTTTGTCAATTTGTATTTGTTAGT
AAATTTAAGGGAAGTCAAGTCGTTTACAGGCCATGAGAGAAATCATTTATAAAATAATTATAAACTGAAAAAATAAAATA
TATAAAGGGTTTATTTTCTCAAAACCCAGTTTTTAGGGATGTTATTATGGAAATGCGGGCCTAAACGGGCCTTTAGCAAT
TCAAATATTAGCCCATAGAATGTACAACTTTTATTTTTTATTTTTCTTAATCATAAACGACGCAGTTCTTGTGTCGATCT
TCGCTCATCTCTTCTACCAC
>AT1G65290 | chr1:24250422-24250921 REVERSE LENGTH=500
AATCTTTGTAAAGTAGTAATCTTCAATATCCAATATATACCGGAAGAAAAATTACGAGAATACTATTACCGTAATTAGTA
AATCAAAAAGATTTTCATATATTCTATTAATAAACTTAATACAAAGAAGATCAAGGTATATATCTTTAGGTGCAAGACAA
GCAAAAGTAAATCTACTTGCAACTCTCATTAATAATACTATGTAAAGTTGATGGTGTAAGAGATAAAAAAAACGTTTGCT
TTGAAGAAGATAACAAGGAAATCTCAAAATTGCTTAATAGTACTAAATTAAAATTTGAAACCTTCAATTGGTTGGGAGCT
AGATTCTGAAAGCACAAATTTGAAGAATGCCAAGTCAAACGGATTAAACGGGACTTGTGAAACTGATACTACTAGATAAA
ATTCTTGACAAAGCCCAAGCGTTAGAGGGCTCAGATAGGCCCACTTTACAAATGTAACGACGTCGTTTTGCGTATCTCAA
AGTAAGGAAATCTCTCCTTC
>AT1G65295 | chr1:24251011-24251510 FORWARD LENGTH=500
ATTTGTTATCAGATTTCAGTACCAGAGATATGAACTCAAAGAAATTTACTGAAACTATGAACTCAAAGACTATATACTAC
ATGTACGACACACTTTTAAATTCTTGTCATTGACCAAATAAGCTCTTATGTATGGGTTATAAATTTTGCTGCCTGGTATC
TTCTCCACTTCACTATTCTAAATGCTAATTGAAAAAAACACTCAACGTTATTGAAATTATATTTGTCACCAAAAGAATCA
GATCCTTCGAAAAGAAGAAGAAGAATCTGTTTTATTACAATTGGTATGGTTTTCTCTATCAGTTGATTCGATATTGGTGT
GGTAATGAAGTGGAGAAATTAAAGAATAGTAAAATTAAAGACCCCACTTATTATTTCTTCCCTCAATAAAAAAAACAAAA
ACATTTCTCTACAAAAATCATAAATGTTATAACCAAAATAATTGAAAAAAGTAGCTCGAGAGAGAAGTAGCATTTGCTAC
TTTACCCAAAATCCCTAACC
>AT1G09080 | chr1:2931842-2932341 REVERSE LENGTH=500
CTGCGTGATAAATAAATGGAGTGGTTAAGCATTAGTCATGTTCTTCCAAATATTACACCTCACCGCATATGCAGTAGTTT
TGGCATTACACTAATTCATTAATAACAAAAGAAATTATCCTTATGTAAATTATGACGCAAATCTTTTTATTTTATTAATC
GGTACACGAAAAAAATCTTTTAATAATTCATGCATGTGATAAAAACATTGTTAATAATTTAATTTTGATTATAATGATAA
TTGTTTTGGATAACTATACATACATACGAAGAAGTCGTAAAACCTTTGAAAGATTTTGCGATGACGATTTAATGTCACGT
GTCTGCTTGTGATTGGGTACTTTACGTGTGTAAAAAGTAAGGAGCGCGCCAACACAAAATAACCCATTAAGCTTACGTGT
CAAGAAGTGATTGGAGAGGACACTCTACCGAGGCTAAATACGAATCATACTGAAGCACATATAAATAGACGACGAACTTC
ATACTCTTCCAAATAAACTA
>AT1G65300 | chr1:24254429-24254928 FORWARD LENGTH=500
AAAATGGAAAGTGTGGGTGATTCTGGCTGTTTAGATGCTTAGACATAATCTTACTTTCTATCCAACTAATTATTACCTGT
AACTGTAAGTTTCAATTTTAGGCATTTTATATTAATTATATTAAAATAAAAATAATAACAAATAGAAAAATGTATAGAGA
AGAAAATATCTTAAATTACCTTTGAAATATATATTTTCCTTTAAATGGACTTTCTATATAAAAAATAAATCACATTACAT
ATATGATACAATTTTCCCCCTAAATGTCTGGTTTTATGCCCCCCAAAAGGTAAAATATCTATATGGGCTGTCTATAAAGA
TAAATGATTATCACTTTACCATCAATCACATGCCAACACGTAAGGGTGAAAGTAATACCATATCCTGAAAATAAAAATTG
AAAATAGTCCAGCAAAGCAATAAGAAACACATTTTATCTAGTATATAAACAATCGTCCTCATGCTAACAAAGCAAAACAC
ATATAACAAAAACAATAGAT
>AT1G09070 | chr1:2927203-2927702 FORWARD LENGTH=500
TATCCAATCCTAGCAGAGTAAAATGCGATATGATTACTACATATCATGATATCAACATCAAACAATAATAAGTCTAACTC
TCCGGCGTGTCTTTGTCCTATTTTACGTACCTGATTACGTTGTCAAGTAACCAGGCTTACGGAGAACACCGAATTGATCA
TGGTCTTATCATTTGAGACATTCTTTAAAACGTTTATAATTTCCATATCTTTGAACGTTTACATTGCCATTATCACTAAA
CTCTTAGATACACATGAGTTTATTATTTGAACCATGGTCAAATAATAATTTACTAAAAACAGCAAGATAATTAAACTTCA
GATAAGAAGAAACTAATATTAGAAGGAAAAAAGCTATTTGCATTTAAAGAAACCGCGTCCTTAACAAAAAAAATCTCGTG
CGTGTCCCTCCCGTGTGTAAAAAAAAAACTCTTTGTTCCTTAAACCGACTTTATCATAAATGCATATATATCCTTTGCCC
TCTCCACTTTTCTTTTCCTC
>AT1G09050 | chr1:2917531-2918030 FORWARD LENGTH=500
ACACTAGATTTTATCTTTGTCCTCGTCTTCGTGCTTTTGTGGACTCTGCTTTAATTCCCGTGTCTGTGTTTGTTTCAATG
ATCAAGTCTTTTGATTGAATCGAATGTATTTGGTATTATCCCTCAACAACTTCTTTCACGATCTGAGGTAGTTGAATCTT
CAGTTTGGTACCGTGGTCTTAAATATCTGAGCTTTATACTTTAGCCCGTCGTGTTGCTCTGGACAATGTATTTATTTGAG
CTCCTTGCGGTTTGTTTGTATCTTTCATACTTAGGGTAGTGAATTTCGAAGTTGGGTCTTTTATCTTTGTGTTTTTGCTT
CTTAGTAGTTAGATCTTGTTTGCCAGGAAAGTAGGACTGATTTGCCTTTGCTGTTTGATTTATTACATTCTGAGTTTACC
ACATTTTTGGGTTCTTGAAAGTTTACATTTTCAGGTTTGAGATCCAATGATGTTGAAAATGCAGTTCTTTTTTGCTTGTT
CAGGTTTCACTACGTTGAGG
>AT1G09020 | chr1:2904816-2905315 REVERSE LENGTH=500
TTTTACTTTATTTATTTACCCTGCTTCAAAACACAAGAGAATAAGAGAAAAGTGTATTTTGAAACGTTTTTGAATGTTAG
TTTGGTTTTGTTTGATTTATAGTACTGTTTAACATCAGAAAAGACAAATGAGTTTAAAAAAATAATACCAAAAAAAGAAT
TTACTAGATACAATTTTAAAGTGGAAATATTTTTAATAACTTGGATCCTCGTCTAATTTATTCATAACATTTATGTGATA
TATTATATATATAGGAAATGATTTATTAGATAGTTGACTAAAACTATATATTAGATGCTATTATTTGCATAATTCATATA
GTTATTTATTATGAAAAAAGAGAAGAATAATCAGTTATGTAAAAGTAGAATTTTTTTTTTTTTTTTAAATGTTATCGGAA
AAACTGTATACAGTAATAAAAAAGAGAAAAAAAAAAAAAACCATATCTTTGTCGATGGATTAAAAACAACATTTTCATTA
CGCAGCGCTTCTTCGCCCTC
>AT1G09030 | chr1:2909031-2909530 REVERSE LENGTH=500
TGCCTCGAATTTCATATTTTCTATAATACAATTAAGGTTTTGACATTCCATAAGCCAACCATTGCTTCATCAAGAATAAT
TTCTTTTACCAAAGTAGCTACGCTCTAATCAAAATTAAAGTTAAGATTTAATTTTAGATATTAATTTAGTATTAACTTGT
CATATACAGTACTGTACGTAGATATCCGTATGTATTAGACGGATTGATGATGCATATGGATCAAAGCTAAGCCACAATCA
CCAAACAGGTATAAACGATTCTGCTATAGCTTATATAAGCTTAATTCACATACATATATACAGAGAGAATCTTAGACATA
TATTATATATATAGTATGTAATAAATTAAGAGTAGGTTCAAGTAGTACATCTACTCATCATACACATACACACCCTATAT
AATCTATATATAGAGAGAGGGAGGGTCATATAGGACAACTTGTATAAAAAGGTTATAAGAGAAGCGAGAGCTGATAGATT
CACTGAAACAAAAGAGAAAA
>AT1G09040 | chr1:2910817-2911316 FORWARD LENGTH=500
TTTATCCAACACTTTTTTGAATTATTTTGGCAAAAGTACAACATATTGTTTGATCGTATGCCATATTTTGGATGTAAATT
CTACTTCTAGTCTAGCATATGAGAGTTCAATATATATTATCTTGGGTCTCTTCATCATACACATTAAAAAGTATTATAAC
TGTTTTCTTAAAAATTTATATCATTTTAATATTGATTGAAATTGTAGCATGAAACGATATCATCAATTATCGTAAAAAGA
AAAAGAAAAACCTAGTAGTAACACACCGAATCAAATAATGGAGAACACAAAACACGTCCACAACTTCAAAGTATATTTTT
TTTTTATAACTTTGAACACTTAAAAGTTAAAACTGAAAACAATAAAAACACTCTAATAAAACCCTTAAAATAGCCAATGA
AAATCTCCAAAGTGCATATAAAAAAAAAAGATCTTTATATTGCGACTCTCTCATAATATTTCTCTCCTTTTATGTGCCTC
ATTCTCCTCTCGAAGACTTC
>AT1G09060 | chr1:2925763-2926262 REVERSE LENGTH=500
AGAACCAAATAATTCTTTCTATGAAACTATCCGAAATCCAAATTCCGGATGCATTACAAGTCAACAGGTTTAGAATCAAA
TTACTGTAAAACAACCTTATCAAGGACTTTTTTTTTTGTGTTTCATCAATTGGTAAGTTTACTTTAATAAAATTGCAATA
TTAATATATTTATATATAATTCTTTGACAACATATCAAAATATTTTAAATTTGAAATTTGTATACATATTTCCCTTAACT
TTTGTTTGTTTATATCCATATTTGGTAACTGTACAATGGGGATCCACTTTTGAATCAAAAAACACCACACTGAAACAAAA
ATAAAGAAAAGAAGAAAAACAAGTGAACCCATATCCATGTTCTGTCTGAATCCGAGTTTACTTCTTCTTAGTTACAGAGG
AGGAAAAAAGGAAAACCTAAGCGGAAAGGGAATATCCAAAAAAAAAAAAAAAAAAAAAAGACAGAAGTATAAGAAAAGTA
TCCTGAACATGATAGGTCTC
>AT1G31290 | chr1:11187793-11188292 FORWARD LENGTH=500
TACCTAAAAACCTTAATTTTTGACACCTCTAGTGGGTTATTATAATGTCGTTTTCGATCGAAAGTGAAACAGAGAGACAG
TGGACGCAAGAAAAAAACCGTGGGTGGATGAAAGAAAGTAAACATGAGATTTTTGTTTTTCTTTGTTAATGGTTTCCTTA
AATAAATTACAAACATAATTATAATTAAGAAGAGAGTTTCAAATAAAATAAAATGAAATGCCACGTCTTACAGTTGCATC
TGACTCTGTTTTATGTTAATTGTGACACAAGTTTAATACAGTTGTACTTTCTTACTTTTTGGTGGTTTCGTGGAAGATTA
CGACAACTTTACAAACTCTACGACTTAAGCTTCTCTGTTCCTACACCTTTTGTTCTTCTATTTAAAGCCCTCTGATTTGT
TACTTCACATTCACAAGTTTTGAAAGCAAACACATAAAGAAAATTCTAGTTCAATCTTTTGTCACTCAAGAGTCTTCCCG
ACCGTATCCAGTCAAATACC
>AT1G65310 | chr1:24256716-24257215 FORWARD LENGTH=500
GTGTTCAAAATAACCTTCCTATGATGTCAAATACTGAAACTATTTTAGAACTCTTGTGAGTTATCTTAGCACCACATTTT
ATCACTTATAACTCTTTTTTTATTATTTTTACCAATAGAAAGTTTATAACCATGTTTTTATACCAATTGAATTTCTTATA
TTTTTCAAATAATTGTAATACCAAAAGATATTCTTAGAGTAATGTACTTTACAAATTATAAAAGTTGAAAATAGCGATAT
ATGGGCTCCATCTAATGATCTCAATGCGGGACCAGCATGTGATATACGAATGTCTATATACATTATTTTCTCTGTTTTGT
AACAATAAACGAGTAATGAAATTATATTTTATTGGCTTCAATTTGTAACAACCAACAAGAGGTCGAATGAGCCAACTAGA
ATACAGCCCACGATCAATAATCAAACCTATGAAACTTCCTTCTCTCTTTCTTTTAACATTTCCAAACACTATATATACTA
ATGTCACTTACCTCGATTGT
>AT1G31300 | chr1:11193135-11193634 FORWARD LENGTH=500
AAAAGGTAACTAACATTTTTTTCCTATATATATATATGTGTGATATATATCCCATATAAAAAGTAGCAACAAGAAAATGA
TTTTAGAGAAGTGATACCAAACCAAATGAAAAAGACATGATAGTCGAAGTGATTCACACGAATCGAACTATAATAATCTA
TACTCTATCTTATTCACATTTTATCATCTTTTTGTGTTTCATGTTATTTTCTTATGTATATATTCATTTTTCGTATATTC
TTTTGTTTTTATCAAAATAAATTCATTTTTCTTTTTACCCCACTCATTAACATAAGTTAGCCATATATTATTATAAGATT
TTTTTCTTGCCAAATAAATGTAAGAGTTTCTTTTTCCCACAACTCATTAACAAAGTTTGGCATATGTAAAAAAAAGAATG
AATTTTAAACCTAATACTAGCCTTTAAAATTCAACAATTATTTTATTTTTATTTTCTTATTTTCGTGCAACAGCTGGAGT
GTTTTTTTTTTTTTTTTTTG
>AT1G01970 | chr1:337791-338290 FORWARD LENGTH=500
ATGGTGAGCTTGAGTGAAGTAACCAATATAATAAAAATCCGAGAGAACCAGATTTGGATCGCCGTCCTCTCCTCTATATG
AAATGACTTATATATCCTTGAATAGTGGCGGTAATGTCTCCGGATTTGAGGGCATAGTTGGTATTTTCAAAATGACGAAT
TCTGTATCTGTTGACCGTCCCGGTGGACTCCCCCGGTCATGAGCTTTCTAGCTTATTTATCCTAAATAAATTGCTTTTGG
TAATAGTAGTGATATCGAAAAACACCCATGATTAATTCCCAACAAATATGTAAATTTGTTTTGCGAGTAAAGAGAAAAAC
ACCTTCAACAATAGTTTTTGAATTTCATTATCGCCATTGAATTTCATTTGCGGAATAATGGGCCATAATTGTAACGGAGG
CCCAATATTAATAAAAGGCCCATAGTGAAGTGGTCTCTAGTGTTGTCTAATCCGCCAGACAGAAGTAGAGCAGAGCAAAG
AAAGCTAACAGAGTCATCTC
>AT1G65342 | chr1:24270776-24271275 FORWARD LENGTH=500
CGATAACAACCATCATAAGATTTTCTTTCTTTTGGGAAGTACTTTTTCAGATCTTGTATATATTACATTTAAATGAATAT
ATTATTGTTTTAAACTCTTGTAATTGTATGTGCGGCTCTTAATTTAGATAAAGCCTTAAAAATTAAAATTCTGGTAAATA
ACAAAAGTAATAGAAAATCTTAATTAAAGTCGGCTACGGATATATAGAAATTAGAAAAGGATAAACTTTAAACATACATC
TGTTAATAATCCAAGGAAAAGAGAATTATCTTTTTGGTTAATAATCCCTAAATTTAGGGAAAAGAGAAATTATCCCCACT
CCAATTTATACATGTAATTAACATATTTCCTAATTAAACTAGGAAAAAAAACAAAGGTATATTCTCTTATATATATGAAC
ACCCACAGACGCTCTCAAACATCACAAAGTAAATCTGAAAAAGCTTTCTCGAATTCACGTAACCAAAGAACACCCTAAAA
GCTCCGGATTCTCTTCAACA
>AT1G31335 | chr1:11217394-11217893 REVERSE LENGTH=500
TAACATATTTATTTGGGATTTAGCTATTTATGATGAATATCTTTCATTCAAGAAAGAGGCTAGACATGTGAAAATAGGAT
CGAGCTATGTGTAAGATCGGACCAGGCCGATTGAGATTGCTGGTTGCATGAGTCCATCAATAGTCCCATATTTATTTGCA
TTACAATGAAATAGTGGTTACAAATCGTCAAATCCAATGAGTGTCCATCACATTTAACAATTTTTACTTTAATTTTCTAA
GTAACTTAACTTGTCAACTTGAGTTTGATTCTCTATACTTTCATAGCCAGAAAAGCACATGAGACATGACTAATGTGATT
ATAAAAACTAGAAGAAATCGTATGGATGGGCCGACCAAAAAAAAAGATGACCGTTGAGATTTAAACGTTAAGCTTTAAAG
CTTTACAAGACATAAACGTTGCGGACAGAATCGGATCCTTCCAGAGCCTCCCACAAACTCATACATATAAATACATGTGA
AGTAGAATCAAAGCAAGAAC
>AT1G31330 | chr1:11216038-11216537 REVERSE LENGTH=500
ATATCTGTGAAGCATTTCAAACAAACATTACAAAAAATGTAGCCTCCTTCCGGCGGAATGGTAGAAGGAGTTGTAATTCT
GCTAATGTTTATTTTGGTCATATATAGATTTAATTCTTTGATATTGCAAACTCATGATCCCATTTTCTTATTATGTGGTT
AACCAATAAAAGACTCAATTTTGCAGTCTTACTAATCAGGACTATTTGCCAAAAAAAAAACTAATCAGGACTAAAAAACT
ACATCTCTTTTTTTTTTTGCTACATATATATATATATATGATTATTTTCAGTGTATATATAATATGTATAGATATTAAAA
ATAAATAAAAGATAAGTCGTGTGTAGTCCACATATCTTGAACATCAAAATGACAAAACTATTAAAATCCGCGGCAAAATC
TCTTATCCAGTGACATGTTACTTATCAACCAATCACAACACGCCACCTCATCACCCCAAGACCACTTCTCTTATCTTCCT
CTCCCTCCACTAATCCCCTC
>AT1G65340 | chr1:24269647-24270146 REVERSE LENGTH=500
TCGTTGAATATACACTTCTACGTATTTAACAAAATGATTAATGATTCACTTTCAATGAACCCAAATGTTTTTTAAAATCC
GATAAAACTTTAAACCTAAGATATAAACTTTAGAAAAAGACTTATGAAATATAAACCCAAACTAACCCATAACACCACCT
AAAATATTCTGATTAGAAAAAGACTTATGGGTGGGGACATCAATGTAAACTTTCATAATTTGCAGAAATCTTACAAAATT
TACTCGAGGCATTTATTACAAAATATGGTTCCGCCTCTGCGCATACACTATACATAAAATTGGAAAAAAAAGTTTTAACG
GATAATATGATTTAATGTCGTTACACATCCCAATGCAACGGATCGAAATAGAATGCATGTGTTTATTCATTTCATTTCGT
ATATGATATCGTAAGGGAGTTCATATACTCACTAACAAGACAAAACATTTCTTGACCAAAAGAAAAAAAAGATTTCTTGA
ATAAACATTTTGTTACTATA
>AT1G01960 | chr1:337583-338082 REVERSE LENGTH=500
TACATATTTGTTGGGAATTAATCATGGGTGTTTTTCGATATCACTACTATTACCAAAAGCAATTTATTTAGGATAAATAA
GCTAGAAAGCTCATGACCGGGGGAGTCCACCGGGACGGTCAACAGATACAGAATTCGTCATTTTGAAAATACCAACTATG
CCCTCAAATCCGGAGACATTACCGCCACTATTCAAGGATATATAAGTCATTTCATATAGAGGAGAGGACGGCGATCCAAA
TCTGGTTCTCTCGGATTTTTATTATATTGGTTACTTCACTCAAGCTCACCATTTTTTTTTTTGTCTCGTCTGCTTCATCT
TCGTAGATGTCTGTAATTCACTGACTCCCTGATAAGAATACTGCTTTGATTGGATCGCAGAGGAGGAGGCGTTGCTCTTG
TTGTTGTTATCCGTTCTCTCTGGGCTACATAGATAGATACTCACTCTCCTCTTATAGATCTAAATTGGTGATTCGTTGAA
GTCACGGCTACCAATCTGGA
>AT1G31320 | chr1:11212517-11213016 FORWARD LENGTH=500
ACTTTTAGGTAAAACAACTTATATTGTGAAACGGAGGGAGTATATCATTTACAATTTCTCTTTATTTAGTTTTGTGGTGA
TTCCGAATATTAATTACAACTTGTACCATTTAATTCAACCATATTCGAAGAAAACATTAAAGGCAAAACAAATTAAGGGG
AAAAAGAAATCAAAAGTTAAAAAAAAAAATTAAGACCAATGAGAATAGATAAGGGGTAAAAGACAAAAAGAGAATATAAA
AAAAACAAATAGCATTTGGCGCCAAAAGTAAAACTAAAATGGTCATGTCACGTGATGTTAATTTTTGCTCTACGACCAAA
GCAAAACAAACCTAAAGTTTTCCAAATCTCTGGGTCCCACTCTCAGATGTGCTGACTTTTATTTTTTTTACTTTTGTCTT
AAATCTTTGGAAATTTTCAGTTTTAATTTAATTTAATTCATCTCTCTTTCTCACTCTATAAATCCCCACAGATCCGTCAC
ACTTCACCTAGAGACCCTCC
>AT1G65320 | chr1:24262952-24263451 REVERSE LENGTH=500
TGAAATCACATGTGCTGACCTTTTGTAGTCTTTAGAAATTTGACATTTTGTTACCATTATGGGACCATTCCTCAACAATT
TCAAGATCCTAAACTGATAATACACATTCATAATAACATGGTCTATTCTTTTTTTTTTTGCCAACTTAAATGTGTCTTTT
TAAGATTCTTTTAACTTTTTTTTGGGTCAAAATCTTTTTACTTATTTTCTATTTATTGATCCATTTTTTAGTTTGTCAAT
TTATTACCCAAAATTGATAATACACATCCCTACTAACATGTGTCTTCTTAAAAAAACAATTTCACTAAAATCATATTAAT
TTTTGGGGTAAAATAATATGTCCTAATTATTTCTTCTTTATTTTTTCATTTATATATTTTTTCTTATTTTTAAGATATTT
GTTACCTATTTTCTATTTCTGTTTTTGGTCTAACAATTTGTTACCTATTTTGTTTTCATTTTATTACATCAAAGATCCAA
AGTACACATAAGATACGTCC
>AT1G31400 | chr1:11246482-11246981 REVERSE LENGTH=500
AGCCAGAGGCTGATCGCCTTTGCTCATGTTACTAGTTAGTCGTTAGTTCAAACACTATAGATGCCAAAACAAGTGTATAA
ATTAAATTAAACTACACAAAACGCCTAATATAACCTAACATTATTTAATTTATTGGCCATCTAAGAGGTAAATATCATGT
AAAACGGTGTTAATGAATGCTTTGTTTTGAAAATGAACAAGGGAAAGTTAAATGTTCTTTTTCTTGGGACTATCAGCCCA
ACAATGAGCTATGAAGAGCCGAAGCGTTTTCACATTCCTCAAGTTTTCGTAATCAACGCGAGTCACATTCAAACACGTAT
TATATGCTTTTAAAGTGAGTGACTCTGCGTTTTCTCGATTCTGTTTACTTATAAAAGTTGTTGTGTGATAATTTTCTCTA
TCAAGTATGGTAGTGTGACACTCGGTTCTAGGATTTAGTCTCTCTTCATCCTCTGGTATTTCTGTTTTGGTTTGGTTGCA
AGGAGACTTCATTAAGATCA
>AT1G31310 | chr1:11200142-11200641 REVERSE LENGTH=500
TGTTGGTCTCTAAATTTATACGTACCACATTTACTTCGTTTTTGATAAATCTACAAATCACAAATGTTCACCATTGTGAT
TATTTAAGAAACAGTGGGGAAGTAGATTTTATGAAACATTGAAACATTAACTCCATCTATTTGAAATTGTATACATAATT
AGAAATGCTAGATTCACCTAAGATTTCCTGTCCCCAAAGAAATTAAGAGAGACATGAATGAATGAACATTTTATAAGAAA
ATGAAAGAAAAGAAAATGGTCAGTTTAATAAACTAATGAATGAATGTTGCCAAAACAAACAAACAAAATTTAATGAATGA
ATGGGTTACACATTACATAGTTTTCTTTTCACTTGGCTCCCAATATTGCAATACTTGTCCTTTCTCATTGCACTTGGTGA
CAATCTTAGTACTACAACAAAAAGATTTTGACCAGTCTTCTCAATCACACACCCACAAAATAAAATAATAATCAGAACTA
TCCCCAAAACTTAAACACAC
>AT1G65330 | chr1:24267321-24267820 REVERSE LENGTH=500
AAATAACATTACTTTCACTGTTTAGCCATAACATTACTTTCTATCCAACTGATATTACATGTATTTTAAATTATTTATTA
ATTATGTTTATATAAACTATTAACATATAGAAAAAATTTAGAGATTGAAGAAATATCTTAAATTACCTTTGATGTAATTT
GTTTTCCTTTCAATGGACTTCCTAAATAAAGTATAAATCTCATTAGATATGTGATACAACTGTTTTCCTATATATCTTGT
TTTTATATATGCCCCCCAAAAGGTAAAATATCTATATGGGCTGTCTCTAAAGATAAATGATTATCACTTTACCATCAATC
ACATGCCTACACGTAAGGGTGAAACTAATACAAATCCTGAAAAATTAGTAAAATAAAAAATCAATTAATCATATCCAGCA
AAGCAATAAAAAATCTATTGACTCGAAAATTGACTATATAAACCATCCTCCTCATGCTAACAAGACAAAGCAAAATACAC
AAAAGAAAAAGATAAGAGAT
>AT1G01950 | chr1:324879-325378 FORWARD LENGTH=500
TTGTATTATTTAAAGACAAAAATAATTTTTTTTGCCCAATACTTGACGCCGTATTGCAATCTCGCCAACAAGATTTCAAA
TACACAATAATCTATCTGCTGAGTGTGTAATAATAACTAATAAGATTCAACGTGGGCCATCAAATTCGAACCAAATCATG
TAAATGGGCTCAGCCAAACCCGACCCGGATCGAATAAAAACGGATCCCTTCCACTAAGCCGACCCGTTCGGCGCAATTAA
AGCGGCCACTACCTCTGGCTAGTAGGGACCGAACCACACTGCGCAGTCAGCACAAACCTGAATAAGGGTAAAAAGGTAAA
ATACGGTACTCTCTTTTGACAAAATGGGACCCGTTGTAACGCAACGACTGTCTCTGTCTTCATTCAAATACTAAACGCGT
GTGGGCCCGCCAACCTCCTCCTCCTCCATCACTGTTTTTTGTTTAAACAAAAAAAAAACACAAAATGTTAAAAGAAAAAA
ATATAACCCAAAAATTGACG
>AT1G09010 | chr1:2899385-2899884 REVERSE LENGTH=500
TTTTTTTGGTTTTGAGTTTTTCACTTCATCGACTCGAAAAGCAACACAGCATGAGAAGGCCGTAGAAGTGTAGGACAATG
CACTGGTTGACAAAGATGAATTGTCACCAGCGAGAATAAGCCTTATGGTTGAAGTTTGCAAGTAATGATTAATACAATTA
CAATCATAACGAATCATAACCTTAAGTACAATAACAAGTAAAAAAGTACAATGACAAGTAATATTCAGTAATGGTTAATC
GAGTGATTTGATCATAGCATTATCGATTTCTTTCGGATTTTTCAATAGCTCTTAAAATATATCAATAAAAGTAATACAAA
ATTCAATCAAATCTAGTGACACTAAAAAAAAATAAAAAAATCTAATGTCATTTAAAAAATATTTGAGCAAAAAAAATAAA
ATCTAATGTCATTAAAAATAAGTGTTAAATAATTGATGACATAATAAGTGATAGAGAAAAATGTATTTACTCTATTTACT
TATTTAGGCTTATCCAGACA
>AT1G02070 | chr1:370968-371467 REVERSE LENGTH=500
TTGTCGCAAACTGTTTGTTCTGTTGTTCACATCGCTTAACACTCTCTCACTCGCACAGCAGCATGCGTTTCGTCACGTCA
ACATCGTTATAAAGTTAAAAAAACTGATGGTCGATCGAGTTCTAATGAATTTGATGATACGTGATATACAACATTTATTT
TATTTGAAAGCCTATAATTTGAAAGAAAGAAAAGACCACAAGTCACTGCATTGCGCTTTCCGTAGGCATGGAGAAGGATC
CATCCACCATATGTGCACGAAGAGTGAAAAAACTAGAAAATGACAAGACAGGGGAAAAACACAAAAGGAAGGAGAAAACA
GTCATTTCCGAAAAACTCCCCATTTTAAGGTTGGCTTTCTCTCTAAAACCGAAAAGTGAAAACGACGGCAAGCAAACTCT
CTAGTCTACCTGTACATTTTTACTAACACGCATAGTTGTATAATTACTTTAAACATCACGGCCTAACATATATATACAAG
GGTCGATATATATAAATAAT
>AT1G02080 | chr1:372835-373334 FORWARD LENGTH=500
TCCAATTCATAAGTTGAACCAAAAGGAAAGACATCATTCAACCCAAGATTAGACCAACTGTCTTTCGTGACACACTTGCA
ATTAATATGATTCTTAAAAAATGTTAATGATTTTGTTTGGAACCAAAAGACAATAAGTTAGCAGTCAAAAAAGCAGTAAA
TGTAATTAGAAAGAAGAGACATGGTAATATAATAGATATTATGGATGGTGTGACGAATAATTGATCTAATAATCATTTCA
GACAAGTGGACAACCCTACCTCCTGAGATGATCTTTTTAGCATTCTATGTATGTACTGGTTAAAAAAAGGTTTCAGAATC
AAAATGATGATGATCGTATATTTGAAAAGAAGCCAATGATCTCTACTTTGAAAGAAGAGAAGATGAAAAGAAGCCAATTA
TGAAGATGAAGAAAGGGCATAACAGAAGATTGAGTGTTATCCTTTGTTGAGGAGTGCCCAACACAAATTAAAGAATGCTT
CTTTTCCTTTGTTGGATATA
>AT1G57860 | chr1:21430866-21431365 REVERSE LENGTH=500
ACTCGTAAGTCTCTTCCGTGTTTTCTGTACGACCTATCGGGTGTTCTCTTCTTTTCTCTAAGCTCTCTAGATCCCAGTCT
TTGGGAAAAACCAGTAGAGCTCTCTCTCTGTAAACAGAAATCACTGGAAAAAGAAGCAATGACTTTTGTATTAAGGTGCT
TGCGCATCCCTTGTCGTGAAGTGAGGATGCGTAAAATACAACACTACTTTGTTAGATATATGATATAGAGGAACATACTT
ACATTTGCAAGACTCCTGCCACAACACAATTTTCCAAAAAATTTGTGAACCTTAAAATGAATTGACAGTTTAGTTTATTT
GTCCATGTTTACGAACTTGATTTGAACCATATTACTCGAATTACACCAAACCAATTTATCTTCGAGTTAATTTCAAATAA
GGCATTTGTTTTACAAAATAAGGCTTAAATATTGAAGGCCCAATAAGACCATGTACACAAAAAGCCTTTTAAACTAGTTT
CACCTCTCTCTCCCATTTTT
>AT1G57870 | chr1:21436104-21436603 REVERSE LENGTH=500
AATCCGAGGAGCTACACCAACATAAACATTATCATCCAAGTCCAAGTAATCAGCTTTTCTTTTCAAGACATTCTCTTTAA
AAAGACGATCAACAATATAAAGCTCTCCACAACATGCAACCAAGCTTAAGTCTCCACCACATTCATTAGTAAGTGAAGTT
CCATACCTAACGATACTAATCCACCAAACAATGCCTTTCGTATCCAACACGTAAATTAGCTCTTTGAGAACAATAATATC
AGAGAATTCACCAATCTGATCTTTGATTCTAGTCCAAATCTCTCCATTCCAAAACCTAATCTTCCCATCAAACCCTATTC
CAAAAACTCGATCTCCTCCCGCAAGAACAACTTTCTTAAACCCAAAAGCAATGGACCATTTCGGTTTAACAATAGATGTG
ATTTGGTTTAGCTTATCAATTAATTTTTTTATTTTATTTTAAAATAAATATATATTTTAATTCTTTTATAAATCTCTGAT
TGGTTGGTTAATTAATTGTT
>AT1G57906 | chr1:21434927-21435426 FORWARD LENGTH=500
AAACCTTAGCAATTTGGTGTCCCATCCCATCAAAACACCAATCTTCCTAGTAGAATATTAAAATCGTTTTCATAAAGCAA
AAACAGTATAAGCAATTACCAGAGTATATACCCACAGAATTTAGATCGTTGGAACATGCTAACAGAATACCAAAGTCACT
GGTTTTTCCAAATATATTCAAAACAAAATATCTTAACACTTAAAGCAGATTTAAGAGAAAAGAGAAACATGCAAACTCAC
TTTCAGAAGTGACATAAAGTTAGCAAATCGACCATCCTATCACCTTCTCAGAATATATTCTACAAACCAAACATAACGCA
TAATACCTATATATTCATAGAACCACCGAGCACATTCTTATAGCTTGAACATCCACAAGCACTATGAGATAGAAATAACT
GAGTGGTGTGGTCTCTAGCTGCTTATGTTCCCTTGATCAATCACTACAAAGAAGAAATATGGTGAATTGAAATGAAAGAG
GAAACATATTAGCAGAAAAT
>AT1G57850 | chr1:21424981-21425480 FORWARD LENGTH=500
CATTTGTTAAAGTAATAAACATAACCATTTTCTATGACGTAAAAAAACAGACATGCGATTTTGGGAGGGCTTTCACAAAA
TCTTGTAAAGGTAAAACAAGGATCAATTATGAGAAAACCATAATAATGTGTATCCTTTTGTTCAAAGCAGCATTTTTTAA
TGTACTTACATGTTTAAGTACTTATCTTTTTTCGTTTTATCCGTTTTACTCTTGCTCACCTTTCTATTTACCAAATAATA
CAATCCGACAATATTGGTGTGTTCTTGCGGCGGAGCAGATCTGTTCCGATTCTTATTGATCTGTTGAAATCGGAAGAATT
AGCAGCAAAACCTAGACTTTAAACCACCAAATCACCCATCAAAATCAACTTCTCAAACCTTCACCAAATATCCGTTTAAT
TTATGCTTGGGTTGGCTATATACTATCTTTTAGGGTTTAGTTTCTTCTATCATTAAAGAGTTTGTAAAGAGAAAAGAGTT
GGTTGGGATAAGAAATTTGA
>AT1G57943 | chr1:21438890-21439389 REVERSE LENGTH=500
TGATTCTTGTAAGTCAATGTCCAAAATATGTTGTATAGATATGGATCAACTGTGTAATTTATTTGTTGATTGTTTTAGTT
TGATTTTTTTTTCTCTGTTTTGCATTTATTTGTAATTTTAAATGTTTTAAGTCTGAAACTATAAAATTTATAACCTCCAA
AATATTAATTTTATTTTGATCAAATTGTTTAACTTATATTTTGTTAACAATTAAAACAAAAGTTTCTATAAATTAATAAA
ATATCATGTTCCAACATTATTAATTTATAGAGGTTTTAATGTACGTTTAAATTAAGTAATTAACCTTGTGTAGCGGTGTA
TAATATATACAGTAATACCTTTCCGGGTTTTGACTAGTACCAACTCTGATCTGTCAAAAAGATTTCGTACGGTATAGTGG
AAAGATCTTTTCTAATTGCAAGATAGAACTAGTCATTCCACAGAGAATGAAATCTGCATATTTAAGGGTGTTCAGACTTC
AGAGGTACCAGAGAAAACTA
>AT1G02180 | chr1:414646-415145 REVERSE LENGTH=500
ACTTGAGCTAGTCTACTGTCGAATAAGTTTGAAGGAAGTGCAATTTGGAGGTACTTGTTTATAATGTGACATAAGAATAA
TAATAATACAAAGTATTATATAGAGGCATGACCATGTGGGCTCTGATGATACAGTGTTGAAGAAGCACATGGTGGTGGAG
CCCCGGTTTACAATAGTAGAAATGTTACAGCAACATTTAATTTAAGAAAAGGAAGGAAACCTCAAACTTCAAATATGTAA
GGAGAGGAGCCAATGGGCATTGATTCGCCTTAGCCAAAATTCGGCTTTACCTCTGTTTACACATCAATGTCATTGGCCCA
CCTCCACCGGCCCCAACGCCGCCCATTTAATGAAGTAAATGAAATTCAAGTCACGTACTTTCCTTCTTTCTTCATTCAAT
TTCAATGGTTGAGAGCCCAACATCAAATCAAAGCCCAATAACCAAAATGCCTGGTTTTTTTCTTCTCAATAATAGAAATA
ATGCAACACATTTTTCATTT
>AT1G31500 | chr1:11276578-11277077 REVERSE LENGTH=500
TAGTGTCATTTACGTCAATCCCCTTGTTATATTAATATTGGTGTGAAGCTTTTTGGGAAATATATCTATAATTTCTCATC
TTATAAAGTTTTATGCTCAAGTGAGTGTTAGTATGGAAATTTTTAATTCGCAATAGTGTATATTGGTCCGTAATGGTGAA
TTAGTTAAATATCGATTAATTAGATTTTAGTCTGGTACACAACCATTTATAGACTAAATATCTGACAGTAAATGATTTAG
AAACTCATACTAACTTATATAGTTATATATATAGGTGCTTTGGGAATTTTTGAAAATTTTGGGTTTTGGATTTTGACGTT
GATTTCGATTGGATTTTTATTTGTTGGAAAGTAAATGAACCTACTAATGACCTATTTTTGGTTCTAAAGTTCCAATAAAT
AAAATGAAGGCTCACTAACTACTTTAATATAAAGACAGGGAGCAAATGATAATTATCGAATTCTTCACTATTTTATTTGA
AAACCCACAAGAGTTTCTTC
>AT1G25240 | chr1:8844731-8845230 FORWARD LENGTH=500
TGGTGTAGCTAAACTAGCTTAAGTTTTGCGAGTCTAGTGAGAACAAGTTTCAGCGTAAAAGAACTTGTACATTAGCAAGT
TTAGTCTTAACATTTCACCTTCTTCTTTCTTGTACCAAAAAAAAAAAAAAAAAAGTTTAGTCTTAACAGTTTATATTTAT
CACTTATCAGTAAAGGTTCCAAGGCTTGTAGACTACCTAGCTTCGGTTCTTAATTAGTTTCATAAGCTAGATAAATTATG
ATAAGATGATGCATGAAACCGTGTGGTGGTCAGGCCGACGTGCCCAAAACTAAGTAAACGTGTTTTGATCACACGTGCCA
GCTTTTAATTTCTATACTTGTTTAAAATTAAAACTAAACGAAAAACCGGTTACAACGGTCAAAAGCAAGGGTGGCAAAAT
AATTAAAACTTAAAATAGAGAAAACAATGTAAGCTTTGGTTTTAGAGGAAGAAAAGAGAAGAAAAAGCGAAGAAGGAGGA
GGAGGAGGAGGAGGCTGATG
>AT1G31490 | chr1:11273295-11273794 REVERSE LENGTH=500
TCGCATAACTCCATTGTTTCAGCATTTGAATATGGTTCTTGTAGAAATCATGAAGCAGTGAATCATACACACACAACACA
AAGTATTAAAGGACTTGGATCATTTTTGTCTCAATAAACTCGAAATTTTCGTTGTGTGCATTGAATTACTGAGAATATTT
GAATTTTCTTGAGAAGAAATTGTTTAATGTGTCTTGTTTATTGCACTCATAAAATAACATAAGAATTGGTTCTATTATTC
TGTAGTCAACTAGACAAAAACAATAGAAGATTTAGTGAAATGACATGTTAATATCATATGATGATCTCGTTTCAATTTGT
TGAATAAAGTTGCAACAAAATTAGGTCAAGCATTGATCTGTTTTATCTATCAACCACTAAAGTTTGTACTATCGCACCAA
CTTATAATAATAAATCATAATTTTGAGTACGAACGAATATTCTTTTACAGTCTCACCTTTCACCGATAATTTGAACCATT
GTTATTGAATAAAGTCGTAC
>AT1G02160 | chr1:410248-410747 FORWARD LENGTH=500
TGTGAAGAGGAATCGGATGTTACCAGTAAAGAGGCCGTTTTGGAATTGTTAAGGCAGTCGGGGGATCTTGAAGACAAATC
TTACCTAGCTCTTATTGATGTGGACGAAAACAGAACAGTAAACAACAGTGAAATCGATGCCCATGAGACCGATGCGCTTC
TAACACAGCTACAAGATGATTTGTAATCTGATAGTCCTAGATCTTTGCTTTAAAAAACGAATCTTGTAACCGGAGTCAAC
TGAGGAAATGCGAAATATGTATAATGTACACAAGAGACTGCCTAGTGAAACATGAATGTAAGAGCTGTGTCCCTTTTTGT
GACAGCTATTTGGAATTAGTGTTGCTTAGGGAACTGGATTAGCCTTTGTTCTCTTGTTTGATTGTTGTTACTTGTTAAGA
CTAATATTGGAGAGGTTAGGTTGTGCTCTTTTATTTTGGGCCGGACGGATAAAAGGCCCGATATTGAATATATAAGTCTG
AGAGTCTCAAAGGCCCATCT
>AT1G02170 | chr1:411279-411778 FORWARD LENGTH=500
GCTTTTGGCGTTTCCAACTTCTTTGCTGCTTTACCTATGTGTTATTTTGTTTCTCAGAGGGAAGCTCGACTGGAACGCAA
TAAGACACGGTCGTTGTTCTCGTGAATGCAGATCCTCGAATACCAATGATGTCTCAGAACATCACCTAGCTAGTAGTATC
CTGTTGTTTCATTTGCAATGGCTGTGTTTGTATGATCTATCTAAGTAAACAAGTGGAAAGTGTTTGTTAATGTTACTTTT
TACTCCCCATTGGTGAATCATGGTGTATACCTGTTAAACTTTGAGAGCAAGTGGTTATTTATTTAGTTAGAGAGTTAGAG
CTTCTCCACCACCATATTGAATAAGAAGATCTTTCTCTCATTCTTTTACTTTACTCTGGCGTCTGAAACAGATCCAGGGA
TTCCAGTAGTGAATTGGGCTTAAAAACTGTTATATGGGCTTTCGAAAGTAAAAGGTTCGGTGAGCTGCCAAAGAAAAGTC
AGATGCCTTTAATCGCATTT
>AT1G31480 | chr1:11265380-11265879 FORWARD LENGTH=500
CCATCCAAAAAGAAGTATTTTGAAGGTTTCAAAGCTACGATTCTTTTGGTAAGAATCTACGAAGGTGACCAACAAGTAAG
TAACATAGAGCCTCATTAGATCCCAAATTTTGTAATCCTTTGGCTTTTGCTATACCATAATCGCAAGTATCTTCCTAAAA
ATCACTATCGGTGGAGTGATTAAGCTAAAATGGAGCTGTTAATTTATCATTTTCCATAATTCAAAACACACATGCTTGCT
ATCTTTAAATAACACACTATTGAAACAATTTTGGTAGATCAACACCAACACATTTTATTTTGACTTTTGGCAAATTTATC
CTTCACTTGTAACAACAAGACAAATTGGTTCGTTTTTTTCGAAATTATGACTTGGCATCTACGTGGCAGTGGTTTAAGTA
GATGACAGTACACGCAACCGCTGAAGCAAAGTTTCGTTGGGTTCTCTTCTCTCACGAATATTCTTCAATACCAACAAAAC
CAATTCAATTCGATTTCCCA
>AT1G57980 | chr1:21440806-21441305 REVERSE LENGTH=500
GCCACATTGCCACTCAAGAGAGATATTTTTCACCCTTTTATCTTTTAGCTCTTATGTGTACTTGTTCTTGATTTGGTTCT
AAGAGAAACTTTTGTGGTTCTTGAAGGAACCTGTTAGAGATGTAAACTATTTTATGAGATGATCTTATGTTTATGGAGAT
ATATATAAGAGCTTTAAATGATCTTTATGTACTTTTGCTTATTTGATTAATGTTTTTCAATATGTGTTTTAGCATGACCA
TAAGTGAGTAGTCTAGTCTCTATCATGATTGACAGTTTATTAGGTTAACTTATGTTTAATACATGATTGTTAGGAATAAA
ATTATAGCCTAGTGATGTCCTCAAGGACCACAACTGATGAGTCGTTTTCAAAGTATACCAAATCTGATCTGTCTAAAGGA
TCGCATGGTTTTGTATAAGTTTTAGTAATATTTCTAATTATTATAAAGAATTTAATCACCACTAGCTAGTCATTGTTTAA
TGTGCCTCTCCTCAATCATT
>AT1G25250 | chr1:8849049-8849548 FORWARD LENGTH=500
ATTAAACAATCAGAGACCATACAATTGCCTTCTCCATGTAAGGTGCGAGGTCAATGAATCAATTAACAAAAAGAAGAAAC
TTTTTTCCAAGAAAAATAAAAAAGAAGAGTAAAGGGATAAAAGAAATCTTTTAGGACTCGAAAAAGAGAGCTGAAACAAA
AGTTGATTTCAGAAAGCAAAACCCTTTGTTTCTCCCTCTTAACTCATCTCTCTTTCTTCCTCTATTAGTAAAGCTGAGAC
AGCAGTACTATCCACCACCAAAGAAAAGAAGAAAAGAGGAAGAAAAACCTCTAATTTTCACATGAAAAAACAAAAGATTC
TTCGATTTTGTTTTTCTTTTCCAATAGTCACAACACAGTAATTGTACACTTCCTCCAATACCACCATCGTTAAACAAAAA
AAAAAAAAAAAGAAAGATCATCCAATGATACATTACGAACAAAACAACAACCTTCAGAACCTTCCATCTTCATCTTCCAA
CGATCTTCTTCTTGGCATCA
>AT1G25300 | chr1:8871068-8871567 FORWARD LENGTH=500
TGATCCAACCTGAAAAAATGTATGGTGCGGAACTTTCTTGATACAAAAAATAAATATTGTATTAATAAATTGATGTCATT
TTTTACATGTATTATATTTTATATTTTTATTTTTAGTAATAATATTATAAATTAATTTACAGAATATAACTAATAATATA
TTTTGATTTATAGGTACACATTGCTATTAAATAGGGAGAAATGAAAGAAAATAAAATCTCCGGCACTTAAATCTAATGTT
CTTGGTCTAACCAATAAAGAACTATGTTTATCAATCTTATTAATTATTAAAGATAAAATCGTTTAAAAAGAAGATAAACT
TAATATTTAATTCCAAACCAAACAGGATGAGAAAATCATATTACTAGTCGAACTCAAAACCGAAATAAGAAACAGAAAAC
CCTAAATCCTCTCAAATATTGCCGATCTAAGTACTTCTTACATCTTGGGAATCTCTGTGTGAGTATCGTTGTTTTGACTC
TCCAAACCTCTGTCGCCGTC
>AT1G02190 | chr1:414579-415078 FORWARD LENGTH=500
AAAACAGAAAAGGAGAAAGTTTTTGAAAGGAGATGAGCTTGATGGAGATGTTGACTGGTCCCTGAATAAATGAAAAATGT
GTTGCATTATTTCTATTATTGAGAAGAAAAAAACCAGGCATTTTGGTTATTGGGCTTTGATTTGATGTTGGGCTCTCAAC
CATTGAAATTGAATGAAGAAAGAAGGAAAGTACGTGACTTGAATTTCATTTACTTCATTAAATGGGCGGCGTTGGGGCCG
GTGGAGGTGGGCCAATGACATTGATGTGTAAACAGAGGTAAAGCCGAATTTTGGCTAAGGCGAATCAATGCCCATTGGCT
CCTCTCCTTACATATTTGAAGTTTGAGGTTTCCTTCCTTTTCTTAAATTAAATGTTGCTGTAACATTTCTACTATTGTAA
ACCGGGGCTCCACCACCATGTGCTTCTTCAACACTGTATCATCAGAGCCCACATGGTCATGCCTCTATATAATACTTTGT
ATTATTATTATTCTTATGTC
>AT1G25310 | chr1:8874835-8875334 REVERSE LENGTH=500
CTAAACCGGAAGGTACCATTCAGAAATATTGTAACTTACATCACTAGATTAATTAGATCATTCTCGAAAATATTTAAATA
TTTGTATTAAAGGTACGACGTAGAGTACTCCTAATGCATGTGGAGTTCTGAGTAAACGATTACAAGAGCCTCGTGACTTC
GTAAGGTCCTAATATTGTCGTATTATGTGTGTATATATCCTGCATTCCAAAATCTCTAATTTTTTAAACCGTAGACTTAG
GTCAAAAATGGACACGTTACATTTCTTGGCTATATCTATGAACCTTAGATGTCCACCTTACATAAATGTAATTTTATTTA
AAGAATTAGTAACTTAGTGACGAAGAGTAGCTTTTTGAGCGGCAAACGTTGTTGTTTCTCGTCATGAGTAGTTTACATAT
ATATCCTTTTCTCCCTGTATAAGTACCCTTGAAGCATGTCTGCGTTAAACTCAAATCAGCCAAACTTATCAGTAAAGAAT
CACTTAAAACTATCAAAAGA
>AT1G31520 | chr1:11279640-11280139 REVERSE LENGTH=500
TGAGGGCTTCGCGCTTCAAGATACCCATTCTTGAAAACACTTCATCATCTTCAAGTTCGTCTTCTTCTCTTTCTTCTTAA
TCATTTGATCGATCATCTGCAAACACTACCTCCTCACACTCTGTTCCTTGTACAACTCTCACCAACGATATTAGTTTCTT
TCTTCTGCGAGAAGCCCAAACCAAGTTCCGTCGCTTCTAAACCCTAATATCTTCTCGTCAAGTTATTGATCATCTTCTCA
ACCTCTCATTTTCTCTGCTCGAGATTCTATAAACCCTATGGATTTGGGGAAGAATCATCAAATGTTACTTTTTCTACAAG
AAAAATCCAACGGTTCTTGAACCCTAGTTTGTTCACACCTTTTCTTCTATCTATCGACTGTTCTCTTATCCAACATCTTT
AAAATGCTTAGAGGAGGAGTTTCTCTCCGTAAATACTTAAAGGAGATATGAAAGAAGACATAGGCAATGTGATGAAATTG
ATCAGGTGGGATGGATACAA
>AT1G57990 | chr1:21442921-21443420 REVERSE LENGTH=500
TTTGTTTGTTTATTTGGTTTTCGAAATTAACTTTCTAGTTAAAATCAGATTTTTTCACTGATCAGGTGTGATCAGTCTCA
TCCGTGTAAGATTTGTAATTTTTTTTGCTACATCATTAAAATCGACAAATCGATACACAATTCTTTACTATGATATTTAT
TACAAATCAACACAAAAAATAAATAAACAAACCGAATATTGCGTTTAAATTAACTTTAGTGTATATAATAGCTTTCCGGA
AATAGCGTGGTTGAAAGTAGAAACTGTGTTTTATGTCCAAAACTGAATATGAGTCATTTTCAAAGTACCAAATCTTATCT
GTCAAAGGATCACATGATTACGTATAAGTTTTAGTGATCTTTTTTAATTATCTAAAAGAAGTATATCGCCGCCAAGGTGG
AACAAGTCATTGTTTGTTTAACGCGCACTTCTCCTCCTCAACCATTTATCAAAACTAGAAACCACTATATAAAAAAATCC
ACAGAGAATGAAATTTACAT
>AT1G25290 | chr1:8866608-8867107 FORWARD LENGTH=500
GAAGAAACCACTCGTCTCCTTGATCATTCATGCTAATCCCTTGTCTCTCTCTCTCTTTTATCTATGCTTTTGGTTTTTTT
TAGGCAAATCAAAATTTGTCTCAATACTCAGTTGCTGTACTGTGAGAGTCAGACGTCTACTATTAACATCCTCTTCTCTA
TTCTAAATCAATTGAACATTTAATAGGTAGTCTTTAACTAATCTTACATGTTACTAACTTCTAAGAAATCACATTGAACA
ACAATGTATGATGGAAACAAGAAAGAACACACAATCATGTGTCTGAAACCCGACATGGGGTTCTTCTTGAAGTCTCAATC
TTGTACTAACATTGGCAAACCAATACGGCAATACAATGGAAAAAATTCATAGAAATGAACAAAGAGAGGAAGGATTTAAG
CTCGAGTCTGAAAAGTAAAATCCCCAAACAAAACACATTCAAACTAAATAGTGTGTTAAAGAGTAGGACATAAAATGTAA
GAGAAGGGTAAAAAATGATC
>AT1G31510 | chr1:11276917-11277416 FORWARD LENGTH=500
ATTCACCATTACGGACCAATATACACTATTGCGAATTAAAAATTTCCATACTAACACTCACTTGAGCATAAAACTTTATA
AGATGAGAAATTATAGATATATTTCCCAAAAAGCTTCACACCAATATTAATATAACAAGGGGATTGACGTAAATGACACT
AAAAAACTTTATTATTCCAAAAAATGACACCTTTTTTTTGAAATTTCCAAAATAGCATATAAAATTTTTAATCCTCTATA
AATTAATTAAATAATAAAGTTTTTTTTATTACTATTTGTATCAATCCCCCAAATAAAAATGAGAGCAAACATTAATCTAA
TATTAAATTGAATCAAAAAAGTTTTTAATAATAAAAATATATACCCTAAATTGAAAATAACAAACCCAAATATAATACTA
CAAACTAATTTGGTAAAGGACATACTACAAACTAATTTGGTAGAGGACATGCAAGCAATGGAAAACACTAATCACAGAAC
CGATATTCGTCAACAAGCAC
>AT1G25260 | chr1:8855873-8856372 REVERSE LENGTH=500
AACTTCTCGTCCAAGAACAAAACACAAGCCACGGCGACTACTACGAGCATGAGAAGGGTTGAGGACTTCTACAAATGAGT
GGACCCATCCCCTTAGTCTCGAACAAATTGCCAGTAGTGAGATCACTACTCACTACTAATGGTTGTTCCTATTGTTCCCT
ATACGTTTACATTGTTTAATTTCCGAGCATTCATATAAATAATTTATAATTCATTATTAAGAGGTTTAATAATATGATTT
TGAAAGTACCACTTTTTAATTAATTTTTATAACATTAAATTTAAAACTTTAATTTCTTAACTTAAAAACTTTTGCACAAC
AAAACAAAAAAAACTAAAAACACTATAATCCATTTAAATTTAAACTAGTACACCCTCCAATGACAAAAAAAAATCGGCCC
AGATTTCTGATAGCTAAAAGGCCTGAAACGGGCCGGATCCGGATCGGGTTGAATTAGGGGTCCAGATTAAAAAGTGCGAA
TTAAAGCAAACAAGGGAACA
>AT1G25270 | chr1:8857226-8857725 FORWARD LENGTH=500
TGTTATAACAAATGCTTTTGCAAAAAAAAAAGATTCTTTTGCAGTGAAACGCTCTTGAAAGCTTGTGGAGCTCCTTTCAT
AGAACGACAATAAACAGTTTCGTCTTATTTTTGCATTACGTCTTCACTTTGTATTCTGTTTTCCCTTTGATCATGAATAT
ACATTTCAACACATAAACTCTTTTGTTTTTCTTTTCTTTTGTCTACAAGAAGGTTAATCCTTCCAAACTTTGCTACTTTA
GTAACGAGTTTCCAGAAACAAATATTTGAATCTCACATCTTCCTATATCATGAGCTAGGAGGATTGGACAGTTAATACAA
TTGAAGTGGAGCACAATGAAAAAGGTATAGAGGTAGAATTAAAGACGAAAACACCTTGGCTACATAAATAGAGCTGATCA
TGAGCTAACAGGATTGGATAGTTAATAGTTAGAGACTTAGAGTGGGTATCAAAGTAGAAATCAGAAACTGTGGGGCGAAA
TCAGAGAAATGTGGGGAGAA
>AT1G25275 | chr1:8860171-8860670 FORWARD LENGTH=500
CCGCCACAACATTTCATCTCACATTTTATAGTTTTGAAGTGATTAATTCATCTTCACATATGTGGTTTTCATTTACCGTT
TATTACTCTCTTTTTTTGGCTCGAGGTTTGGAACTCAACAAAATGTTTGAATGTTACATATATATTGCTTGTGCTAAGTA
ACTATCATATTATCAATGGATTCATATGTGCTTTCGGTGCGATGTATTCCGTAGATTTTCACTTTCATCAAATGTAAATG
ATGTAATTAAGTTTCTCAAAAAAAAAAAAAACTTAGTGCATGACTTAATTGGCATAACCATTAATATTAGTCACAAAAAA
AAAAATTATTAGTCCACCGTCGAAGGAAAAAAACAAAAAGCAGTAGACAATTCTTGAAGTAAAATTAAAGGGATAGACAG
ATAACGTTTACGAGAGGAATCATGACACGTGAACATGGAGTATCGGTCAAACCTGGCAACTGGGACATTTCTTTAAATAC
CCACAAAATATCACTTTTGA
>AT1G25280 | chr1:8863277-8863776 FORWARD LENGTH=500
ATATGAGAAAAGTGTCAAAATCCTAAATTATTCGTCTAATACATGGTTTTCGAAATAGATTAAACAAAATTTTCAAAAAG
TTAATAATAACTTACTAAAGGATTGAATGGGGTTAGGTATGTTAATACATATATTTTATTGTATATTTTCTTCACAGATT
ACTCATTTACAACATTTATTTTAATTAAAATTTAACGATAGATAACAAACAAAATTTGACTTATATCCTTTTGTTAGAAA
ACAAAAAAAAAAACTTGATGTGATTATACAGCATATAATCAAAAATGAAATGATTTGTAGTATTATTATTCAGTGCTAAC
TGATAAGACTCCAAGTTCAACGGTGTTAAATCTTTCTATCAGTAACAAAAATTTGGTTAAAAAAGGTTTTAACTTTAACA
TATAAAAAAAGTCAAAATTATGGTTGAGTCTTCGCTTGATGCGAGGCGTAGGTCATGCGGCCTCGTGGACAATAATGCTT
CACAATGTCCACTTATTACA
>AT1G02150 | chr1:408122-408621 FORWARD LENGTH=500
TTCACGTACCTGGTGAAGTGAGTATTTCATCATATAGTAGAAAGCAATTCATAGTAAATAAAAAAAGATACCACTGGTGG
TCAACATGTAACACTGTTGTCATGCTTGGTGCAGCGAGCATTCCTCTGTAGATGGATACAAGTGCTTATTTTATGAAGAA
GGCTTTGAGAGACTTGAGCTGCGGCGAGGTTTCCCTCCCATTGTCTTGGTAAATCGGTGGGCGTGGGGCTAGTATTTCAT
CAAAATAGGTGCATGGAATGTAATGTAATGTAATGTTGAATTGCAGGTAAAAAAAGCCAAAGTATACTTGCACCGGGAGA
TGAAGAAGGAAGATCCTTTTCATAAGAAATGGCCTGGATGTTAGGTAATCCTACAAATAGAGACAATGTTTTGGGTCGAT
GTAATGTAGCATTCCTCAGAGAGGACATGATGTAATGTAACAACGGAGATGCTTGTTACTGACTTACTGTAATGGATTCA
ACAAATTCATCCAGAAGCAT
>AT1G25230 | chr1:8842318-8842817 REVERSE LENGTH=500
ACTAAAGTGTTGAAAAAGCAAAACAATTAAACCAAAAAAAAGATGCAATTCAATAAAGTATTTGTTTGACGGTGAATATA
TATATATATACACACTAAACAAAGATTATATATGGCCTAATACTATTAGCCAGGATTTGGTATTAATGATGACAAGAGTA
TTATTGAGTTGGAATTATGAGCCTTTGTGAGTGTGAGTGTGAGTGCGTGATAAAAAACTAGAAAATGTACACTTTCTTAA
TATTTATTTTTAGTTTAAAATAGGAGGAAAGCAATGTAGATAAACTAAGCCCTTTACGAAAAGAAGAAATATTGATAATA
TATGAACAAAAACAGTCATATATAGATAGCTAATTTAGGATCCAGTTATAATAATCATGTTTGGTCCACCATGTGGACGC
ACGCTATTATCCAAATGTGACTTACAAGCGAGAAACCCACTAGCACTCACATGCACAGTCGACTTATTCATATATATGTT
GCTTTTTATCACATAAAGCT
>AT1G31470 | chr1:11264964-11265463 REVERSE LENGTH=500
GTTACTTACTTGTTGGTCACCTTCGTAGATTCTTACCAAAAGAATCGTAGCTTTGAAACCTTCAAAATACTTCTTTTTGG
ATGGTTAGAATTTAGAAGTTCATCATTTGTGCTACCTCATCCTCATAACCATACCAATCTTAACCACTATAATAAATTTA
AATGCTTTGCCAATAAGAAATTCGTTGGTCTAAACCATATGATATTGACATGGTCCTTGATTCTTAGTCTAAGGTGCAAG
ATTCCTTAATTCTCACCACTTCTTTGTTTTCATTTACGTTTATTTTGACAGTTTACGTTTTCTACACTTCAAAGCAAAAT
AAATAGTGTTGCCTAAATCAATACCAACTAAACCATTTTTACCTAAAACATTTAAAATACGACACTTGTTAAAATAAAAT
AAAAAAATTAACATCAAAAACCCAAAATCCCTTTTATTGAACAAAGATCAAAAGCGGTAGATGAACAACTAAACGCTTTT
TTGCAAGCATCGGTCAACAT
>AT1G57780 | chr1:21402500-21402999 FORWARD LENGTH=500
AACTCACTATGTTTTACTCCTGACTATTTTTTCTTTTTTAGTTACTAAAATATTAATGTATATTGTTAGTCTAGATACAC
AATGGTCTTAATTTTAATGATATCCAATACTTTAAGTTCACATGTGTCTTTAGTGTTCATATATGATATGGGATGATTAC
TTTTATAAAACACAAAATGAAATGGAGGAAAATACTAATTGAGAAAAAAATATTTCTTAAATACTAATTACAAAATTTGG
ATACATTAAATATAAAGATAAGAATTATGATTTTGAAAAAGTATAATAAGATATGTATTAATTAATTTTTTGTGTAAATG
TTTATATAAAATAGGCTATATGCTAATTTATATAATTTGATTAGTCATGTTCAATGTATGAAAACTCTCTTCTATATATG
CACATGTGTGTAAATATAGTTTTAAGTGTTAGAGATCAAAAGAGATTTTAAGCGAAAAGATTCTTAAACACTTAATTTTT
GTCTTCGGAATTTAACTATG
>AT1G57790 | chr1:21405957-21406456 REVERSE LENGTH=500
CAGATACAAAATTACATAATTATTTCCCATACTAACAAAACTATAAATGAAATTAACTCAATTGTCAAATTAAATGTGGT
ATCCCGAATTATCCCCTACTATATACAAAATTAGATAATGTCCCTACTATTTACGGGACAAGTTTTTCAAAATATAATCT
TAGATTATGGAAATTATATATAAATAAAATATGGTAAAATCTTCATTAATTATATTTTTAAAATAATTAGATGTTTTGTA
TATTATTTTGTGAGAAACAAAATTTGTTAGTCATAAACTAAATACCAAATTTTAAAAATAATAGATAACTGAGAAAAAAA
ATGAAATCTGATTCCAAAAAAGAAAAGAGTTGAAAGATAGAAATAAATAAGAAAAAATCATCAACTAATATGGAAGACAA
TTCTATATTTTTTTCTTATTTAATATTTTAACTATTTTCATTTTAAGGGTATTTCATGTATTTAACTACATATTTAACAT
TTTATTTTATTCTGGTTATT
>AT1G57800 | chr1:21412284-21412783 REVERSE LENGTH=500
TGTTTTTTGTTTATGTTTTTTGGGCTCTTCAAATCAAGTAGATAGTTTTTTGGGGACTACCGCGTAGACATTGTTTAAAT
ACGTGAAATCAACATCACATATAGCTTATAAGTGCCTTCTAACACCCGTACATTAAAATTAACATCCATGGTTATCTTTT
TTTTTTTTATTTGGTATTAGAAAAGAAATGCTGAGAACAAACCTTGTAATAGTCTATAAGGCAGAGAATTTTCAAATATA
TATTTCTTTTTTGATATATGAAATAATAATAAGTATTTTACCATCTTGTATATTCAAATATCATAATTAGTCTATATTCA
AAGGTAAATATTTTATAGTAGGACAATTATATTTTCTGACAACTAAAAGAGATATCCTTCCTTATACGGCTATTTTGAAG
CCCTAAATATTTGAAAACCTTTTTCACTTTTCTTGTTTGTGTCCCTCTTCTTCATCTTATCTCTCTCTCTCTAATCTTTT
GGCTATTCTCATCATCGGAA
>AT1G57770 | chr1:21394696-21395195 FORWARD LENGTH=500
ATTTGGCAGGTGTATGAGATGATCATACAGGCATTGGAAATATTGAAGTATATATATACTTAAGCTGATGTAATTGTGAT
TGATCATTTCGAATTCTCTGGGTGATCTCGCCGTTTGAGGCTCTGGAGAAAGTGTTTCTTCATTAGCGTTAGGTCAATTA
TTGTAAAACATTTAAATTTCTCAACTTCTTCCATGTTCTTTGATTTGTTGCTTGTACAATTTAGATATTTGTCTCAGATC
AACCAAGAATCATACATATTTCCAATCACATTACCTTTTTACTCGTCGTCTCTGATCTGTTTCGTGATTCTTCGTCCAAA
GATTATCCTCCATTTTTGTCATTAATGGGCTTGGGCTAGTTAGATGTACCCATTTTAATTTAGCCCATATTCATTGACAC
TTGTTATCTAGTGTTGAACAAAAGAAAAACGAAGAATAAAGCTAGTGCATGTAACAACGTGGCTGTTTTAAGGCCTCTTT
TGATACGTAAGAACAACAAC
>AT1G57810 | chr1:21413739-21414238 REVERSE LENGTH=500
CAACAACTAAGTTATTAATATGGAACGTAAACTATGGTTCTCAGGTTTTCAATTTTTCTCTTATTTTGGTGTCTCTGGTT
TATAACTCGGATAGGTTGGTTTTGATAATACCATCAGGTACTAAGCAGTGAATTCTCAATTTAGTATAGAATGGATGTTG
TTTCATTTTGTCTAATCTAATTTAGATTCAATTTAGGTTCGACTGAGTTAATTTAATCAGCAAATTCAAAAAACATGTTC
ATCATATGTACATTTTAGCAGCAGGTTAGTTTCCTGTATCCCTTTTTAAGTAATGAAAATACAGAAAAGTCATAACTACC
ACATTATGAGCATCTCTGTACAAGAAAGTATTTAAATCAGTCATTTTATAAACAATCACAAGGAAACTATAGCATTTCCT
TCGTTACAGTCAAAATTTTCTGTATTGATAAATGATAATGATTCTATTTGAGGATTCCGCCTGGTCATTGGATTAGAGAT
CGTTTGAGGTTGACAAGCTT
>AT1G57760 | chr1:21389503-21390002 FORWARD LENGTH=500
TTTAACAAACAATATGAGGAAGAGGAATGACAAGAGCAAATTGGGCACTATGGGACATCCATAAAACTGAGCATGTGAAG
GTATACTCTTTAGAGTGTCTTTGACTCTTCTCTGGAGGTTAGGTTTCCAAATATTGAACATAAATTCTGGTGGGTACAAG
CTCTTCGAGTACTTAGTATTTAAAACTTGTAAATATTTTACTTAAAATCTTATCTATGTAAAGTTTAAACTTTATATCAA
AACATTTGACTTCTAATTTTGATATAATTTTAAATTTTAATCCTCAAGTTTATATGCTGAATTTGATGTCACTAATTGCA
TTTGAATTTAAATTTCAAAAAACAGATTGAAAAGATAAAATTTAACGTACATTGTTTATTAATTTATCAAGAAGTTAAAA
AATTCACATTAATTTATGAAGTTAATTTTATAAAGTTTATTTTAGCTACGTTAGATATTCAATCACCTATAAATAGTTTA
GATAGCTTCATGTATAGAAT
>AT1G02110 | chr1:392331-392830 FORWARD LENGTH=500
ACTTTTTAGATTCTGGAATGTTTTTTTGATTAAAAAAATGCAGGGAATATTTGGTGATTTCGGTTTCACAAGAGAAGGGG
GCGGTGAAAGAATGAGCTCATCAGCGTCATCACCTTGAAAAGGAGGAGGGTTTGTATTGCATTGAATCCCCGGAACTTGC
AACTGGTACGTTAGTTAATACAGTTGGAGGAAAACCCCTGGTGGTGGGTAGAATCTGATAGTGCTTGGTTTACCTAATTT
GTAAGGAATGATGATTGATTGCACAAAGTTAGAAAGGCCTTTCTCTGGGTGCTGAGCAGAAAACGAAGGAAACACGAACT
TGTCTGCGTTATCTGTGCTTTTGATTTAGTTTAGGCTCATGGTCGAGATATGTGGGCCGGGCCTCCCCTTGTTTTATTTT
TGGTTGTATTTTCTAATAATTGTGCAAAACAAAGAAACCTCACCTCGGTCAAGAAACGCTCTGAAATCTGAACTCTGAAG
GTTGTTTTTCTTCTTCTTTC
>AT1G31420 | chr1:11249100-11249599 FORWARD LENGTH=500
GTTGATTTCATTCTCTGTAACGACAATCGGCGGTGGTAGTATTCGAGCGGAGGCCGGAGAACAGACGCGGAGGCTACTTA
AACCGATGAACAACACGGTCGAGGCAGAGAGACCAACGATCCTCTCATGAAACCGTTCGTCTCGAGAAACTCGTGCAATG
GTGATTCCCCTTCCTCCGTCGCGTCGGTTTCCTCCGCAGTAGAAGCTCGCCGGCGGTTTCACGGAAATAATCGCCGCCGT
AGCCATCGATATAACGCGATGGTGAAACAACGGACAACAATGGCTTCTAATCTCAAACCGGTTCAATCAAACCGCTGGGC
TTATACCGTAATGGGCCTTAAAAATGGGCCCAATGATTTCGACCATTGTAGAGATTAGGCTTAGCTAAGGTCTAGCTGGC
AATAATAATTGGGTTTTATGAAGAAAGCGTCGGTTGACACGTGTGGGAGGTCAAGATCGGCACGTGCGAGACCCACTTCG
TTTCTTCTCATTGGTCGTAT
>AT1G02090 | chr1:389648-390147 REVERSE LENGTH=500
GCAGCCCAACGGGAAAAGTAACCTCGATTAATGATGGGAGATCTTCGAACAGGTCTTTTCACAAAGAGATGAACATAGTC
GTCTTTCATATATCCCTTTTTGACACAAGACCTTTAAAAATATTATCTAGGCTCAAAGATCCACAACAACAACAAAAAAA
AAAGAAGAGCCCTAATTAAAGAAGAGAGAAAGAGGTAGGCGTACAATTTACTGGCGGATGCATCGTCGTTAGTAGCCTGA
ACCGCCGCTCTGTTGCTGCGAGATTCCGCCATCGTCGTCGCTCTCTCAGCCAAAATGAAGGAAGAAGAATATTCAATAGT
CTCTCTCTTCCCCGGGATTGTTTGGGCTCACCAGACGCGGTTTCTAATATTTCTCTTAGTAGGCCTTGGCCCAGAAACTA
CGAAATTTGAGCCCAATTATTAAACAAGATTCTAGAAGAATTCGGTCGGTCACATAAAAAAAACAGTAATATAAAAACGG
AAGAAGGAAGGAGCAGAGAG
>AT1G02100 | chr1:389312-389811 FORWARD LENGTH=500
ACGATTAATCAGCTACTAGTATCTATCAAGTTGTTATGATCAGCGAAGAACAAAAGCATGTAAAACCCTAGATCGTGAAA
AGCATAAAGTAGTAGTACCTGGGCAACATTGGGTAGAGCCAAAATCTCGGAGAAGGCGAAGAGAGAAGGATGCGATGTGG
CTTCGATGATGAGCGGGCCCAGAGCCTCGGATTTGCAAGTAGAAGCTCGCTTCACGAGCTGATCAATGATCTCGGCTTGC
TTCTGCTCGATATCCATCTTCCAAACAAATCGATTTCCGGTGGTTTAGGGTTTTCTTTCTTACCACACTAATAACGAATA
AAATCCCAAACTTCTTCTCTCTGCTCCTTCCTTCTTCCGTTTTTATATTACTGTTTTTTTTATGTGACCGACCGAATTCT
TCTAGAATCTTGTTTAATAATTGGGCTCAAATTTCGTAGTTTCTGGGCCAAGGCCTACTAAGAGAAATATTAGAAACCGC
GTCTGGTGAGCCCAAACAAT
>AT1G02120 | chr1:395261-395760 FORWARD LENGTH=500
CAGGTGGAGGATGAGGTAATGAGGCACGTGAAGGCTGTGGAGGTGACACGAGCTATGACTCTCAACAATCTACAAACCGG
CCTGCCCAATGTATTCCAGGCCTTGACCAGCTTCTCATCTCTCTTCACTGAATCTCTCCAGACTGTCTGTTCTCGTTCCT
ACTCCATCAACTGATTATGTCCAAGTTTCTCATTTATTTTTAAGCTCTCATTACGTTGGTATCATGTAAATTTGAGGATT
GATTAAATTGAGTCTTGTGGTTTTGTGAGGACTCACAATCTTTCTCATTTAATACATGAGCAGACACGGCACCTAACTAA
TGGCCCAAAGGTGGCCCGCCAAATTGAATACAAGGGTAAGAAATGGGCCAAGAAAGTGAGAGCCCAAAAGAGGCCGATCG
TTCGTTTTTGACTCAATGGCCGTTGACGTTGACATCGTACGCCGCACCCAACGACCGCCAAACAGCAAACAACAACACTT
TCCCCTTTCTCTCTCTAAAC
>AT1G57820 | chr1:21417947-21418446 REVERSE LENGTH=500
AAACGGTGTTGTGAACCATTTACCAAGATCTTGTAATGCAACATTGTATACCATCAAAATAGTTTTTGCAAATCGATATA
AACCATTTACAATTTCAAAATAATAAATTTTAAAAAGAAGGTTGATATTAGTTTCTGTTGAACATCAAATTAGTGACTAA
TAAATAATTCTTCATAAAATTAGATGAACAATTTTAATCCCGAATTTTTAAAAATCATTACCTAATTAATAAATGAATGA
TATTATTCCGACAATGGCAAATATGTAATAATCAGATTTCCGAAAATATTTCTGACCTTGATATGATGATATTAAAAAAA
AAAACCTAGTGACAAGACAACACATAGCCAAAAAAATCTTTTGGGTATCGTTTTGAATTTCAAAGACGCTCTCGTCCTTT
CCCAAAATATTTCAAACACCCGCCTCTTCAGTATTTCGTTTCCCACTCTTTTTATTCCCAATTCTCTAGAACCTTCCTCT
CTCTCCATCTCTCAAAATCT
>AT1G57830 | chr1:21419809-21420308 FORWARD LENGTH=500
ATTTATTCATTAAATACCAATACTATGTGTTCTCAAGCTAGCTTCTTGTTTCTTGCATCTTCCGAAGGTCGTTAAAGTTT
ATGGTACACACTTTGTACTTGCTATGTATATTATTAACATCGTTTTCAACTATTAAACTGAGCGGATGATATATGTAAGA
GTGCGCGACACATTTCATGTAGTTCATGCGAACGTGGTCTTCCAAACATTTATTATAATGTTTTGTGATTTAATTAATAG
AAAAAAAAATTAGCGGAGAACACAACGACATACAACCTTACTTATAACTTATAAATAGACTCTCAAGCCTTTATTAATCT
TGATTAGAATCCTCTAGTAATCTTGAACATTCTAATCGTTATTTCTGACTAGAAAAACCTAATTTCGAGTCGAACCAAAT
AAACAACTTCTTTCCTCCCACGGACAACAATTAGGGTTTCAAGTTTTTTCTTGCCATCTCTATAGTATAAACAAATCAGT
CTTACAACATGACAATTTCC
>AT1G25155 | chr1:8824822-8825321 REVERSE LENGTH=500
CATATGAATTGTATTCAAGTATGCATCTCGATTGATTGTTAGAATCTCTTTATTTCACAATCAATCTAGTCTCGACTTGC
TTATATACAAGACTATGTAATGTAATTTCTCTCTTGTTATGTGATCAGACTGAGTCGTTATGCGGCACCATCGAATCTTA
TTCACGTAAGACTAGTTCTCTAGATGAGTAATTTTTTTTGGTTTTGTATATATTTGAAAAAGCTCCTCCTTGCTTCTTTG
TCCTTGCCAGGAGTAATTTTTGATTCAGCAATAGCTAATACATTACTTCTTAGCTGCCTACAGTCTGGTCTTTTAAGTCT
TTTATCTTGTTTAAAGTTTGAAAATTGGTGATTTTCTGAGTTGCTATTGTTAGATTGGGTTATTCCTTGTTGGCTGCTCT
GAATATCTCACTTAGATCCCAAATATACTTCTGTGATATAGGAGTTTTCAGTTTTGGGGAAGAGTCGTAGAGATGTACAT
TTGCTGAAGCTTCTATTGAA
>AT1G31460 | chr1:11263365-11263864 REVERSE LENGTH=500
TCGTTTAAACCATGAAAGCTCTGGCTATGTTATGCTTAACATAGATGAGCTCAAGAACCAAAAAACGTCCGTTTCCAGCA
AAACCGGGTATGAACATATGGGGACTGCTAAGGAAGGGAACACAGTGAGGCTCGGTGATGAACATTCGTTTCGATTGCTC
ATAAGTAGATTGGAGTTTTGGTTATACTACATTGCGTATTTCTGTGGTGGCACAATTGGCCTTGTTTACAGCAACAATTT
GGGACAGATTGCTCAGTCTTTGGGACAAAACTCTACTACACTAGTCACAATCTACTCTTCATTCTCCTTCTTCGGTAGAT
TGCTCTCTGCCGCACCAGATTTTATGCACAAGTAAGTTTCATTTTAGATTAAGGAATGTCTTAATGTGAAATTGAAATAA
CATATTCTCATCAAGAATATTGGATCTTGCAGGAGATTTCGTTTAACAAGAACCGGCTGGTTTGCAATCGCACTCTTACC
AACTCCAATCGCTTTCTTTT
>AT1G25220 | chr1:8839550-8840049 REVERSE LENGTH=500
ATCAACCGGAATTGAGAAAAATATACCAAAAATGGTAAAGGATACGTAAATACATGAATCTAAATTAAGAAATAACTTCC
TATATTTGTTCATACTTTTTAAGAAATGAAAACTAACTTCCTAATTTTGTTCATTTATTTTTACCAACCTATCTAGAGAC
TTAGGTTAGGCACGTGTAGCATGTAGGGATGTTATATAGGGCTTAAATTTAAGGTCCGGTCCGGGCCCGTTAAAGTGTTT
CGGGCTAAAACAAGACTGGCCCTATTACATTATTTTTATTTATTTTAGGACAAGAGTAACGTGATGGTTTTATCATTTAC
GAATTGACTAGTCCTGCGAATGGACTAATTCCAAACGCCATTTTAGACAAGTATGAGTTTGACTTTGACCAAACAAAAGA
GGTTTCTAATCAAATTAATTAATCCACTCACCTACTACTGATTAAGCACGTGGTTCATGTTCCACAAAACGCACCGTTTC
ACCTGTCAAGTTCTTCCAAT
>AT1G02140 | chr1:404457-404956 REVERSE LENGTH=500
CACAGAGTCCAAATGATGGCGATGGTAAAGAATGTCGTGCATTGACTTGAGACGAGTGAAACGGTTTCAGTAAAACGGAG
AAAGAGTGTGACTCTAAATACTTTGAAAACCTACCTGAACGTTGAAGCTCTCTTCCACCTTAGTATATGGTGCCATGACC
ACATAGATTGCAGCTACAGATCCCAGAATCAAATCATATCCTGCTCCCACCAATCGAAAGTTTCAGTTATATAAAAAAAG
AAAAAGAGATCATCTGGCCGCCTAAGAAGACGAAACGAAGAAATTACCATAGGATTGAAGAAACTTGGCCATTTTCGAAT
CCGTCGGCATCGTCTCTGTATCGGGGAATCGGAAATCAGGCAGCCCGGATACACACACAATTTCGATGGAAACAGAAAAA
CTAAAACTGGGCCTTAACTTTTCGGGTTACAAATGGGTTCTGGCCCAATATGTAAGCCCATTACCTTTTTTCTTTTGCGG
GGACGGACTTAAAGAAGGGC
>AT1G02130 | chr1:401883-402382 REVERSE LENGTH=500
AGAGACTGAGTGTAAGTAAATTTGTGTTTGTTTGGCAGACGGTGCTGAAATCGACAAGGCATCAACTGGAGAGAGAGCTT
CTACTGGAAGATGGGACCCGAGTCCAAGCCTTACCTTGTTTTAACCTCCTCCTCCAGAAAGAGTTAGAGTATATCTCCCA
ACTTAAAATATAGATGTCAATCAAAAAGCAAGCAACAATTGGAAAAATGAATCAAGAAGACTAGTATAGATCCAACATCT
GGGAACCACAAAACAATCTCCAATTGCTGAGTGGATCGTAGGAAGGGCCAATTTACAACCCTAAACTTGTGAAAGAAGAA
TGAATTTTAATCTTGGCGTTATTGGGCCTCCGCTCCTCTGGACTCTGTCGGGCTTGATCCATTTTCGTTGCTGAGTGGAT
CGTAGGAACCCTAAACTTGTGAAAGAAGAATGAATTTTAATCTTTTGCATTATTGGGCCTTCGCTCATATTATTATTCAA
GGCCCAAACACTGAATCTCC
>AT1G25210 | chr1:8832518-8833017 FORWARD LENGTH=500
GCAGAAATATGGGTGACAAATAAGATTGGTGAGACACAAGTGGTGTCGTGGAGCATGGTCTTAGCTTTGGATTTGCAGCC
TAAACGTTGTATTGGGGAAAGCGGAAGTTTCTTGGTCGACGAGAAGAAGAGAGTGGTCGTGTGTTGTGATAATATTAGAG
ACCAAGGAAAAACCACGGTACACATTTTTGGAGAGGACAACAAAGTGAAACAAGTGGGTTTTGAAGTCGGATCATCTCTG
TAATGTATGTTTTATTATGTTCCAAGTTTGACTCAAATCTACCAAGGTATCACAGGCAAAAGAAAAAGGGACGAATGATC
ATAGTGTTTGGTGTGGATCTTGGAGCAACTATCAGATTTTTCAATTATGATAAGTTTTCTTCTCAATTTCAATTAATCGC
TTCTTTATGCCATAATTTAGAGGCAATTGCTGTAATATTTCTAAATTTTTTAGGCATTCTTTACTTTGTACTTCTCCTTT
TAATTATATAGGTAGATTTG
>AT1G31450 | chr1:11261210-11261709 REVERSE LENGTH=500
ATTGAGAGATTTGGGAAATGTGCAATTTGGGTTTATCTGGTTTTGTTGTTTTGGTTATTTAGTTTTGAGTCCGGTTTGAA
GAAATGCTTCATAGATATATAAATGTAACCAGAAATATAAATAAATCATAACTAAGTAGTATTATATTTTTGTTAAGCTT
AATTATTTCAATTCCAAGTCTTTCCTAAGAATTTGTTGAAAATTTATAATTTACGTTACACTTTGTAAAATCAGAACGAT
CCAATTCACAAGATTAATGCTACGACTCTGTTTTTTTCTTTAAAAATAAATCAATAATCATCTCCACTAAACCTCTCAAT
AACTTAGCAGTCTTAATGAAATTTAAAGCTAATCTATCAATCACATTCTCACCACGTCGCCAAACTCGTTGCCGTTTCAA
TCTTTTCAAGTTCCCTTTCATGCTGTTTATAAACCCTTGCACTCTTTCACTCACAGACTCACTACAAGTCTACACCACAA
ACTTACCAAATCATCCAAAA
>AT1G31440 | chr1:11258716-11259215 REVERSE LENGTH=500
CGTTATTTGATTCGGTTTTTACGAATACTACATTTTCCTATTTGTTTTGGTCCAAAATCTTACGGATATTTGGATTTTTC
GAATCAAATCAAATCAAATACCGAATCGAAGCGGATCGAACGAATATTTTGCCCGGCCCTAACCATATCAGTTACAGTCC
AAAAAAGTGACCGAAGAAATTGACTAGTATTTTAATTTATTTTGACAGCAATTGACTAATTATATAAGTCTTAAATTTAT
TTTATTGTTATGAAAGTTATATGATAACCTCATGTTGAAAACGATATTCGCCAAATAAACAAAGAAATGAAGATAATAAT
ATTTTTTGACATGCGGTCCAATAAATAATTGCCATTAAAATAGACAGAATAATAAGCTTTCGTTAATTAAAGACGATTAA
GGAAAAATATAAAAATGAAACATCATTAAAAATAAAAATAAAGTTAAAGAAGTACAAAATTGAAGACCACTCAAAAAGAA
AGTGTTGAAACCAAAGGAGT
>AT1G57840 | chr1:21424299-21424798 FORWARD LENGTH=500
GCAATTTTAGTTTTATTTTTGATTTAAAATGGCTATTTATTATTAAAAATATATATAACGTGTTTTTTGTTGAGAACAGA
ATTGTAATCTTAAATAACGTATTTGCTAATGTGGTAGTTTTTGTTTGGCTAAGTGACTTGTGATTTATAAGATAAAAGGA
TTAAGGGTCTACAACTTTACATTGTGAGAATGTTATTAAAAAAAAAGCAAAGAATGAAAGAAACCTTTTTTTGGTTGAAT
CGTACTTATTTTTATTAGTTTTAGATGTATGTTGCATGCCCATATATATATGTGAGAACTTTAACTTATATGATGTCTGC
GCATCGGCTATGATTATGAGCTTGGAGATGGACTACGCATCTGGCTAGCCTGGAGAAGCTAGTTTGGTGCTTCTGTTTTA
TGTCTACACTAACTTATCCAATTTCTAATTCGATCGGTTATTTTTATCTACAAGCATGCATATATTATTGTTAACAAGTT
TTTTTTTTTGGTTGAATAAA
>AT1G31410 | chr1:11249360-11249859 REVERSE LENGTH=500
CAGAATTAGTAAGAATTATAAGAACCTCTAAAAATGGATCCGAGAGGAGGAAGAATTGAGACAGAGGAAGAAGAAGATGA
CTAATTTGAGCTGTAAAGCAAAAAAAAAAAAATATAACTTAAGGAGAAGATAAAAAAAACAAAAAAGGAATCGACTTTTT
ATTTTGTTTGTGTGATTTATGGTAAGAGTGAAGAGAGAGAAAACTAGAGTGAGAGAGAGAGAGTGTGTGAAGAAGAAGAA
GATGCTTTCTTCTCCAAAGCATACGACCAATGAGAAGAAACGAAGTGGGTCTCGCACGTGCCGATCTTGACCTCCCACAC
GTGTCAACCGACGCTTTCTTCATAAAACCCAATTATTATTGCCAGCTAGACCTTAGCTAAGCCTAATCTCTACAATGGTC
GAAATCATTGGGCCCATTTTTAAGGCCCATTACGGTATAAGCCCAGCGGTTTGATTGAACCGGTTTGAGATTAGAAGCCA
TTGTTGTCCGTTGTTTCACC
>AT1G25180 | chr1:8829064-8829563 FORWARD LENGTH=500
CTTGCTTCTGAGAATATAATCGTTTTTTATTACCTTCATTTCCTTCAGGTAGGTCCATATGCTGAAGATTTATCGCAGGA
GCGACCACTACGGGAGCCGCCATTGGAGATTCTCTGTGAGAGAGAGAGAGAGAAATAGTTTGAGAATCAATCTTCTGTAT
TTTATTGTGTAGATCAAGTTATTTAGTATATGCTAGTACTTATGGTTAAAATAGACTATTATTAAAATTCAAAAGTAATA
AAGCCAACGAGTACACTAAACTCAGATTATATTTTCCAAAACTATTGCTAAAGAATATCAATACGTACACTAGATATAGA
AATCGGAATTAGGTACGTTGTGATCCATTTCAGCTACTGTTAGGGGTAAGATTTGGGCTTGCTTGGCCCAAGGCCCAAAT
CCAAGTCAAAGGCCTAAGCAGAATGTTAAGTCAAGAGGGTAGGCTCGTCAAAATCCTGGAGGAGTGTCCTACACGCAGAA
GGCTATAAATACGGAATAGC
>AT1G31430 | chr1:11255738-11256237 REVERSE LENGTH=500
AGCTGGATGGTTTCCGTCTGCGTACGTAGAGAAACAAGAGAAAGCTCCGGCAAGCAAGATCGTGGAATCAAACTCCAAGC
AACAGTGATGCCCTTTCTTTAACATATACATACCAAAAAGTATGTGTAAGATATGATTGTGTTTCTCTTCCTTCTTACCT
ATCATCGTAAGTAAAGATATGTTTTCGACGAGTAAATATGATCTTGTAAGAGTAATGATTTGTGTGTTTTCTTCCTTTTT
TCTTATGTATCAACATGAGTCTAACTCTAGACTCTTGAATCATTTCTTTACGCAGTTGTGAGAATCCTGTTTTATCTTTT
GTTAGATACAATCCTCTGTTTCTTCTGTAATTTACTCTGATAATGATAATGATCTTTTCTTTTTCAGTAAAATTTGATTT
TTAAAAAATAAAGGATGGAACTTTGAATAATAAGACTCTCTTTCTCTACAAAGTTCACAACTTTACATTCTCATTATCTC
ATATCATCCCCTAAAGAGAC
>AT1G13950 | chr1:4773076-4773575 FORWARD LENGTH=500
TTTGTAGACTTTGAATTTTTTTGAATAGTTTGTGGATTTTGTTTTTTTTCCTGATTACAAAAGTATGATTTAACATGCAT
TTTATTTGTTATGTTTGGGTTTAGTCGGTTGTGGTTGTGGTTGTTCTTACAATTTAGTTTTTTGAATAAAGTACATATTT
TTACCAAAAACAAAATCTTAAATACGTACATTTTGAAATGTTAAAAATGACATATTCATAAAATTTTAGTAAAAATGATG
ATTTTAAAAGATCTCGATGAAAAATGACAAAACCAACATTAATCGCTTACATTATTCGTAAAATTTATCATGTTTTCAAA
GACATGAAAACATTGATCTCTATATGACCGGAGAAAACATTGATCTCTCATATCAGATCACGTGATCGAACGGTGGAGAA
ACGCTCTCTACAATAAGGCTTTAAAGCCCATAAAACCCTTAAATATATCAAAGCCCAAAAGAAACGCCTTTTGCGCTTTC
CCGATCGTGGTCAACTTCCT
>AT1G09000 | chr1:2890537-2891036 FORWARD LENGTH=500
AACGCGACGTGTGTATGCAAGCGAGTCGGTGCATGCGAGATGGTGGAAAGTGTACGACAAGATGCCTAAGAAGCTGAAAG
GTTATTGTGGTTTGAATCTTAAGATGGAGAAGAACGTTGAGAAGTGGAGGAAAATGGCTAAGCTCAATGGTTTTCCTGAA
AATCATTGGAAAATTAGAATAAAAGATCCTAGGAAGAAGAACCGTCTAAGTCAATGAGAAGAGTCATCAAACTCGCTTAT
TCAACAAGAGACTTAATTTTTTTTTTTTCTTTACGTAAAGATTTTGAAAGGGAATTTAATTTCTAACAGGTAATTGTGGA
TTATGAAGGAAAAACATTATACGTAGTTATGATATATATTTCGTTCGAGTGAAAGTATTTTTAGTTTTTTACAAAGACTA
ATAACCATACTTTTATTTGGAATAATAATATGCGTAATTTAAGTAAAGTAATTTTCTCTTTTCAAAAATATAATTTCGAT
GCCTTTTTTCCCTCTCACTC
>AT1G08990 | chr1:2888253-2888752 FORWARD LENGTH=500
CGATTGATATAGATTTATCAACCGACTAATTAACAATAAATAATTTAAAATGCGATTTGAATGATTTCGTCCACGTTAAC
GACAACAAATTCACGTAGCTATAGCCAACAAAATATGTTATAAAAGCATAAATGAACTACCAATGTTTGTTTAATGTTTG
ATATCGCTATTTAAAAACAAAACAATCACAAGCTTGGTCACCAATTTGATATATATCCGATACACCTGTACCTGTTGTTC
AAACTAATTCTTAATTACAACACAAAACAGGCGCCTAACTTGCGCATGGAAGTTTATTACACAATTATTCGTAGACTCAC
CTAACGAATTGACTTCTACGCCAACGTGCGTCCATGCATCTCAAGATCCTTCTTCAATCATACACCCATGAATTCGCACA
TATACGTTGATGTATATGAGATTATGAAAAATTCACGTACACATTACATGTATCTTATAGACATCGCTAAGAGCATAGAG
AGAGAGAGAGTTGGGGGAAA
>AT1G08800 | chr1:2818009-2818508 REVERSE LENGTH=500
AGCTATTGTTTACGGTTCCTAATCTAAATAATAATTAACAATCAAATGCAAGTCAAATATGAGCAACAAGAGAAGATGGA
AGCACACAACACAGCCAAAACTTTTGGTGGGTTCTACTATTTTTTTCCGTCCAAAAAGGCAAAAACAGATACAAAAATTG
AATACAAATCAAAAACAGTTAATTAAAAACTCAAATCTGATTATATTCATTCAACTACTCTAATAAAAAAAATATAATTT
TTGTATTTTATTTTATTTTTCTTTTTGAAATAAAAAAAATAGTTCCCACACTCAAATTGCAACTTTCGGCAGCCGTTTTT
GTAATCAGTAGCCGACTTTCCTGTCTCTCTCCACATCTCACCATCTTAGTTTTCAATCTTTTGCCTAACATTTTATAATT
ATTCGGAAAGGAAAATAAAACTAAGTGATTTAATTGTGAAGACTAATAATTATAAAATGTTATTTAAGGACTAGTAGTAC
CAATATTAAGACTTTTTTTT
>AT1G08810 | chr1:2820396-2820895 REVERSE LENGTH=500
GTGTTTCTTCCCACACTTTATCTTTATTTATTTTCTTACCACAATTACAACTATTATCACAAAAATGTAAGTAACATAGC
TTGTGACTCTTCTTCCATTTATGAGTTGATTATCACTATATTTATAAGTAATTACCAACGAATGTTCCAAATTAAGCAAA
ATATTGTAATCGATACACTATGTATTCATCTACAATATGTTAACGAGCTCCTTTTATGGAAATATTTCGATTGAAAAAAC
ATTTGATGGATCGTTCACTAAATAAATAATCCAGTAACGTTTTCTTAAGGGAGATATACATATTCGTGTGGAGATCAACA
TATCTTCGTTAATTGACTACGCAAAATAGTTAATGGAAAAGGCAGAGTGACTCGTGAGCTTGGCAGATCCAAAAGAGGTT
GTCAAGAAAAAGCAGATTTAAAAGTTCTTCCCTCTTCTTTAAGTCACCCATTAATTTCACATATATGTACATACATGTTG
CATTTAACTCATATACATAC
>AT1G08820 | chr1:2825276-2825775 REVERSE LENGTH=500
GATTATGTTTTCTATGCATCGACATATTACAAAGTAGAAAGATATTTTGGGCCAAATTACCAAATCTCTATGAGAGTATA
ATTAGGATTACGTATTCAAATCTCGCCTTTGTGGAAAGCGAGAGAGATGAATGGGAAAAGCAAAAGATAGGAAAGAAATT
AAAAGGGAAGCAAAAGAAGTTGGTGATCCGAATCAGAATCACGCGTGTAATCCTCTCAAAGCATTCATATTACACTCATT
GAAAAAAGAAAAAAAGGTACATATTCACAATCACATATATATATTATTTCTGGCATCTAACGTCGAATGTAATCTCACTT
AATTTTTTGTTTTTTACGATAATTGTTACAAAAGTATCGAAAAATAGTCGTCAGAAATTATAGTTTACTAAATTGCTGTT
AGGTACAACAGATATTCACCATCTCTGAATCTCAGTACCATACTTTTTCTTAAAAAAAAATTCAATTTTAATGTGTTTGA
ACACATTAATACATTTCCAT
>AT1G36300 | chr1:13652174-13652673 REVERSE LENGTH=500
TTTCTTGTTACTCGACCTGATACTCGACCACCCAGTTGTCTGGCAACAGACTGTGCAGTCGAGTATCTTTGTTTCATTTA
CTGTATGTTACTCGACTAGTCACTCGACCACACCCAGTGCTCTGCAATGAGCTGTGTTGGTCGAGTGTTTTATTGTTTCT
GCTTGATTTTCTGTTTTCTGCATGTTCACTTAGAACTGCTAGAACACACTAAAACATGTTAATGTTTGGCTTGACTTAAT
GACTTCTGATTACATCTTGATTGTTAGTATCACACCCATTTGGATTGATAATCTAAAATACTACAACGACATGATAGTGC
TTTAGGATTAATTGATCTAAAAACTTATTATCAATTTGGCGTCGTTGCCTATTGGGTGTTTGTTTGTGACATTTAAGAAT
TCAGACTTGCTTAGATCAAGTTCTTTATCAATTTTCATTACGGTTACTAACTGTGTGTTTTTCTTGTTGTCTTCTTGATC
CGGGTACACCTCTGTTGTAT
>AT1G08830 | chr1:2826561-2827060 FORWARD LENGTH=500
AGTTTATATATCAACGTTCTAGACTTATAGGTGATCATCCATTATCTTTAACCTCTTGTAGCTAGCTAGGTTAATTAGGA
GATGCATGCATCTAGATAGGCATATATAGTCTAACATTACAAATCCATCAAAGGTTCCCTTCTTCTTCTCCAAAGAAATT
AGCTACATACAAATTTGACAGACTCTCATAAATATATATATATATGTTTATAGATTATATTATTAAAAATACAAATGATA
TTTTCTGTATTTTGTTAAAATTAGTTCTTAAGATTTTATGAAATTTATAATTGAGCCAACGTCTTAGAAATAATTATACG
ACATACGTAATTTAAATTCAATGACGATGACTTAAACTTAATGTTTTACAGTATTTATCCAATCAAATTTTACCACATCA
GCAGAGAAGAGTCAAACTTAGGAAAAGTCTATCTTGGATTATCCTGACGTGGCTTTTTTCAAGTAAGAAATAAATTAATG
CTAATCACGTACGTACCTAC
>AT1G08790 | chr1:2811489-2811988 FORWARD LENGTH=500
CTAGAACAAAACCTATATCAAGTAAGAGTTAGTTATTCCAACAAAAACCACCAAGGTTTGTTTTTGGATTCTGTCTCCAT
AATCAATCAAGCTCCAGAATCTCCCCAGGGAATTAACAGAGAGATCCCTTTAAAAATGGCAAATGGAAATTCTACAAACC
CTACTTTTAAACAACACCAAATGTGTGGTAGAAGAAACTCATTGTTTCTGTGTTTTGTAATATCACACCATTAAAGTTCA
CCAGAAAACATATCTCCTTCTGTACATTAATAAAATAAACCAAACAGAAAAAACTTCTTACCCCTTTTCTTCTTCCGGGA
TGAACATTTTTTAAAGGGAATCAGAGTTCTGGGATTTTCACTAATCTATTCAAGTTCTTCTGTTTTTCCTCGCTTACATG
AGCTAACTTGTACAACAAGGCACATCATCACAAAAATATTCTGCCCCTTGTTGATAATCATAAACGTGCCTGCGATTTCT
TATATTAACAACAGAGAAAG
>AT1G36280 | chr1:13640008-13640507 FORWARD LENGTH=500
CAATTTATCATAATAATATATTGTATTTTTTCTTTTAATAGTAATATATTATATTTATTTTGGTTATTTTTTATTTAATT
ATTATCGCACCCGCTGGTTTACCAGTCATAAAACTCCCGCAACCGCACCCATTACCAAACGCTCAACCAGTCGTTCAAAA
CACTTGATAACGCTTGAAACCGCAACCGCCCGTTTCCGTAAACTCCCGCAACCGTAACCGTACCCGCTGTATTTAAACCA
GTCTGGCCCTAAGGCTAGTGTACGTTAGTTTCTCCAAATTTGTTTGGGCAAAACTTCCCTCTTCCGTCTGCCGGCATATG
TAATTTTAACTTATATCCTTTCTTTGGTTCTTAATAAAATTCAGATGACAAAAAAAAAAATCGCAAACAAATATAACTTA
ATTCAAATCAAGAACAAAACGATAACCAAACTAAATTAGAAATGATTTTAATTTCTGTATAACCGATAAAATAAATAGCA
GAACCAAACCAAACCAAACC
>AT1G36260 | chr1:13628053-13628552 REVERSE LENGTH=500
TACGGATCCACGCAAGTCCCTCGCAATTTGCGGGAGATTTACTAGGGACCTTGCAACCTCCTCGCAAACTTATCTGAAAA
CCCTAATTGAATCTCTGTGTAACCCTACAACTTTGCGAGGGATTTACTACGGATCCACGCAAATTTGAAGCGATTTTATT
GGTTGTTTAGTCGGTTCCTCGCAAAGCCCTAGCAACGTTGCGAGGGATTTGCGAGGCAATTTAAGTTTATATATACAACG
CGAACGAGTTTGAGCGAAGCGCAAACCCAGCCGTCTCTCATCCAAACCCTAATTTCTTTCTTCTTCGCCTATTCTTATTC
GAGTTTCTATTTGTAGATCTAATAAGGGTTTCTTGTATCCGGTTGATTTTCATTGTAGATATTTTTAGGGTTTGTCGTTT
TCGTTTGATTTTCATTGTAGATCTGTTTAGGGTTTTCTGTTTCGTTGATTTTTGTTGTATTTCGAATTACCTTTACTAAT
GTTCTCTTTTTTTTTGCAAG
>AT1G31120 | chr1:11107764-11108263 REVERSE LENGTH=500
TACGTAAATAAATTAGGTAATGTCCCCAAAAGACAGAGACAGTTTTAGTATAATACAATTTCAATACAATGACATAAAGT
TTAATTATATAATTTTTAAAAACGCTAATTATATTTTTAATTAAATCTCTCAATCCTCGTCGTTGTCGTAATCATATATC
CCCTCCCCAGTTCTTCTTCCCTCTCTCTCTCTTTCACCATAACAAAAAAACTGATTTGTTTACTCTGTTAATCAGAGAAC
TTTCTCTGAGAAAATAACAGGAATTCAGTTAGTTCTTAGTTCCTATCAATCACCAGCTGAATAAATTCGTTTTTAAAAGA
GAACGAAGAAATTCAAAAAACCCAATTCTGCTTTTTCCCGATAACTTCGATCGTCTTCGCTTGGGTTTTGTGTAATTTGA
GTCTGTGAATTGAACCGAGCCCCACCAAAGTAAATGCTCCATAACGTTGAAAACATTTTCTTCTTTATACAAGAATTTCA
AATTGTTTCACTTTCTCCAT
>AT1G36270 | chr1:13633368-13633867 REVERSE LENGTH=500
GAAAATTTAAGAGTCTTGTGCGGCTGCTAGGATTTTGAGAGAGGAAAAAAAGAATATATATTTTTGTATTTTTTAAAAAT
ATGATATTTGGTTGCAATATAGAAATTGATAATTGAAATAAATCATGATCTAGTTAATATTAATATAATTATTCCAATTT
AATTTCCATATTATTATTTTTCCCCGTAAGTGTTACCCTTTTTACTACCAACTTGAGTTGAAAACAGATACAACAGTGGA
ACCATCCACTTTCAGAACTTGACACCCATAAACAACTTACAAGATCAGATTATCTTGAGAAGAGTCATCTATGTTGCTAA
CCAAACTACAATTAAGGGTAACTAAAGTAGAACTTTAGACCCTATTACAAAAAACTGCAGGTATGTCATTACTCAAAAAG
GAATACCAAGACCATACCCTGTTATTCAAACCTTGTGGTTGCCTTCATGGATCCTAAGCAGCATAGAAAACCAAAAAGTT
CGACAGAATTTGCAGAGTGT
>AT1G36290 | chr1:13644548-13645047 REVERSE LENGTH=500
CTCGACCATCCAGTTGTCTGGCAACAGATTGTGCAGTCGAGTATCTTTATTTCATTTACTGTCTGTTACTCGACCACACC
CAGTGCTCTGCAACGAGCTGTGTTGGTCGAGTGTTTTATTGTTTCTGCTTGATTTTCTGTTTTCTGCATGTTCACTTAGG
ACTGCTAGAACACACCAAAACCTGTTAATGCTTGGCTTGACTTAATGACTTCTGATCACATCTTGATTGATTGATCACAG
ATTGTGCAGTCGAGTATCTTTGTTTCATTTACTGTCTGTTACTCGACCACACCCAGTGCTCTGCAACGAGCTGTGTTGGT
CGAGTGTTTTATTGTTTCTGCTAGAACACACCAAAACCTGTTAATGCTTGGCTTGACTTAATGACTTCTGATCACATCTT
GATTGTTAGCATCACACCCATTTGGATTGACAACCTAAAATACTACAACGACATGATAGTGCTTTAGGATTAATTGATCT
AAAAAACCTATTATCATTAG
>AT1G31100 | chr1:11100419-11100918 REVERSE LENGTH=500
AGTCTTAAAATATATAAATGGAGGATTCTTACTAGAGCATGTTCATTAAAGTACTTTAGTTTTGTTTTGTGGATAGATTG
AGGCAGAAGATAGGAGAAATTTGGCAAGAATCCTAAAAGAAGCATCGACCAAGGAGAAGACGGTGATAGTGACGATAATG
AATCAGGCTTGGGCGGAACCAAATTCCACGTTTGATGTGTTTCTTGAAGGCTTTCGAATCGGCGAAGGGACCTAGCGGCT
ACTCCGCCACGTTGTGGTGGTGTGTATGGACGATAAAGCCTACTCAAGGTGCTTGGAAGTTTTCCCCCGCCGTTGCTTCT
TTCTGAGGACTACCGGAGTTGATTTCTCCAGCGAGACGCAGTTCATGGCGGCGGATTACCTCAAGATGATGTGGCGCCGA
ACCGAGTTCTTAGGTTCTCTGCTTAAGCTTGGATATAACCAAATTTTGGGTAGTTTGGCATCCGACTGTGAGAGTGATAA
TCATTGCAAAATCTTTGCAA
>AT1G08840 | chr1:2838470-2838969 REVERSE LENGTH=500
GTTAAGGACATTAATTTGGAATCTTGACCGACTTAGCTGGTTGAACCGGACCGTTTCCGGTTTAAGAAGAATAAAGACGC
GGGCGGGGTTGAATTAAATTGATTTTCAGAGGAACCGAACCTTCACCTCACGACTCTCTCACTGCCTCACTCACCGTCAC
CGTCGCCGTCGCCGTCGCCATTGCTTTCTACTTCGCCGTGCCTGGTTAGTTTTCGGAATCTGATTTTCATTTCCATTTCG
TTCCTTCTGAATTCTCAACTTTGTCTGCGATTTTCAGAGGTAGCGAAGTTCGTTTATGGAAGCTTCTGCTGAGTCTAGGT
TTGTGGAAGCTCCATTAATTTTGGAATTTACTGGAATTTCCGGGGATTCTTCGTCAACTACTTTCAGGACTTGTTGTTGA
TTCTCACAGCGTGATCCTGAGAAAGGTATTTTACTTTTATGCTTTGTTCTTTTGAATTTCAGATTAAGATATATAAGAAT
CCGTTATACAAAATTACAAT
>AT1G08860 | chr1:2841653-2842152 FORWARD LENGTH=500
CATTTTTAATTATTCTAATTATATTCCTAGCACAAACAACCTCGCGCGAAAAGGAAATTTATGAGAGAATAGGAGAAGGA
AAATTCGCAGAAACGAGAAAACTTTTAGGTTGAATTGAAAGTTGAAACCTTTTTTTCTAGTTAAAGTGTTAAATGATCGA
AAGACGTTTCCTTTAAATTCGAAAACCAAAACGCGTTTTGATATCCAAACAAAGGATTCAACCAACCGTTTCGATTTCTT
GGAAGGTCGAACCAATTTCCTGAGAAAATCTTCTTTGCTTTTTTAAATCAAAAAACTTCAGATTTTCCAGTTCTATTTTT
CTTTTACGCGTATCCCTTTTCAATATACATATATATATACAGAGCTAGAGAAGTTGCAGAATCCTGTGTTAATCATATTA
CAATCTGCATTGTGAAATTTTGCGAATTCATCTAGGGTTTGATCTGACTCCAAATTTGGGATTTTTAGGGTTTAAATCTA
GAGATAGAGAGAGAGAGAGA
>AT1G65130 | chr1:24201023-24201522 REVERSE LENGTH=500
AGGAAGCGTGGAAGAGAAGGATTTATAGGGTTAGGAGTTAGTTGGTTTGTTCACGTGAGGGTCACGTCATCTGTTAAGAA
TTGAGCGCGAAAATTATTCCACAGAGAAATCCTAAATCGTGTATTATAGTATTGTGAACTTTTGTCGAACATTTGGTGGG
CACAATCCATTTTTTCCTGATTATATCGATTCGTGATATCACTTCATGCCTTCTCATACAAAAAAATATATACATAAATG
TCTTTAGTGTAAGAAATAAAAACACCAAAGACAATCCTGAATTTTTAACCTGAAGAATGCTCACAAGGTGTTCGACACAA
TTCCCCAATGAGTCTTGGTTGTTATTTTTCTTAAAAACTCTTGTCACATGGCTCTCACGTGATAAAGTGTGCGTCACTGA
TACATGACCGTCGATTTTCCCGCGTCTACCATTCAGTTTTCTCTCGCACAAGTAAAACAAGAAAGCGCAAGAAGCTTGAG
AATCGTCACTCTTCCCAAAC
>AT1G31150 | chr1:11119597-11120096 FORWARD LENGTH=500
ATCCTGCGCCGGCGAATGAAGGAGGAGTTCCTTTTTTACGGTGGGGAACAACCCACCGACGTTCTTCACCTCCTTAAGCT
ACCACAACCAGGCCCAAATACAGGCCCATAACTTCTCTCTATCTATAAAAAACAACTGATAGTAAAAAGTATTGACCCGG
TTTGGTTCGGTTATGTTGATACCAGACTATTAATTAACTTCGGTTAGACGTATTTACGACTTGATGCTATCTAGACCTTT
TTGCCCTTCACATAAACTAATGATTACACTTTAATTGCCACTGAATCTTCCAACACAACACCACCCAGTTAACACCACCG
TTGTCGTCCACCTTAGTGGTCGGAGAAACCAAATCAGTATAAAATTCTGATGACCGGGAATGCAAACTCAACGTCTTCTT
CCCTCGAGATCGGCGGCGAAATCTTTTTGAAGATCTCCTAAAGATTTACATTTCTCATTATCTCTTTTCTCCCCATTTTC
AAGTTCCGATTCATGCAACA
>AT1G65140 | chr1:24201117-24201616 FORWARD LENGTH=500
CATGTATCAGTGACGCACACTTTATCACGTGAGAGCCATGTGACAAGAGTTTTTAAGAAAAATAACAACCAAGACTCATT
GGGGAATTGTGTCGAACACCTTGTGAGCATTCTTCAGGTTAAAAATTCAGGATTGTCTTTGGTGTTTTTATTTCTTACAC
TAAAGACATTTATGTATATATTTTTTTGTATGAGAAGGCATGAAGTGATATCACGAATCGATATAATCAGGAAAAAATGG
ATTGTGCCCACCAAATGTTCGACAAAAGTTCACAATACTATAATACACGATTTAGGATTTCTCTGTGGAATAATTTTCGC
GCTCAATTCTTAACAGATGACGTGACCCTCACGTGAACAAACCAACTAACTCCTAACCCTATAAATCCTTCTCTTCCACG
CTTCCTCATTTTCTCTCTCTCTGTTTCTTTTATTTTCTCGAGAAAATTCAGATAGAAAATCGCCATTGTTGTTCTTACTA
TCAGTCCCAGCGAGATCATG
>AT1G31140 | chr1:11117493-11117992 FORWARD LENGTH=500
TAAGACTATGAATGGAGGTAGCGGACAAAGCGGTTTAATTTGTCTGCGATTTAGTCCATCTCATTTTTGAGGCGAACAAT
AAACCGCTGCGGACCAAGTTTATTTGTATGTAAAAACGGTCCGTAGATGATCCGCTGCGGTTTTCTTCTATTTTTTTTGG
TCATTGATGAATTGTAAATAAAAATAGTCTGATTCGTTGACGGTTTTGTCCGTCCCAACCGCCATAACCATTCAAACCCT
AAATCGAATTCACAAGTCATAACAACTAATTCTCCCTAAATATAAGCATATCCTAACACAAACTAAAGAAATACCTATTA
TTATTTAATAAATTTAGTAAGAATACCTATTATTATTTAATGAACCATCCAAACCATACTTACAAAAGTAGCAGTCCCTA
TCTAAATAGAAACTGTTGATCTCAAGGTTTCATTTGCTAAAAAAAAAAAAAAAAAGCAACCACATTTCTTTCTCTATCTC
ACTCTCTCGTTTAACATTCT
>AT1G08845 | chr1:2838289-2838788 FORWARD LENGTH=500
GGAAGGTTGTGACGAATGATTAGCTGAAGATTGTTTGTTTGATTTCAAAGCTGAAGACTTGGGCTTCTTTCTTGGTGGCA
TTTCCAATGGCTAATACTTGGCACCCTGAAATTTTGATGGAGCTGATAAACTTCGTGCATATTAACTTTGCCTTGAAACT
TCGAAACTTCATATAATCTTCATTGTAATTTTGTATAACGGATTCTTATATATCTTAATCTGAAATTCAAAAGAACAAAG
CATAAAAGTAAAATACCTTTCTCAGGATCACGCTGTGAGAATCAACAACAAGTCCTGAAAGTAGTTGACGAAGAATCCCC
GGAAATTCCAGTAAATTCCAAAATTAATGGAGCTTCCACAAACCTAGACTCAGCAGAAGCTTCCATAAACGAACTTCGCT
ACCTCTGAAAATCGCAGACAAAGTTGAGAATTCAGAAGGAACGAAATGGAAATGAAAATCAGATTCCGAAAACTAACCAG
GCACGGCGAAGTAGAAAGCA
>AT1G65120 | chr1:24196074-24196573 REVERSE LENGTH=500
GTGGTGATGCCATAGGTTGTTGGCAACTGGAAGAGTGTGGTCAAAATTTGTGGAGAAAGGAAGATTCGTTCAGAGGTTCT
TTTTTATGAAGCTGTTCAATGATAGAAATGTATTAGTATGGAACTCAAGTTTGTAATCTTTTGGTTCATTACTTGATTTT
AGTAATAAAGTACTAATAAGATAATTGCAACAAAATATATAAACAATTGTTAACGACTTAAGGTTTTTGTTAATTCCTCT
TACACAACATAAACCAATTTCGATCATCCCATGACCATCTTTGATCCCGAATTCGAAAACTTCACACAATTTTTTTGTCT
TATCTGTTAATTCACACATTTCTGGGGTGTTTTTTTCTGTTTATTCTGGATGGCGAAATTAAATAGAAGCTGTTGTGTAA
TTTACTCAAAACAATGAATGCACACAAGATGTTCGACAGAATTCCCCAATGGAGATATCGAAGAAGAACTGTTCGAAAAA
GAAGACACGACGACTTGGGT
>AT1G65110 | chr1:24188331-24188830 REVERSE LENGTH=500
TTTAATATCAATTTTAAAATCATAGAATATTAATTTTTCATCGTTTTTGTTCATAAGCCACGTAAACCAACCAATGGGAC
GGATCATAACAAAACTCAACACATATCAACCATTTTAAATCATCCGAACATGAAGACTACATCCTCGAATTCGATAAATT
TACACAAATTCTGGGTTTGTATCTGTTTAATCCAGGAAAGTGCAATAAAATCGAAGAAATTGTGTAATTTGCTCAAAACA
TTGATGCCCACAAGGTGTTCGACACAATTCCTCAATGGGACTTCGTAAAAAGAGCTGTTCGAGAAGAAGACACCACGAAT
TGGGTTCCCACTCACTGCTCGTCTCTCTAGTCACGTGGATCTCACGTGATAAAAGCTTCATCATCTACTATCACGTGGAT
CACACGTTATAAAATCTTCTTCTTCTCGTTATCATTTCCGTTTATTTTCCCGCCTCGCAAACCCTAGAGACCAAGAAAAC
ACAAGAAAGCTAACAGAATC
>AT1G08880 | chr1:2847801-2848300 REVERSE LENGTH=500
TGTATTTGGCAGTGACTCATTGGTCGTGTCCCATGTGAACAACTGTTATAGATATTTGTTGACTATATATAGTAAGATAA
TAGAAATCTCTTTATGTCGGCTATCGTATAAATTATTGATTTATTCTTGTTGCTTGATCAATAAAGGTTACATCATAGAA
CTAAAATCATATGAAACCGAATCGATCAACCCTGGCCATCTTTTAAATAACCATCAATACATTGGGATGATCAATCCACA
ATAAATGTATTGATGTAAATTAAAAATATGAACTTGTAACAGATCAAGATTCAGGGTCTAAAATTATAGAAAGCTTAATA
ATGGAGGACTATTTCACTAAAATCACTTTTCGTTTGTACATTATTTTCAAAAAGTAAAAGGAGATGTACGAACCATAGAT
CACATAATAATTGAAAGGGTAGATGATCTGCCACGTTGGCAATCCGTGTGATCTAAAGTCTAACAAATCACAATCAATCT
TAGTAGCCTATACATATAGA
>AT1G65080 | chr1:24176082-24176581 FORWARD LENGTH=500
CGAGGACTTCTAGAGTTTGGTTTTCGACTGACTGTGAGTCGTCTGAGGAGGCGGCGCGTATAATTAACGGAGAAGCGACG
CGTAATGATGACGGTGAGGCGGCGCGTGAGGATTTGAGATGAATAGGCGTCGGTATGAGTTGGAGTGGGGAATAAGTGTT
CATGCCTGTGGTGAATGAATTATCTATTATCCTTTTTTAATATGTGGACAATCGGAAGTTTCACAGTTCAGTTAGGTTCT
GTCCGGAACTTCAGTTTGTTCGGGTTAAAGGAAATTGTTCCGGATTGAACCGTTTTAACAATTTTGTTCGGTCAATATTC
TTTGATAATTTCGGTTTACTGGGTTAAATATCGATTTTTTGTTTGTAATTTTGGTTTATTTTTATAATAATTTCTGTACA
TTTAACAAACTTCGGTTTGGTTTAGACCAAAACCGATTGGTTCAGCCTTACAGAATCAAAGCAAACTAGTTCTTCAGAAG
TCAAAAACCTCTTGTTGAAG
>AT1G65090 | chr1:24183301-24183800 REVERSE LENGTH=500
TTAGGTGGCTTTTTAGAGTTTTCCTTGATATTATTGTTGTTGTTGCCATCTTTTGAGAAGAAGTCGCCTTGTGGCTGCCA
CACATTGTTCCCACAGCCCTCAAATCCTAATCTCAATAACTAAAACAATCAAATATTTCTAGTTTCTTAAATATATTATT
AAAATGGTGAAAAGAAAAGAAAAAACTGAAAATAGCCCATATACAAAATTTTATGTATGTTCGTTTCATAATATAATCTA
CCAAAAAAATTTACCCAAAACGACTTAAATATAATTTATTTAGCAAAACCCACAAGTTAAACCAAAAAGAAAAAGAGTAA
ACCCATAAAGGCTCAAACAATTGTTTTGCTTTCAAGGTTTATAATAGTTTTGAGCCTGCTTATTCTCATGGTAACATAGT
TGTTTTGCGCATCATTTAGTCAAATCACAGCTTATGATCAAAACCCAAGTCTTCTTCACTCAACATAAAACAGACAACTA
AGAGCGAGTGGATAAAGAAC
>AT1G31130 | chr1:11116196-11116695 REVERSE LENGTH=500
ATCACACATACAACCGAAATATCAAACCATTAAACTTTCATTTTTCAGATTACAATATTCAAAAAAAAAAAAAAAACAGA
TTACAACATTTCTGATATGTCGTTCAAATTAAATCATATTTATTCTTTGAACTTATTTATTTAATTTCAAAATGTAAATA
AATAACATTAAAAAAATGTAGTACATATATATGTATTACAAATATGAAAATCTGAATACTCTTCTAGAGTATTCTTCACG
GTGAATATTAGGTATTAGGTGCATAATTAAACTCTATCAAAATTAGATTTACCCTATCTTACCATTTCTTTGTAAGTATA
CAAGATTCATAAACTCTATAGAAAGTCTAGTTCCATGATTGCGTCTCAGCTCATGCAAAGAGAGTTGTGCTCATAAAACT
TGACCAAATCTCCTTTTCCTTTTTGTCCATCTCTTTACCACTTACATATTTTCCCATAAAATAACGATTCCATCATATTA
ATTAAAGCAAAAAATAAACA
>AT1G36250 | chr1:13617239-13617738 FORWARD LENGTH=500
TTAGGCTTAAGAACTTCTCTCTCGATTATTTCTAATTGAGCAGAACTCTCATCCGAAGTTCATCTACTGTCGGCGTTGTG
TTACAATTTCAATCTTTCAAACTCAGTGTTACTCTTGCAGTTCTTCGATGAACTATTACACAAAATAAATGATTGAGGAA
ATTGCGAAATGTGTGGGGAAGGTGCTGGAAATTTTTTCTTGACCTTGATAAATCACAAGTTGAAGATTATGTTAGAGTTC
GTGTTATGTTTCTTGTTGCAAATCCTTTGCGCAACGCGAAAGAAGTACAACTTCCAACAAGAGAAATGGTAACGATACCC
TTTGATTATGAAAGAACTAGAAAACATTGTTTTCACTGTCAACGTTTGACCCATGATAAAAATCGATGTTCTATTTAAGC
CTTCAAATTCTTCAATTGTTATTTCCAAAAGATTGGAGGATAAAGATAAGAAAAAGAAGGTAAGTTTCCAGGAAATAGAT
CTCTTACATTCAACTTTAGT
>AT1G31090 | chr1:11093907-11094406 FORWARD LENGTH=500
ATTTATTTATCGATTTTGGTTAATGTTTACATTTTTACGAATTGAAATCGACAAAGTTTATTAGTTTATCGTGTTTATTA
ATTTATAGAGTTTTTTATGTAGCAATATGTCATTGAATTATTTAGTAAAATATCTTCGAAATCTCTCCTTATAAAAAAAG
AAATATCTACGGAAAAAAACAATTTCTCACGTTTACATACTTTAAAGTTGAAATCTATAATATTTCGATATTTTCATTTC
AAGAAAAACAGATTCATTGCCTTATAAAGAAAAAGTTGGAGAAAAATCAATGACAATCCATAAAAATATTTGAATAGTAA
TTATTGACAATGTGGTAAAAATCTATAAAACACTTTAAGATCTCTCCACTTTTAAAATCAATAACTCTTCACAAATTCAT
TTCCTAATAACCCTCAAGATATTTTCCATTTCTATATATATATTTCAGAGAGTCTTCGATGAATCGACATTCATATCTCT
CTCCCATGAATAAGACGATC
>AT1G36240 | chr1:13614390-13614889 FORWARD LENGTH=500
TTTAGTACTTTTTTGTAAATAACTTTAGAAATAAAAACATTTTGGTTAAAAGTGGTAAAATTGACCAAATTTCTTTAATA
ATATTGGACTAAATAATATTTTACATAATAATAAAAATTAATTTAAAAATACGAAAATAACTATGTTTATAGTGGTCCAT
TTCATACTCATAGTCATTGATAATAAACTGAAGAATTAAAACTAAATTTTACTGAATTTGAAAAAAAGATATATATATTT
CTACGCAAAATATAAAGAAAGAGTCCGTTAAAGCCCAATTTCCTAAGCCTAATTAGTGAATCTCTCAAAACCCCTAAAAG
GTTCCTTTAGTCTCTCTTCTCTACTTCTCACTTTTCATTTTGCGCCACCCAAACCCTAAAAGGCAACGAAGGTAAAAAAA
ATCTCCGATCTCTTTCACACAATTCCTCTCTTCCACCCTCACCGATTTCTGATTCTCCGGTTTCATTTCTCTCAATCTTA
TCAGTCAAAATCCGGCGAAG
>AT1G65000 | chr1:24146544-24147043 FORWARD LENGTH=500
TAGAAAATTTAATATTATCATAAATGTAAAGAACTTGCTAATCAAGTTATGATTTTTGTATAAATAATCCTATTAGCTAA
TGAATAAATAGAGAAAACCTGTATTATTGCTAAAGTTTCCTCCAAACTTATCAGACACCAATCGATGATGTATAATATAC
CATTTTTCATAACGTGATTCTATTATTTTTACCATTCACAATATTTATCATACATTTATATTTGATTTTCATGTGTATGT
TATATTTGATGCATGTGGAAAAAATAATTCAAAATTAAAAAAACTACAAAACGTTTTTCTTATTATATCACAATTATTTA
ACAAAAAAAAGTTTTGAGCTATTTTGTTTATAATGTTTTTATGCTTTTCAATCCTACATTTCACTATCAGAAAAATGAGG
CCAAGTTATAAAAATAAAAATAAAAACTAAACCCAATAAGCCCATTAAGGCCCATAAGTCAATACAGCAAAAACAGCTCA
TCTTTGCTAAAACGTAGATT
>AT1G65010 | chr1:24149043-24149542 FORWARD LENGTH=500
GAGCACATGAAGTCCACATGACACAACTCCAAGATCTCAAACTCTCTGGTCTTAAATCAGATCGTTAGAGAGATTTATTC
TCACCTCCATTATTAAATAAAGCCAACTTGTTTTGGTCCACTTCACTCACAGCTTTTATTATTCTTCTTTTTTCTTTTGT
CATCATAATATATTACTCCCCAAAAAAAAAAAAAGCAAAAGCGGTGAGAAAGAAAGGAGAGAGAGAGGGTGACCACTATG
GAGACAGCGCAACCCATTACTCATTATTAGTCTCTCCTACCATTCTTTTGCCTAAAGTTCAAGACTTTGTGTTCTTCTAA
CAAGACCCTTAATCGTAAGTTCAAGACTTTGTGCTGTTGTAGTCCTGTAAGAAGAAGAAGAAGAAGACCATGAAATCGAT
CTGACTTCTCGCAGCAATGCTGAGGATTTAGCTGCATTTATTACTCTTTTTTTGTCAATTCAATTTCTCTTTTCTTTGAA
GCTCTTCTCTTGCAACAACA
>AT1G65020 | chr1:24156606-24157105 REVERSE LENGTH=500
AGATTACGAGGGAAGGAGAGTGAAGAAGGTGTGTAGAAGGAGAGAGCGGTGATTGAAGCTGCGTGATTGTGGTCAAGGAG
AGAGCCGAGGGAAGAAGCGGAGGGAAGGTCGTAGAGGTGGATTGTATCGTCGGAGCCGCCGGAAGCTGCGGCGGGACCGG
AACAAGCGACGGTGGTGATTGGGGAGATGTGGGAAGGGTAGGAGAAGAGAGGGGAGAGAGTTAGGGTTTGAGATTCGGCG
TCGTGCTTCGTGGGTTTAAGCTTGAAACCCCAAATGAATCTCTCGTAGGAGCCTGCGATGATACTCATTGTAGCTTCGGT
GAGAGGTTTCGAAAGTGGAAGTCTGATTGAAAATAATTAGGGTTTTAGGTTTTTATTGAAGAGGAAGACTGTTTTGTAAA
TTAAACCGGATACCAAAACCGGTTAGTTTTGTGGTTTATGGCTCGATTGAACCGACTTTTTTGTGTTAGTTTTTAGCATC
TTTGTTGTTCGTTTACTTCA
>AT1G64990 | chr1:24146190-24146689 REVERSE LENGTH=500
ATCGATTGGTGTCTGATAAGTTTGGAGGAAACTTTAGCAATAATACAGGTTTTCTCTATTTATTCATTAGCTAATAGGAT
TATTTATACAAAAATCATAACTTGATTAGCAAGTTCTTTACATTTATGATAATATTAAATTTTCTATCTAACAATAAGAA
AATGTACACAAATATTAATTTTTTATTAATGATAAAAAAAATATTTATCTTGATCCCGTAATTATAAGATTTATCATGAA
CTATCGATATCCCGATCTTTCCCTTCCCACTTCCCGCAAATTTATATATGGTAACACGTGTAAGATTGGACAAGCCTTCT
AAACAACAATTTTAATGAATCGATCATTTTTCGTGTATATATGTAAAAGTGAAAGAAAAACAAAAAAATCAATCGACCAG
ATAAGAAAACATGTCGGAAAATGGAGTTAAAATTATCATCAACACTAGACTAGACGCCAAAACCTATAAACAAAAAAAAA
GGATAGAAACACTATTGTTG
>AT1G31020 | chr1:11056605-11057104 FORWARD LENGTH=500
GTAGAGTCGAACTGAACTGGTTGGTGAACGTAACCAATTAAATCTATAGAGTTCGCGATTTTGGGTTGGTACGGTACCTC
CATCGGTCTCGGCCACTCCTCCGACGATTTCTCAGCTCTGTTTCCTCCTCCTCCTCCGCGAGTACGGCTACTACTTTCCG
TAGAAGAAGTTGAAAGAAATTGCTGAGAAGAAAGAACCCATGATTTTCTAGCAGTTGAATTTAACGAAGGTCTTATCGAT
TTCGAAATTGATCTTCCAAGAAACTGCATTTCGTGAAGATTCAAACTTTTAGCCTTTTAGGGTTTATGGGGTTTGACGAC
AAAAAAAGAAAGACTACGCCTTTTTAGATTCTCGGGTTCGTCAATAAACGGTGCCGTTTCTTCACAAAGTCGTTTCGCGG
CAAAAAACTAAACGATGTCGTTTCGCGTACAATAGTGCCCTTACGAAACGATGCTGTTTTTGACGGGGCTGATTTAGAAA
ACGTAGCTTTTGTGAGGGTT
>AT1G08780 | chr1:2811192-2811691 REVERSE LENGTH=500
AATGAGTTTCTTCTACCACACATTTGGTGTTGTTTAAAAGTAGGGTTTGTAGAATTTCCATTTGCCATTTTTAAAGGGAT
CTCTCTGTTAATTCCCTGGGGAGATTCTGGAGCTTGATTGATTATGGAGACAGAATCCAAAAACAAACCTTGGTGGTTTT
TGTTGGAATAACTAACTCTTACTTGATATAGGTTTTGTTCTAGAAATTTTTGGTGTTGTTGTTGGTCGAAACATATTACT
AACACTTGCAACTAACAAGATGGTATAACCACTAAACTAGTACAAGTATCATTTAGTTAATTAAACATGTTAGTATGTTA
CAAAATTTACGAATCAATAACGAAATAAGCAAAATAACCAATTCCAAGCCAAGTGGGACAAACTCGACCGAAAAGACCAA
AAATCAATCATAATTTGGTATCAAAACCATTATACCGGGAAGTACCAGAATAACTCGGTTGGGCCTAGCCTCTAATAAAA
ATCGGTCGGGAAAGAAACTC
>AT1G08760 | chr1:2804871-2805370 FORWARD LENGTH=500
TCAAAATAACTATCTTCTACTATTAATGTTTTTAATTTTAAAAATTGTTCAACTTTATATTATTAAAGTATAATAAATAA
AACCACAAGAAAATTTACAAAATGTAATAAAAAACCAAGTAAATGGAAGGATGCATTGGTGTAGCCACATAAGTAGGGGC
GGAAGGCAACAAAGAAGGAGCCATCTTTATCGCAACTCCTGAAACTGAGTCTGACCCTCTACTTACTTCTTTTATTGCTG
CTCTCTCTCATTCTTAATTCCAATCTAATAAGTACGGGCTCTGCTAGTACAGATAGAGAGAGAGAGAGAGTGTAGACCAA
GACACACAACACAACACAACAGAGAAAGAGAATTACATTAGTTTTTTTTCTTTCACATTCCTCTTGCTTATTGCTCTTCA
AAATCTACCTGTACACTCTTCTCTTTTATTGTCTTGTTTGTATAAATCATCTCCTACAAAAATAATTAATATAAGTTGTC
CCCTTTCTCTTTGCTTCTCT
>AT1G08735 | chr1:2789790-2790289 FORWARD LENGTH=500
TACGAATAGGCAAGTGGGGGCAGAAGATATACTACCTCGGTTCACGAAAATGTGTAAAGCAAAGACTAAGTAAATCACCT
GGTTATTTTGACGATAACATGCAATACAAATAAAGAACGCTTACCACTTCGATTTGACATTCGTGAATTGTCGCTTCACG
CCTCCCTCGGGTGTTGGGAGGGAAATCATACCGTTTTGAAATTCGCGTGGCTGCAAATGGTTAAGCAACTGTTACTAGAA
ATATCTTTAGTTACTGTAGCCCTAAAAAACAAAGTTAACCTTTTCTATAAAAGAAGAAAGATGGCAAGATATCATCTCTC
ACACCTCTACTTCTTCCTATAAAGCACACACTACGTATCCAACAACATCGAAGAACTCGATCATTTCTGTTTTGGTATGC
AATTAATGAATGTTCTTTTGGTCGGGTTTGTTGCTATTTTTAAAAAACTCATGGTTGATTTATCTCTATTTAATGCAACT
CTATTAATGTGTAGGTACCG
>AT1G08740 | chr1:2800082-2800581 REVERSE LENGTH=500
TCTTGGTTAGGGGACATATAGGTGTATAGGCGTATGATTGCAGAAATTTGAATTTTGAAAACCTTGGTAAGAGCAATGCT
GTATGTGGACGCAAACGATATAGATTTTAATTTCGAGAAATCGATTTATTATCGAATTTTTTGAAATATCAGGAGCTCCA
AAAAAAAACCTAGCGCCGCTTCATTTGCTGGTTTTCCGAGAGGAAACGTCTTCCGTTCTCTACCCATAGATTCTGCAAAC
TCTCCGAATATCTATTTCAAATCTATATTGTTTCTCATACATATCGTTTCTTTAGATTCAATCTCGCAGTTAGGCAATCA
ATTCCATCGGGCTACAGGTAATTTCACAAATATATGCGGTTTAAGCTATTCAACGTTCTCGATCGCCATCAACTTCTTTA
TTTCTCCAATCTATATTCCGATTAACTGAAATCTTAGGTACATACTGTTTCTGATTTATAAACTTCTATTTTGTGCAGAA
AAGGGTTCGACTTGTAGATG
>AT1G08750 | chr1:2800567-2801066 FORWARD LENGTH=500
GTCCCCTAACCAAGAACACAGTTATAGGGGGTTGCGGGTAATTTCAGATACGTCTCCGACAGACACTATAGACTCATAGT
TAGTTTCTATATTATTATTGATTTCATGGTCATCTAGTGCATATACCCTATTCTTTCTTCCATTGAGAAATGCGATTATA
TTTTAAGATGCTTTTGCATTCGTTACGTTAGTTTTTATAGTCCAATGTAGATTAAGTTAAGATTTTTCTTTACAGATTCT
CTGATTTTGTCTCGAAATTTACATAGTTAGTGGAATTTCATTTCTCTCTTCTTCTTTTTTGGGATAATTAATTGGAATTT
TTTACGAAATCAAACTGTTGAAAAAAAAATCAAAGAGAAATTCTATATTGAATTTAAGAAAGTAAAAAACCATTTAATAA
AATTTTAACGATAATTTAATGTAATCAATTTATCCAATAATTCACAACAAAATAGACAAAGTAATCATATAAAAGGATTT
ATTTACTCCGTCGTTTGCTC
>AT1G08770 | chr1:2808383-2808882 FORWARD LENGTH=500
CCAATCGAAACCAAAGCAAAGAGATAAATGATGATGAAGAAGCTTCTACTTGTTTTTTTTTTTTCTTGTATATATGAAAA
TTGGCGGTCAATTTCTTCTGTATAATTCAGGCATCACTAAGAAGCCTACCGACGTGAAATGTTGGTATTTTTTATTCAGT
CAGATACTCACTAAAGAGAACCTATTGGTTCGAAAGATTTCAACATATTTTTTATCCATTAATAACGATATCTCTTCTCT
AGCGATTAAAGATTAGAAGATCAGCAAAAACAAAAATATCATTAGAAGACTTAGATCCATCACAATTCTGTAATTTTACA
AAAACTATGACGATTCATGATTATGTGGAAATAGAGGCGATCGGTAAAAGTTGATTTGTTTATGGTTTATTTGTAATAAT
AAAAAAACTACAAGGTCCCAAAAGAAAATAATAATCACCGAACAAGTCCCTCCCATCATCCCATATTCCACATGGACTCT
TTGAAATCCAAGGTTTTGCC
>AT1G31030 | chr1:11067202-11067701 REVERSE LENGTH=500
TTCTCCTCCACATGCAAAATGCAATGGCTTTGGGCTTAACATTTTTTTAAGATAAGTCTATTAAAATATTAACTAGTATA
CTAAATTAGTAAGACTTAATAATTATATGTATTCATACCAGTAATTGATACAAATGTTTTTTTTATTGGAGCAAACACAG
TTTTGTTAGTATTATACTATACTGATCACTTTTTTACAATCCAGATTAGTTCCTAACCATACAATGATACAATAAAATAT
AGTAATTGACTTTTCCATGATTTATCATTATTTTCTTATCATTACATTTTTTAATGATTTTTTCTGAGACTAATTTAAAA
TATTTTTATTAGCTTAAAATTCATTAATATGGAAAACATGAAAAAATATAAACAATTTTTAATAAATGGAAGGAGGAAAT
ATTTTTAGAATACTACTAGAAATGTAGAAGGTTTATATATATATATATATATATATATATATATATATATATATATATAT
ATATATATATATATATATAT
>AT1G65030 | chr1:24156270-24156769 FORWARD LENGTH=500
AAGTCCTACATAAGCTTTTCCACCATAAAGTTTCTCAAGTCTGCAATAACAAATGGAAATCAGAATCAATTTCAGTGGAA
ATCGAGAATCGAAAAATGGAGTATGGGGAAAATCGGGAACCTGTGAGCAACGGAGAAGAGAGCAGTGGAATCGGAAGTTT
CGACGTCGGAGAATTCGTCGTCGTAGAAGAAACGGCGGACGAGTTTGTAGATGACGAGACCGCAGATGATTTCAATCCAC
ATCGTTTGCTTCGTCTTGTTGTTGAAATTTGGGAATTGGAGGATTGAGAGAAAAGAGACGATTCTTGGAAATTAAGAAAA
AAGAAAAAACCCCAGCTGAAGTAAACGAACAACAAAGATGCTAAAAACTAACACAAAAAAGTCGGTTCAATCGAGCCATA
AACCACAAAACTAACCGGTTTTGGTATCCGGTTTAATTTACAAAACAGTCTTCCTCTTCAATAAAAACCTAAAACCCTAA
TTATTTTCAATCAGACTTCC
>AT1G31040 | chr1:11072292-11072791 REVERSE LENGTH=500
CCTCAATGAAATTAAATGCACCACAAACAAAAGATCAATAGATATACACTACACAACACATCTCTAATTTTATTTTAACT
TTTTTCCTTAACAGAAAGAAACAGATAAAACCCCCTCAAGAAATATCTCAGTCCAATCTTTTTGTTCAATGCAAAAGGTA
ATCAAAAACTTCAAATTGGGTTTGTTTTGCCCAATGGAAAAATCACGACTAAATCTTTAATACTCCATGACATTTTGTCA
CACACCTTCTCTCTTAAAATTGGATCTTTCGCCAATGGAGAAATAGATTTGATCTTTCTTTGAACATTTCGTTTTCTCAA
TAAAAGACATTCTCTCTCTCTCTTTCTCCCACCCACCCAACCAACACTTTCTCTCTCTATACGTAGCGACAATAATTCTG
GAACCTCCTCTACATTACAAAAACCCATTTATATACATACATACACATACACATAACATTAGATATTATATATAAACATT
TACACACTCTTCTTCTTCAC
>AT1G65070 | chr1:24176311-24176810 REVERSE LENGTH=500
TGGGAATTCTGGTCCAGAAGAGAGTAATCGGTGGAGAGGAGAGAAACACGTCGGAGATGGTGACGGCGAGGGAGAGAAGA
GAGGAGGAGAATGGGAGATGAAGGAGGAGGGTTTGAGGTGGTGGGAGAAGAAGAGAGAAGATAAACGGTGACGAGAGGAG
GAGGCGCGTAAACAACTCCTCCACACTGCCATTCCAGTTTTTTTCTTTTGCCTAAAACCCAGACAGAGACTTCAACAAGA
GGTTTTTGACTTCTGAAGAACTAGTTTGCTTTGATTCTGTAAGGCTGAACCAATCGGTTTTGGTCTAAACCAAACCGAAG
TTTGTTAAATGTACAGAAATTATTATAAAAATAAACCAAAATTACAAACAAAAAATCGATATTTAACCCAGTAAACCGAA
ATTATCAAAGAATATTGACCGAACAAAATTGTTAAAACGGTTCAATCCGGAACAATTTCCTTTAACCCGAACAAACTGAA
GTTCCGGACAGAACCTAACT
>AT1G36230 | chr1:13614052-13614551 REVERSE LENGTH=500
AAATGGACCACTATAAACATAGTTATTTTCGTATTTTTAAATTAATTTTTATTATTATGTAAAATATTATTTAGTCCAAT
ATTATTAAAGAAATTTGGTCAATTTTACCACTTTTAACCAAAATGTTTTTATTTCTAAAGTTATTTACAAAAAAGTACTA
AAATAATTGTGCCTTTCGGAAATAGGCACTCCAACTTATGTCTTTCGGATTTGAGTATTTCTCTCTTTGTAAATTACTCT
TTCATCTCTCTCGCTATCATCATTCACACTGTTCCTCAATATGTCTCTCACCTGCTTTTGTGCTGTCTACGAATAAAAAT
CTCCACCCTAAACCTACTTCTTCACTTATTTCCTACCATAGCTCTCTGATTTCTTCATTCGATTGCAAACGCAATTACCC
ACCCCAGTTCTTGTCCAATGCGTGCCATTTTTTCTCTACACCATCGCCATTGTTCTTATTTCTGGCCTCCATCAGGTGAT
CTTGGTTTTAATCGACTTCG
>AT1G31080 | chr1:11091332-11091831 FORWARD LENGTH=500
ACTGTTGGACTTTCGTATCTCCCTAGCTAGCTATTTGCTAAAACCTATGAAACATTTTTTGTCACACCGTACATTGAAGG
GTACAATACCACCAAAAGCACAAACTGCATCTGCTTTACAGCAAGATGGTATGCAATATAACCAATTTCTCGGTTTAGCA
TTAGTACTGCTTAACCAGTAACCTGAAGTCATATAAAACAAGAATAAAGCATCTAGATACTTCCCCATATATACATTCTA
CCAAAAAATGGATTCTGAATGAATGAAGTTATCCAAAAAAAAACTTAGGAATGGTCATGTCAGATGCAAGAGCAATCAAT
TAGCGAAAGTGTACAAGAACTCAGATTAAAAATTCATATATCTTTAGATGGTTAAAGCCCATGTTTCTTGGGCTTTAAGT
TAGCACCAAACCTTGAACTTGACGAAGATTTTTCCGCGTATAAATTCAAGAGTCTCTGCCATTGTGATTTATCTCCGTCC
GATAAATATATACAAGAACA
>AT1G31070 | chr1:11084359-11084858 FORWARD LENGTH=500
TATGTTAAAAAGTCTTGTTAATAGAAATATGTATTATCACATATCTTTTTCAAAATGAGCATTTATAATTTCTATAAAAA
CATATACATTTTCTAAAATATACCAATACACAATGGCATTTGTATACAAATACACCAAATTTGGTATAAAGTGTCGTATT
TCAAGACACTCAAAATATGCCTTTTTTGTAAATATTTCTCAGAATTGTGTATATTTTCTATCACATAAAAGTAGATATAA
GATGAATAGTTTTGGTATTTAATACAATTAGAAAAGGAAACTCGAAACCCGCTTAACAAGCCAGAAGGGCTAGGCAACAA
ACTGTCGGAAAGCTCTGACAGAATGCATGAGACTAACAAAAGGGGTGAAACAGTCATTTCATAACTCCAGTTGTTACACG
TTGGTTGATTGATTATTTGTTGATTCTTGTCTTCTTCGCCACTGTTTGCTCCGCTCGTGTTAAAACCTTATATTATAAAA
TCCCTTCCAAAAAACAGAAC
>AT1G36225 | chr1:13606140-13606639 FORWARD LENGTH=500
TTAATGAAGATGGAGAGTCTGTGGATAGTGAAGAATGGGAGCCATATGATACGAATGAGGAAGAAGAGTATGATTACAAT
TTTTGGGACGATCTGATCCATAAAGAGCAAGCCACCACAATAGGAGCAGAAAATTTGGAGATGGGGGAATCATCAAACCC
GGTTAGATCATTTCCTGATCCATCCAGCGGTTATGATAGAGTTGTATCTGCAGTTGTAGGTTTGGCAGGGTTAAGTAATG
AAGATCATTTTAGCTTGGAGGCAGAAGAAAGTGTCAGGACTGAAATGAAAAAGACATAAACAAGTGTACCAACTGATAGG
GTGGAGGTGACGCAGGTTGGAAATATTGGTTGCAGGATTACAGAGGAGGCTGTTGAAGAGAACTGTTCTAGTGAGCAGGC
AGCATGCAGAGGGAGCGATGAGGTTGCTGAGGGTATCGTCGCTGGTGATCTGTGTGCAACTAGAGGAACAGAAGAGGAAG
AGCCCATTCAAACTACACTT
>AT1G65060 | chr1:24171503-24172002 REVERSE LENGTH=500
ATTACCTATAAAACTATTTGATATAGTAGTTATTTTTATATTTTTGTTCGTATAAAACAAAATATTAAAATCATAACATG
CGACTTAGTGATGTGTCGATTTTGTATAATATTAATTTATTTCGTAAAAGAAATTTGGTAGCTTGATATTTATATACGCA
ATATATTTAACAGAATTTCAGTTTTAAGAAATTAAATAAATACAAATAAAAAATAGACATGCAAGAGAGTATAAAGGAAA
ATATGAAACCTACCAAACCAAAACGACCCTCCGTTCCTCTTCTAACAGCCATTCCCTCTACCTACCCCAATTTCTTCTCC
TTGATCTCCCTCTCCCCACACATTTATTTCTTCACTTTTGTCGTATTTTTATTTTATATTATACAAAACTCTTCTTTCAT
CACCACCTAAACACGCACATTTCTATATATTATTTACATATATTCATTTCTAAAAACTCAAAGAGAGTATAATCAAACAA
ACACATTCACATTCTTCTTT
>AT1G65040 | chr1:24163629-24164128 REVERSE LENGTH=500
CTTTAGTTATTTAATTTTTGCTTTTGGTATATCATTGTTTTTGGTTGATTAAAGTTCATGAAATCTTGTTATGATTGAAC
TTTTGCATTTTTCATCTATTAAGGTAACACCAATGCTATAGGACATATTAGAGTGAATTAGAGATTCACTTAAAAATCAA
ATGCTACAGGACATATTAGAAGGGTCAAAATAAAAATTTCTATACAAAAGACTCGAATGGGTTTCTATCGAGTATTTTTC
GGATATGATCTTCGGGTCGTGTTTTTCCAAGGCCTAAAGCATTTTCGTCGATAGTGAAGAACCCCCTAGACAAAGAAATA
GTTGGGCTTTAAAGATTTCAAATCTAATTGGGCCAAATTAACTCGTGATTGATATGTCTAACTCTTCTACACGTGTCTTT
GTCCAAAAAACAAAACTCTTATACACGTGTCGTTATATCATTGGTTGCGCTTACGCAGACGAATTTCTAAGAGAGCTTTT
CTTCTTCCTCCTCCCTCTTC
>AT1G31160 | chr1:11124156-11124655 REVERSE LENGTH=500
AACTGTTATTTTATATATTAAATTTTTTAATATTTTTTAAAAATAAAGAAAGTGTATTTTTCAAATAATAACTAAAAAAC
AAGGTAGTTTTCAAAATCTCCCTAACTTTTAAGGGCTTGGCCATGGGTAGGAATAGTGAACATGTTGAACGCAAAGCTAT
AGTTAGAAGAGTCATCAATGAGCATGAAGGATACTTGTCTCTCAAGGGTGACATTTGGAGTTGAGAAAAAGCTTTGAATT
CGGAATTGAGAAGATCCAGTGAGAATGTGGACCTAATAATAACCAACTAATTGACTAAAAAAATATTTTGTGAATTTGAA
GTTGGACACCGTTAAGTAGATTTGTATCTTGGATTATATATACGTGTGTGTGCATTGACATTCTTCTTGGTGGTTTTAGA
CGTTTTAGTTTTCCATTTCGGTATTTCCCATTAATAAAGAGTTAAAACGACGACGTATGTTGATAATCTCTAAATGACGT
CGTTTGATTGAAAATGTCGT
>AT1G31050 | chr1:11079241-11079740 REVERSE LENGTH=500
TCCTTGTGGCGGAGGCATAAATTATTCCAGTAACTTTCTGGAAATAAAAGTGATATTTAAAATCTTTGAAACTTAGATTA
ATCTCCAAAATCTATAATGTTATCTAGAATATCATGGTTGAAAAGGAAATAATTATTACTAATAAAAAGATTAACCATTT
TTATTATTGTCGATCAATTAGTTAGTATATGATATATATGCTGTTTAGGGAAACTCAAGTTTTGAGTTAGTTGTGTGACT
CTGCATGTTGTCCTGTCCAAAGATTAATATGCTAGCTTCTATAGAATTTTAACTGATTGTAAAATATTCCAAGATCCATC
TAGTTGCCGAAAAATGTGACAAGTTCATGTAGAGGTCAAACACATCTTCAATTGACGTACGATCTTACGCAGACCGCATA
TAACACATCCTTCGGTGGCTTATATATAACTATATGTAATTTAAATGTAACGTAGTGGACGTACCCCACTAGCATATAAT
ATTGTCACCACCACCGATCG
>AT1G36220 | chr1:13601580-13602079 REVERSE LENGTH=500
GTGACGGGGTTATATGGTTGGACGGGTTTGAGTCGATATTAATACGAGATGATGTATACTATGGGCGAAATCCTAGAATT
AACAATCAAAATTTAATCATACAATTTTAAAAACTAAACAAAACTAACAATATTATTACAACAAATACAACTTACAATTT
TAAATTGTTTAGTTATAAAAATTATCCCAAGTGTATAATACATAAAAACAATAGCATATGTCTATAAATCATCTGAAAGA
CAAAATTCATTTTTTATATAAAAATATAGGCATGTGATATACCTCTTTATATGTTATATATATATATATATAAATGATAT
TAATTAAAGTAAAATCTTTAACTTTCTAATAAAAATATCAATTCGTGGTACACCGTAGGTCAATCTCTAGTGTTTATGTA
TAGTTGGAAGCTGTCATTATAAATAAATACCATCCTTTGTGAAAACAAAATAGAAAAAATTTAAAATACCATCAATTTAT
ACAATCATAAACTTAATAAC
>AT1G65050 | chr1:24165680-24166179 REVERSE LENGTH=500
TTAGACTATAGTCATCCAATCTCAGTTCAGAAAAAATAAAGTAAAGCAGATATAGTAATCAAAATCCTTTTTGGAGATAT
CGAAAATGTCCATCAAACCAACAATTTAAAAACAAACCAGGCCAGCTTTGTAGCTTTAGGCCCATTCGAACACATTAATT
TAATTTATTTTATGTTTTGTGCAACTCTTAAAACTTCTCTATATAAATCCTATCTAAACCCTAGATCTAATATTAAGTGC
CCAAGAAATCTCTTAAGTCTCTCTCGTTGTCTCAGGTTGGTCGATTCCTTCTCTAGATTTCCACTTGTTTAGTCTTTCAA
GAGAATAAAGCACAAAACTTTCTATAACTCTCTGTGTCATTTTCAATATCTGAGAATTCTATAAAAACGGTCCCTTGTGT
ATCACATTTAGTTCATGTAACTCGATTTTTGTCGGATCTTTTCTGATTATGGGTATGTTTTGTTTTGCTCTCTAGCGTTG
CAACATATTGTGTAGAGAAA
>AT1G36460 | chr1:13737958-13738457 REVERSE LENGTH=500
AATTACGACTACTCAACGATACTTGTTTGATTAGTTGGGCTTCAAAATTTCGAGGCCCAAACCCAAATTAGTATGCGACA
ATTATGCGACTATTATGCGACCTCTATTGTGTTGAAAACCCTAAATCGAGTCATTTCTCTTCGAGCCAAACACTTAGCCA
GTTCTTCTTCTTCTTCTTCGTCTTCTTCGTCTCGCAAAACCCTAATCCCCAATTCTCTTTCTTCTTCGATCTTCTTCTTC
TTCTTTCTAAGATCGATCGATCTTCTTCGATCTCTCACCTTAAACCTATTCGATCCAACCTCCTCTTCTTCTTCTTCTTT
GTCTCGAAAACCCTAATCCCCAAAACTCTTTCTAAGATCGATCCTTTCTCCTTATAGATCGATCTTCTTCTTCTTCCTAT
AAGATCGATCGATCTTCTTCGATCTCTAACCTTCAACCTCTCCGATCTGCTTCGTCTTCTTCTTCTTCTTCTCTTCAATC
TCTTCATTTGGCTCACTATC
>AT1G65150 | chr1:24205776-24206275 REVERSE LENGTH=500
ACGGATCTATTTCTTCGAGCTTCTCCACTTCTTGAACGTTTGATGGATCCATCTCAATGATCGAAGGCAAAACCTTCTTT
CTTTGGCAGATTTTCCCAAGAAAAACAACAATGGAGATTTTCTTTCTGAGTTTTCTCGAGAAAATAAACGGCAGAGAAAG
AAAATGGGAAAAGTTGAAGAGAAGACCAAAGGCGATTAGGCGAGGACTTAATAGGGTTAGAGTCTGTTAGTTTGTTTACG
TGATCCTCACGTGATATATATTAAGAATTGTGCGCCAAAAATTGTTATGAAGCTTTAATCAACATTACATAGCTCTTCGA
GTACATATTATCAAAATCTTAAAACACTTTTTTGGAGATTGAAACGTCAACGTTTTGAAGCAGAAGAAGCTAAAATAAAA
AACGAGCCGGGCCAGTCTTGTAGCTTTAGGCCCGTTATATGAAAATAATATCTAAACCCTAGAAAATCTCTTCTTACTTG
TTAGTGACGAAGAATCCCTT
>AT1G31163 | chr1:11130240-11130739 REVERSE LENGTH=500
AAGCTTCCCTAATCCTTCTATATTCAACAAATGAGAAAGGGAGATCATGCTCAATTATAGCAACAGCAATCAAATCACGG
AATAGCATCATGTCAAGTTTTCTATTACATCCAGGGACTACCATGAGTTAATTTGCAACGTCGACTATGGCGAAGAATTG
TGTTAGTACCATTCCTATCCAGACATAATGTCGCTTTAATAATTATATGTATGTGTATAGAGTGTGTAAATTATATAGCT
TGTTAGCTCGAGCAATAATTATAAATTCCTTTTCCCAACCCTAAAGGACCAATTATGTATCATACGAGAGGAAACTATAT
ATTATCATCATTAAAAAAAAAAAAGAGTACCATTAAGATAAAACAAATCATCGGAAAAAATCAATAAACCCATTGAAATA
TTCTTGGGCCTTAATTAGGTTAGTACCGACTCTGAATAGGTTCAAATTCTTGAGATTAATTAAGAGTCTGTGCGATTCGT
ATTCATAGATCTTTCTCATC
>AT1G31230 | chr1:11163275-11163774 REVERSE LENGTH=500
TAAACAACGGATTCGTCTCACAAATAGAGGTTTGTTCATGAATATAATGCTTGTGGGTGAAGTGTGGTTCTTTTGGAAAC
TAGAATGAGAACTCATTGGATGAGTTATATCTCAAAGAATTGGGGAAAGCTATGTATGTAATTGTTTGTTTCATTTTTAT
TTTCTCAAAATAATGCAAACTATAGGTTGGTGGATTAAAAAATGTTAGAAAAACTAAAATGTCATGTTGTTATTCTTTTC
ACCAAATTTCATGTATTCAGTATTTATATGAAAAAAGCTTTTTAAGCAACTTGACTCTAGTGTGGCTTGTATAGACACAT
GTATGCAGTCTTTTTCTTAACATTATTTTTCATTAAGATCTAAATGAATCTCAACCGTCCATTCATTAGAGAAGTAAAAC
AAAACTTACACGTGGCAACCATCGAGGTTTGAGGTACACTGTTTCATTACCTCCACTATGTTTCATATATATATAACAAA
AACAAGTCGCCTTCCTTCTT
>AT1G65250 | chr1:24233838-24234337 FORWARD LENGTH=500
AATGATTAGTAATGAATTTGATAAGATAAAACTTAGAAGGTAGTTTGGTCGCAACTACTTTCTTCATTATGAATGTTCCG
AGCGAATTTGGAAGCTCTCCAAAGCTTGTAGAAGCTCCCAAAGAATTTGAAAGCTATGGACAACTTCTTAAAAAATCCAT
TAGTTTTTAGTGAAAATCTTTACAAGGAAGTGATATACGGTTTCTTGTATAAATAAGCTCTAAAAAACTAAGAAAAAAAA
AAGAATTTAACCAAAAATAAAAAAGACAGAACATATTTTTGTAACTTGGAAAAGGTAGCAACGGATGATCTAGTCCCAGC
CGATAGGTGTGAATTTTTGATGACCATTCACTAAACAAGTAACAAACGTTAAAATTTTAAAATATGATGACATCAGCAGA
CCCAAATTTCCTAAAAGTCCTTGCAACTCTAATAAATTCCTATTTTCTGATTTTCGTTGAAGAACGTAATGTTGAAAATT
CAACAAGAATTGAGTACATT
>AT1G36400 | chr1:13710663-13711162 FORWARD LENGTH=500
ATGATGAGACTACAGTGGAAAATCAAGTGGAAATTCCGGCAGCAATGATAAGTATTTCTCGAGTATTTGAATGGTATGAA
ACTAGTAGAACAGGATAATACTATCATTTCTGGAGAATACTGTCATTACTAGGATATAACTATGTGTATGAATTTTGGGT
AACATTGGTAGTACTAAGATAGAACTATGTGTATGATTTTTGGATAATACTGTCATTACTAGGATATAACTATGCGTTTC
TGGGTAATACTGTCATTACTTGAAAACAACTACGTGTATGATTCAAGGTAATACTGTCAGTACTAGGATATAACTATGTG
TATGATTCTAGGTAACATCGGTAGTAATATGAATGAATATCTGTTGCAGGAGATCGACGAGGAAATAGAAGCAATACTGA
TAAGTGTGTATTTTACATGTTTTGAGCATCCATTTGTCATCACTTTAGCATCATATCATCACTGTTTTATACCATTTCTC
ATCATTTGTCATCGGTTTAC
>AT1G65240 | chr1:24233350-24233849 REVERSE LENGTH=500
TTACTAATCATTAGGATTGAACCTACAAGACAAAAACTTATTCCAAGTTTTTAAACATTATACTATAATTTATCACCGTT
TTCTTATCAAAATTATTTAGCCCAACAGTTTTTCTAAATTATCATTTACGTTTTAAGTTTATAATCAGTTAATCACCAAT
CATTCTTTTCATTCCTATCATTTTATCTTAACTCCTTAAATATTGAATTCTTCAAGTTTGTCAATTGTTCCCAAAATGGA
TTTTCTTTACTAATATAAGCATTGGTTTAAAGGAAATAAAAACAAAAGCATTGGTTTGTAATAAATGAAAAGTAAAAAAA
AAAAATTCAAACATCACATTTGGCACTTTTCTAAATCCGTCTTTGAAAACGCGTTCTGTGTTTTTCTTTTGCCGTTTCTT
TGTCTGATTATGAAACAAAGAAATCACCAGAATTCAATACATTAATTCAAACAAAATCTCAAATTTTTCTCCTCCGGAGA
TATCTAACATATTATAGGCG
>AT1G31240 | chr1:11164929-11165428 REVERSE LENGTH=500
AAATTAATGATAATAACATATTTATAGATGAAAATGGATCGATGAAATCCTTGATTTCAGGTCTATGGATTCAGATATGT
TAAATTTAAGGTAAAGCTATCCAAATCCTGAATTCGATATGTGATCTTAACAAAATTTAAAAACTTGAAAAATCAATAAT
TTCGTAAGGGATGGTTTTTACCGGTTCGCCGGTTTTCACTGGTTTTAAGAATTCATATGTTCAAACTTATGTTTTTCATG
ATAAACATGACCGGTCAAGGGTCTCACTCGCGGTTCGATGGGCTCAAACCGGTCGATCCGTATCGGTTAACAGTTTATTT
TTTCCCTTCAATTATATACTTTGTTTAGATTAATATTTAGGATGGAATAAGATCCTGGCTTCGTGGCTTGTAGTGCTGAT
TAAAAATCACTGATAACCAATGCAACGCCGGTTCGATACTTCACAAAATTTAGGGTTCTTTAAAAAATTCATAAACTCCA
ATTCGCCTCCTTCTCTCTTT
>AT1G31220 | chr1:11156302-11156801 FORWARD LENGTH=500
CGAATCTAAGTAATTATAGATATGGTTAGTTAGGATTTAGTATCAAATTTAGTAATTAGGAATTAATGATTTGCGAATTA
CGTAGAGTTTATAGGGATTGATTTGTGCAATTTATTAGGGTAATAATTAACAATATCTATGTTTAGGCAAGTAGTTAGTG
CAATATCATAATAGTTAAACAAAAGTTTGGTCATTGTCCTAAATAAAATATCTTGTTTGATTGATTTTATAGGGACTAAA
CATACAATATCAAAATTGAAAAAGAATTTTTCTACACAAATCGTTCCAAAAATGTATATGTAGATTCTTAATATAAACAA
CAATTATTCACTTGGCCCTAATTAAACCATCAGCCCATTAAGCCTCTTATTACCAAAACCCTTCAAACCCAACTTCTTTC
CTTCTTGTTGACTTTCCTTCTTACTCTGTCGTTGACTCTCTTTGCGACTTCTTCTTCTCTTTTCTTCATCTTCTTCTCCC
TGATTCCTTTTTCTTTTGTT
>AT1G31210 | chr1:11152502-11153001 REVERSE LENGTH=500
AAACAGTTGATATAATAATTTACTCATAGAAAAAATATTGAAAATTAGAAGAAAAAAAAAACAGATTGATAGAATTTAGA
GATTTGCAAATCAAAAACAAATAACTAAGACAAATATAAACGACATACACCCTAGTTACATTGTTTGTAAATAAGAAAAT
GGCAATTGTGAGCAACAAACAAGTAACCGGCCCAACAACAACAAAAGGCCCATCTCAGCCCAGTCAAATAGAAGAAGACA
AAATAGACTCCAGCTCAAAACAGAGCAACGATCGTACAGAGGAGGGGCGTTTTGCCTGATGACTCACCATAGCCAGCTAC
ACAGCATCTGCCATATTCTAGACTGTTCCATATCTACCTCCTTCTACAATGTCTATAAAAGAGTAGTGTAAAACCCTAAT
GTAATTATTGAGAAAGAAACGATTTTTTTACCAAAAGCTTGAAACTTTCTCTAATCGTTTCATGGTATCAGAGCCTTTGT
AGCCTTAACAGGTATTTCAA
>AT1G65210 | chr1:24224312-24224811 FORWARD LENGTH=500
TTATAATACTACTGATAAAGCAAAGACCAAAAAAAAATAAAAAAAAAATAAAAATACATCAAATTTCCATCTTTTAAGTA
TATCAATATTTGTTTAAATATGTTATCCATTCGCAAGCTAGTTTCCAATAGTTTATTTTTATTTTTGGTCGGTCTTTCAC
CTATGGAACCAAATGAACAATGGTCTGCACATCCAATAGCCTCTCTACGCTCGCAGTCTTCAAGTTCATCAATAGTGAAG
TAAAAACACCACTGCTAGAATAGATAGGAAAATCTTTTTGAAATTTTATGACCTTGTTGCTGCGATGAAAACTGGAATCC
TTGTTTTTTCTTTTTGCCAAGGATCCAAAATGTTGGGCTCGTTACTAATTGTAAGACCTAATTATCATGTTAATGATATA
TACCCTTTCGCAACAACTTGGTCGGTCTTTCATGGCATATTTCAATATTATCTTAGACAACAATTAAAATAGAAAAACAA
TTATCAGACAAATTAAATGA
>AT1G31200 | chr1:11147679-11148178 REVERSE LENGTH=500
ATAAAAGAGTAGTGTAAAACCCTAATGTAATTATTGAGAAAGAAACGATTTTTTTACCAAAAGCTTGAAACTTTCTCTAA
TCGTTTCAGCAATGAGTGAATAATGAGATTATTATAAAAGAGATACAACTTGAGTAAATGAGTAAAATGATTATGAGTCC
AAAAGAAAATGGAAAAAAGAGAAGGAAAGAATAAGCTTGGCACTTGAAGAAAATTTATGTCATTTAATTGCTCTGTTTGA
TTCTCAGATTCTTTATTCACATTAAGACCAACAAGTTGTGGATATATGCTTTCCCTCTCGTTGGCCGTTGAAGCATTTTT
ATTAACTTTGTCCCTCCAACGAAAGAAAAGTCAGGATTTTGTGTAAATTACTTATTTTTCCTTCTTCTGTCACAATCTTA
CTTTGAATTTTTGACATGAGAAAATAAATACTCTACATAAAGCTCATTTCGAGAGATATGGTTTTGTTATTTCTCTACTG
TAAAAAAGGCAAATCAAGAA
>AT1G65220 | chr1:24225611-24226110 FORWARD LENGTH=500
TTTCTCAACGGGATATATTGGAAGAGATAATGCTATAGCAAGACATGGAATCCATGGACTCTATCGGCTTTATAGCATCA
ATGTACCTGGAAGGTTGCTACGCACGGGAACCAACACGATTTATCTTCGACAAGCTAAAGCATCAGGACCACTTGAAGGA
GTTATGTATGATTACATTCGTCTCGAAGAGCCTTCTAGAGAATAGATTCATATAGTAGATACTTTTTTTTTTTTTTTTTT
TTTTCACGATTGGTTTTATGTGCCATTGATTTAAGTTTGAGATATAATTACTTTATTTAATTATTTCTATATAACCATCA
ACCATGCATCTTTTTTCAAAGTTTATTCTTTATATGCTCTTTTGAATTTTGACATTAACGTAACAGAACTAATTAACCGA
CCCTCAACCGTACTTGATCTTAATCGAACCGGTTTGGGAGATTAGGGTTAATTTCGTCATTTTCGTTTAGTACCTTCTCC
TTTTTAGCGTCTTATGTAGC
>AT1G65230 | chr1:24228648-24229147 FORWARD LENGTH=500
GAGTTTTTCACAAAAACAAGGTTAATAATAGTATTCTCTTAGTAACATATATGTAATAATGGTTTGTGTTGGTTTTGCAT
TGCAGGCAAACGTTTGTGAAGGGATTGGAACCGTTTGTGAATTGGCTCGAAGAGGCCGAAGAAGAGGAGTGAGTGAGACG
CTCTGCTTCTTGTTTTCTCTTTTTACTCTCTTCTAATAAAAGAAAGACAATATTTTACTTCTCTTAACGCAAAATTCAGA
TGCTCTACATTGTTGGTGACTTGGTGTGATCTCTTTTTTGAATGAATAAGTACTTCTTTAGTTGATTATTTGTTGGTTTT
GGTTAACCTCTTTGTGAGGTAATACAGGAATGTCATCTTGAAAAATACTAACCAAAAAATAAAAAATAGAGAATATAAAA
CCTTATCCAAAAGTAGGGAGATTGTGTTATTTAAAAGGGAACCACAGAAAAAAATAGGCGAGGAAAGACCATTAAGCCGT
TGGCCACACAATCAGATATC
>AT1G65200 | chr1:24222790-24223289 REVERSE LENGTH=500
TCTTAAACTTCTCTACTTAAAGCAACCGTACCCGATCGGATTTTAACCGAACCCGACCCACAATACCGTTCCAATAATCT
TTTCTTTTGACATACCTTTGAAGCTTTCACCTTCTGTTGCTCTTTCAAAACCAAAGCCTATTGGGATGACCAATTTGATC
CCAAACATGAACACAATTCCACTTATAAGTCACTACACACCCAAATTTGAATGCTTTTCTATTTTTCTACACTCCCAAAT
TTACTCTGGGAAGGTCCAATTAAATCGAGAAAGCTATGTCATTTACTCCACACGGAGGATGCCCACAGGTGTTCGACACA
ATTCCACAAAGACCCTGTCACGTGGCTCGTACGTGACATCTTCTTCAATACCTTACTCGTTGATTTTTTCCCGCTTCTCC
TCTGTTTTCTCCCGTCACGAACAAAACCTCTCTCGATACCAAGAAAACGCAAAGATCAGATCACTGAGAAGCGTTACTAG
CTTCTACTCTCTTCCCCAAC
>AT1G65260 | chr1:24235758-24236257 FORWARD LENGTH=500
TTAGAGTCTGTGTATGTGTGTTTGGATTTTGATGGATGCGTCTGTGTTTGTTAATTCAAGAGATATCTACTCGTGTATTA
TAAGGGAAAGTCTCCCAAGTCAATAACAATTCTAAAGTTTACATTGTGAGTTGGGAAACATGGTTCATTGACGTAAGTTT
GCAAATTCCAGCAACTACATATGAACAATGCAATCAATATTGAACTGTGAACTCCATGATTGTTTGGTGGATTTGGACAT
TCACATCTATACTAAAGTGAAACATTCATGACGGTAAACTTCTCTTGGAGCTGTATCTTGCATATTAAGAATCAAAGAAT
ATCAGTGAATTATGATCTTCATTGTCAGCTTTGTCTTTTCAAGAGTTCTGATCTTCAGCTTTGAGTAATTTCCGTTTTCA
ATTCCAATAAAATATGTTTTATGAAAAAATCAATGTTATTCATCGACCAAAACGACGTAGGATAGAGAAAGAAAAATGGG
AACAACATCCGAGTAGCCTC
>AT1G65270 | chr1:24241223-24241722 FORWARD LENGTH=500
AGGATATCACCCTTTTTTGGACGGGTCTTGGAAAGATAGTGATAAATTCTCAGGAATATGGTGGTTCAATACGTCATCAG
ATGGAGTTACACCAACCATGAGAGCTGCCAACACCCTTACACGCATATCTCCACTACATTCGGAAGTGGAAGCTCTTCTC
TAGGCGATGAAGTGTATGATTGGTGTTAACAACTAAAAAGTAATGTTTTTTCGAAACTATTCAAATCTAGTGAATATGGT
GTGTTTTCTAACCGAATGGCCGACACTTTCATTGTATTTGGAAGAACTTCAGAATGATAAGGAAGAATTTTCAATTTTTT
TGTTATCTTTAATGTTTCGTTGTGCTAATATAAAAACGGATGATTTCACTCAAAAAATTCGTACCGAACTGCATTAGATC
CCAAATGTAAATAATTCCTCAGTAGAAAACCAATATGTCTCAATTTTTATCCTTTTTACAATATTTGAGATAAACCTTTT
TTCTTCTTCTTCTTCTATTT
>AT1G36440 | chr1:13725302-13725801 FORWARD LENGTH=500
GTGTTCGGGAAGCCACAGGACCCTTCGTCGTCACAAGGAAAGGTATACCCTATCTGCCACGTCGATTGCTTGTTGAGCAA
GAATCACCTCTTTTGTTAAAACTGCTTGACTGTTATAGCTTGCTACGAAAACGTAAGCTATATGCTTGTTGTTTGATTCT
ATGCTTATGAATGGAAGTTGTGTGAAAGTATAAATGTGATATTGTGCTTCAATGGGCAGTTTTGACCGCCTCACTGAGTA
ATTAATTACTCATCCCCCTTTTCTCCTTTTCCCCAGGTGAGGATGAGAATGTTGAGTAGCTGTCTTTTGTACGGTGTATT
TCAGGAAACTTGGTTTTATTAAATTTCAACGGTATTTTATTATTATCAACTTGTTTTCAATTAAGTTTTACCTAAGATGT
TTTCAAATATTTTGATATTATATTTAAGATGGTTATCAATAAAATTTAATCATAAAGAAAAAGGGTGCCGTCTCAAGGTT
GAGGGAGACGGGCGTTACAA
>AT1G36445 | chr1:13729684-13730183 FORWARD LENGTH=500
ATTTATAGATGTAATGGTACGAACTTACTTTAATGTTTGTCTACATATATCTATGACCATGCATTATTTTGTCCAGTCAT
ACTCAACTAATTAACCAATGCATGTCTCTACATCACATGCAAATCTACGTAACCAATGCATGTGTACATTAGATAGTCAA
CTAATTAAATAATGCATGTCTAATTTTTTCAATGCATGTGTACGCTATTTATAATGGTCAAAGTCTTGATTTGGGATTTG
TCAATGTTTTGTTTGACTAGACAAACAGAAGAATGTTTAGAGATGATGCAACATTGAAAAATACTTTGTTTGAGAATGTT
TTGTTTGACCATAATAGGTAATTGTGAATGTTGTGTTTGACCGGACATACGGTATAACTCAAATAGAAAAAATGTTTTTG
AATTAAAAAATGTAATCAAATTTATTTTATATATACGACTAAAGCTTTTAGGTTTTAGTGACAACAAATAAAGTACTTAT
CCTTATAAGTATATCTGTCA
>AT1G36450 | chr1:13732452-13732951 FORWARD LENGTH=500
TATACATATAATTTTTAGTCTATAATATACATTTAATATATAAGCATGCATATATTAATTGGGGAAAACCCCGAAAAAAC
CTCCATTTTTTTTTGTCATTTAATACGCGTATTATTAAAGTTGGAAGAAAAGTACATCATTTAATTTCCGTGTTCTTTAA
AAACCTCCTTTTTTATATATTGGTAAAATCGTACCTCCGAGTTAACGATCGTTAACTTTACTAACAGAATCGCTGACTGC
GGTTAAAAATTAACCTATGGTAATTTTACATGGACAAATATAATCTCTTTGTAATTTTTACGAATATATTGTTGTAGTCT
GATGCCTACTCATAGATAGGTTATTCCTCTTAATTCGAGTTCGATATCCACCTTACTTATTTTTATGTATCGAACTCGAA
TTAAGAGGAATAACCTATCTATGAGTAGCCATCAGACTACGACAATATATTTGTAAAAATTACAAAGATATTATATTTGT
CCATGTAATTACAATGGGTT
>AT1G31280 | chr1:11181211-11181710 FORWARD LENGTH=500
AAAAAAATCTAAAAATAAAATAAAAGAATGTAATGGATGGTTTTATGATTTTGGTTTTCTTTGAAAAATTGTTAAAACAC
TCAAACACTAGATTCTCTATTTTTTAGAAAAACTTATTTTTTTCAAAATCTTGAATGGATATAAAATAGATTTTGAAAAA
AACTAAACCAAAATCTAGTTTAAAAACCACACCCATTCAAGGTCTTAAAACTAAAATATTTATGTATTAGTTTTAAATTA
CAAAGATAATAAAATTGAGGACAGTTGAAAAAGAAGAAAAAAAAGTTTGTATGTATTTGGAAGTTATTTTTCTCAAGTAG
AATACTGTGAAAGACGATTCAACATCCCTTATTTTACGGTTGTGTCAAGGAACATTCGAGAACTTTTTTTAATAACTCCT
TAAGGGACAAGTTCTCTCTGTTTTTCTTTTTTCAATAGCTTCTCTGACACTTTATTCTTTCTTTCTGATATTATAAACCT
CCGATTTGGTTTAGTTCAAA
>AT1G36403 | chr1:13713790-13714289 REVERSE LENGTH=500
TGTTGCCATATCCTTATCTTCGGTGAGCTTCGTCGACGTAGAAAGAAAAGGTATGTTTTTCGAGCTGAATAGAGCTTAAA
ATTGAAGATTAGAACTAAGAGATTTTGTCAATTAGATTTAAGATTAAGCAAATTGTGTTTGGGTATGCACATTGGAAGTT
TATGCATACTGTATAGGTTGAATAGATCTGTAAATGGATAAGAAATAGATTACAACAACTGAATCATAGTGAATTATAGT
TTTGAACCCGAAACCATTCAATTTGAGCTCTTGTCGGGAAATACATCTGGTAGAACTGAGTATAACTGCACATGATTCAA
TTGAAAATATATATGTAGTATGACTTTGTTGCACTAGTATTAACCATTTACATGTAGTATTTATTTGGTACAGTTGTATT
ACCAATTTTCATGTAGTATTATTAGTTATACATGTATTATACAGATAGGTGTAGTATGACTAGTTATACTTGTGTTACCC
AGAGTTGTAGTATAACTAGT
>AT1G36430 | chr1:13722244-13722743 FORWARD LENGTH=500
CATTGTTTTTGGGTAAGGAAAGGAAACCTTACCTTATGTTGATCTCTTTTCATGATAGTCTGTGTATGATACAGGAAAAT
GGAAGAGTAGGTGACGTGGAAGAATAGAGGAAGATAATTGTTGGAGACGTGAATGATGCGTTGGCAGCTAACGTGGAGAT
AGAGAGTTGGAGCTATATAGAGAATTATCGATCATTTGCAGAAAATTAACCAGAAAATATTAATTTGTCTAATCTTTTTC
TTCTTCTTCAATTCTCTCTGTTAACTCTTAAGGTTTGATATTTCATTGTTGATAGAGCTGTTTCTACTTCTAAGCTTTAT
CACATGAGATTTGGATTCTCGTTTTATGAACGACGATTCAATTGATGTAACTTGTTCGATTGAATTTGAGTGAGATACAA
TTTTTCTTTAGCAAAGGTATCAGAGCCATTCGTTTCCTCGGAATCAATGGCAGGAACTAGATCACGATTTGAACAAATGA
TTGCCGAACAAAATCAAGAG
>AT1G31260 | chr1:11177363-11177862 REVERSE LENGTH=500
ATATTAAACCCAACATAGATATTTATACAGTTTGATCAAGTGTCAAGAAATTTGACCTATACAATAATATCTAACCTTTT
TGATTACTTTTAGTTTATTACTCCCGTATACAACGAGAAAAATATAACACCTAATTACAGTTCATTTTATTTAATACTAA
AGATTTAATGACTATATATATGAAATTGAATTTCTTTTTCTCTATATATATCTTTATCTTTATAAGTTATAACCAAGAAC
TACTATCATGATTTATTTTATTTTGCAAGTGAGAACATATTCAAGAAATTTATATGTGTGTGTATGCCTAGAATTAGTTT
AGACTTTTTTTGAGTATTTCAATATCTTCTAAACAAAACATGTTGACAATTGATTAATTAGTAATGTCGACACTTACTTT
GATTGAGGTCGAGGGTTCAAGTCTTGTCTTATATAAGAAGATTAAGACATAATGTACTTTGTATCAAACTCAAAAAACTC
CACAAGAAACAAATAGAAAG
>AT1G36406 | chr1:13715998-13716497 REVERSE LENGTH=500
GCTGCATTGTTGTCGTTTATTCTCTTCCTGCAAGCTGCATCGAGATACGGAGTTCATGTATGTTTCTAGAACTACAAAGA
GCTTTCACTTAGGATTTGAGGATTTTGAGATTCAATCCAATTAGATTTGGGTTATTGTGTTTTAGTACCTACATTAGAAG
TTTAAGTATAGTTTTAGGGTCGATTTGGTCTGCAAATGGATAAGAATTTGATTTCACATGCTGATTCGTACTGAATTGAA
CTTGAATCCAATCTTTGTTCTTGCCGCGAAAATAATACTGGTCTAACTAGGCATAGTTGTACCTAAACAATTGGTTTTTA
TATATAGATAGTATGTTTTAATAGAATTAGTATTACTTATACATATAGTATTTCATTTATGTATTAGTATTACTGACACA
TGTAGTATTTCATAATTAGGACTAGTATTAATGAAAATGTAGTAGAGCCGGTAATATTAGTAATATTGACTGAGTATGTG
TATTGTTTTGGCAGGATACA
>AT1G31250 | chr1:11167548-11168047 REVERSE LENGTH=500
GCAAAAACAAATGTTATGATGGTTCTAACAACAGTAGTGTAAAGGATATAGTTAAAGTTAAAGTATATACATTTTATATC
AAGTAATTTTTTCTGTTTTATTTTTTAATACAAAAAGGTACAAACGAAAGAAAGAAAAAAGCACTTTGAAAAACTGTATA
GTAATTTTATCTGTGGAAGATATACTCCCTATTTTGGATCGTTGGGTCAAACTGATAATAAAGTCTGCTCTATATATATA
GACGAAATAAATTTCTAATTGAAGACAAAATTAAAGTCTGTATATAGACAAAATCTAATATGAAATATAGAAAAAATCTA
ATATGAAATATAGACAAAATCCAATATGAAATATAGACAAAATCTGAAATTTCATGATAATAAGTGTCATAATAATGAAA
ATATAGACACAATCTGAAACTTAAAGTACATTCCAAATAAAGTGGAAAAGCTGTTTTTTCATCCGATATATAAATAAACG
CAAGAGTAGCTAGTTCTCTC
>AT1G36420 | chr1:13720295-13720794 FORWARD LENGTH=500
AAGATTTTTATAATCAATTTTTTAGAAAAATGTTTTAGAAAATAATAATAACTTTTTAGTACTTGATAAACGGGAAGGGG
ATTTTTCTAAAGGATACAAAAAGCACCAAATGAGCGAGACTTGTGTTTAAAAGTTGTTGAGTAAAGTGTCAGTTGTCGTA
GGGGTTCTAATGTTCAGTCTTCTATAAACAGAAAATGTTGTCAAGAAGATCAAAACGTCCTGCGAACCCTCACGGAAACC
GAGTAACGAATGCACCAGTTGTTGACCAAGATCAGCCACCTGTGGTAGCTCTGCCAGCTCAGGCAGATCAGACAGCTAAT
GCAGCTCATGCAGCAGAGATTGCAGCGAATCGTACCGAGATGCAAGAACTCTAAAACATGATGCGTGAGATTTTGACTCG
ACCTGCGTATGCACCCCCACCACTGCCACCGACATCTGGAGTTGCTGCACCTTAGCACCATTAACCACCACCACTGGCAC
CTAGGGTTAAATTACCTCAT
>AT1G31270 | chr1:11177849-11178348 FORWARD LENGTH=500
GTTGGGTTTAATATTACATGTTGAAAAACTTTACCTATCATCATGTTACCCACGTTATACAAATATCGGCATATGGATAA
GCCGTCACACTCCACAGTCCATATATGTACTTAGTGTACGTTTTTAAGTACATGATGTAATACAATAATAGTATTCTTTT
TTATTGTCAAAAAAAATTATAAACCCTAAGTTGACTTCTAACTTTTTTAAAGCTGCTAATCCATGTGGATGAGGTATCGG
AGGAATGTTTCAACAAATGAACATTGATGTGATTGTCTTACAACGACATACTAAGCTATAAACAAATTGATCAGCTTTAT
CAAAAAAAATTGATCATGGGTAGAGAAGGATACATAGAGGTTTTGAGCTCGGCTTGACGCGAGACCTAAGACTCGTACGA
GGAATGACAGACTTGTCAGTTTTGTGTAACCAACAATATCATAAATATGTTAGGATTTAGTAAAGAAGAACACAACAATT
GAAGCGGGAAAAAGAAGACA
>AT1G65190 | chr1:24217329-24217828 REVERSE LENGTH=500
GGGAAGCTCTCAAAAGCTTGTAGAAGCTCTCAAAGAATTTGAAAGCTATAGACAACTTGTGACAAAAATTCTTTAGTTTT
TAGTGAAAATCTTTACAAGGAAGTGGTATAATAAAGAACAAATTGGGGTGATGAATTTAGGGTGTAAAAAAAATTGATTT
ACTGAACAATTTTGCATAACTTGGAAAAGCTAGCATTGAAAGAATCTTAACAATTAATTTATACATTTAGATGATCTAAT
TCCAGCCGAGTGTTTGAATTCTTGAGGACCGTTCGTCACTAACAAGTAAAAAGATATTAAAAAAAAATAAAAAACTGATG
ACATGAGTAGACCCCAAAATCGTAGAGATCACCAAGATATGTGATAAATCCTTCCAACTCTAAATTCCACAAAAACAATT
AAAATGTTTATTTCTGAATTTTCGCGGGAGGACGTCAATGTTGAAAATTCAACAAGAATTTGAGTACCTTAAAAATCTAA
TCTTATTATCCATTTCGTTT
>AT1G65180 | chr1:24213871-24214370 REVERSE LENGTH=500
GACCCAACGTTCATTATTTTATGAAAGGGTAACATGATTTAGTTATGAGGGTAGGTTTTAGTAATATCTGTCTTTATTTT
AACAAATTATAAATCATCTTGTATTTAGAAAGCTATTAAGAAAAAACTTGTTTGCATCGATTGTGTTTTTATTGATTTAT
CGATTTATCGTGTTAGATATAAATAATGTTGAGTAGGTAGCAGTTATCTGTCAGATTTAATATTTACTATTGTTTTGTTG
CAATAATGTAACAACTATTTATTGACCCATTAAAACTCTACTATTAAATAGAAAGTCTTTTGCAATGTAAATCGTGCTTC
GTTGATGTTGGCACGTTATCAAAATCAAATGATGAATAGTTTAGTGATTACCATGTCAGATCTAAACTTTCTTTTACTAA
TATAATAAAAAAACATATAATTAACCATTAAATGAGTACTAAATAAAATAACTAGTATTGTTTTTTTCACTTATCTCCGT
CACATGAGCTAAGAGAAATC
>AT1G08985 | chr1:2886785-2887284 FORWARD LENGTH=500
TGACAACTTAATATTAACTAGATTTCTTGTTATTAATAGTGATTTTGAAAGTTCAAATATTAATGTCAAAAATAATAGGA
GTTATTGTAAAAACTAAAGAAATATTAGATGTCAAAGAGGTCTTGTGAAAGATAATTTTTTATAATATTAATAGAGTTTA
TGTTTCTTAGATATTATAATAGTTTTAGCTTTAAATATGTAGGAATACTTCTTCAAAAAGGACTAAAAATAAGGTTATTG
TAAATATAATTATAGCATAGTAAGAATATATGATTAAAAAAAAAAAATTTGTAAATTTACTTTTAAAACAAAAAGTTGTA
AATTTAGAAAATTAATTGCTAACTTACAATATATATCTATATTTGCTAAATTTAGAGAGTTGTATTTAATAAAATTAATA
TTGTTCAGATAAACATAAACTGAACATAATTTTGACCAAGAACTGTATATAAAATATATGCATTGAACTCTTCAAACTTC
TCAATATTTCATTTTTCTAA
>AT1G31175 | chr1:11140049-11140548 FORWARD LENGTH=500
GACATGAGAAATGAGACCTCTGTAAATACTGCTACTAGTTTGTATAAAACCAAAACACTAAAGATTGTAGCATCAAGTTG
TATTGTAAGCGTCACTCTGAATTTGTTATTGTAAAGAAAACATTCTACGCAGACAATATCAGATCAAATAACATCATTGT
CTAAGCAAATCACTTATTTTTATTTTTTTTAATTGGAAATTAAGAATCATCTCTTTTAATTTTAGTGTCTCAAATTTTAA
ACTACATTTTCTACCGGTTGTCATTATTTCTTATGTTTTGCATATATTTTTCTTATGTTTTGCTCATTTATGTATATTTT
GCTAGTTGAATTTTTTGTTCAAAATTTCCAGTATTTATAACATATTCAATTTTAAATTTAGCATTAATTTTTTAATAAAT
TTAATTTGATATTTTGAATTTGTTTAATTATTTTGTTTTTATATAATGATATAATGTGTGTTAAAAAAGTGGGTTTGACT
CTATTAACAAAGAGATAAAT
>AT1G36340 | chr1:13684953-13685452 REVERSE LENGTH=500
ATAAGTCTCTAATAATTATTTAAAATCTATTTACTTTCTATAATTTTATAAACGTCATCAAAATTATCCTCGTATTAGTT
TTATCTGGTGACTTTGGGCATTTTCCCTTTCTCATAAAAGGGCGCGTGACTCAAAATTAATGTATAGATGTCCCATAATT
TCATTAAGAATAGATTGTTATTTTAAAGTAACGTATCTTTTATTTATGTAGACAATATTGTTTTCACGCATGTCTTACTA
ATGATGATAATATATAATTAATAATGAAGACATTTATTAGGTCTTATCAATTATCAGGAAAAAAAAGAAAGACATTTATT
AGGTCAATTTGCTGACGCTATAAAAGAAAGACCTTATCATTTGATTCCAACACAATTCATACAAACATCTTCCAAGTAAG
TGATTTGGTTTTGATCAATCTTTAACAATTTTCTCGTATTACAACACCATCAAACTAACAAGTAACAACAATCATTTTTT
CTATTTTATTTGATGAAAAG
>AT1G31180 | chr1:11144634-11145133 REVERSE LENGTH=500
AACGACTTCAAGGAGGTGTGCCGGAGATATAGTTCCGGTGGTTTTAGCGCCGATTCTGGGATATCGCGTCTGATCAGAAA
CCTCAGACAGAACAGCTTTGGTTTGAAGTCTCGTTGTGGACTTGAAGCTATTAGACAAAATCCTCGTACACCGATATCGG
AAAGTTCTGTTCACTGTCCGGCCTGAAATTGGGTTTTGCAGCGGAAGAGATGATCTGGGTAAGTGAGAGATTCTCAATGA
CATGTTTCCAGAGAATATTAGAGACCTTCCCATTGTTGGTGTCGCCGGAGAATTTTCGAATTTTTGTTGTTGTTCGGTTT
TTGGTTTATATGAACGCGGCCAAGTGAACGGATGGTGGACATGAGAGAGTCCAAAAAGCTGATAGAACTTAAAATTGAAA
TTAATGAGAACATTGAACCAAAATCAGGTTAACAAATAACCAGAGATAACCGGTCTCTGTAGTATACTCAAATGGTTAGT
TTTTGCCGATGGTGGTGCCC
>AT1G36330 | chr1:13680594-13681093 REVERSE LENGTH=500
TACCAATGTCGCACGCTCTCAGCATCTTCCTTAACAACCTTAACCCACACCTAGCCCTACAAGCCCGACAGTTCAAAATT
GTTATAGTGGCAGAGGCAGCTATAGCCAAGCTCCATGAGTCGGCTATCCTTCAAACACCTACTAAACCTCAACGAACCAC
CTTCAGTCCCTACTCAAAACCCAATAACCAACCCTACTATAAACTCTCAAACACCACAGCCCTACTTCCAACATCAAGAT
TCACTGAAAACCTTACAACACCACCATACAAACCAAACAATACCACTAAACCCTCCATAAAGTTCAGTTATGATGAGATG
CAAGAACGGAGAACCGAAGGTCTATGTATGTTATGTGATGAGCCATATATTCCAGGCCATCACTTAAAGCATAGAAAATC
TCAAATCTTTGTGATGGAATATGAAGAGGATGATTTAGAAGAACAAGGGGTGGTTGCAGTAGAAGAGGAAGAGAATGTTG
TTGTAGATCCCAATGAGGAG
>AT1G36360 | chr1:13689034-13689533 FORWARD LENGTH=500
AACAATATTTTCTGACAACGCACGGTTCCAGATGATGAAAAAATATTATATTTTATCTACAATAATAATTTAAAAAGTTA
CAAATAATAATAATTTAAAAGATTTTTTTTTATTCTATCTTATCAAATAATATCATAACAAATTTTTTAAATATTTTATT
ATTATATATATATATATATATTAATGAACTAAAATATGAGAATAACTATAAAATATTTTTGTATATAAAAATATATCAAA
ATTAACCTCTTAAAATAAATATTAAATAGAATTAATTTTATTCTATAATCATGATGAGAGAGAGGCGATTTTTCTTGCGA
TCGTATCTCTTCATCTTCGCCTCTTCTTTGTATCGTTTCTTGACAAGCGGTTGTCGCCGGTTATCGGCGGTTCCTTCAGA
GTTGATCAACGGTATTACAGTTATCAATCGCATAACTGACGCTACCCAATACCTATTTAAACTATGTGAATGTCTCTGGA
GCCAATGGGTTGATCAGAGT
>AT1G31170 | chr1:11132910-11133409 FORWARD LENGTH=500
GCAAGATAAGTATGCTTTTTATGACACCCTTCGCCTTCACAGTAGGAGGCTTCCAAGGCACCAGAGCTACTGATTAAACC
ATCAAAATCGAAACACTAACAAAAAAATAATTATTTATTAATATGTAAACTAACCATTTCTAATTTAAAAAAGGAACTCT
ACTAGTCATTTCCGACAAATCAAAGCTGTGGATAAATTCCAACACATGCATGGATCAACCTCTAAACAATCAGAAGATGA
AAGAAACAGAATTACATCTGATCCCTCTCCACTCGACGCTTGCCGCAGTTCTCCATATCATCATCCATGGGAATCGTCAT
ATCCTCCTCCTCGTCAAGGTTGTTCCAAATTTCGACAGAAACCAGCTGACGATGCATTTTCGATCGACTTTTGTTTTTTT
TACAGGCCATGCCATCTGTGCTCATGATTTCATCTGTTTGGGTGGGCTTAAGTTGGGCTTTCTCAACCCAAATCTCGTTT
ACAAATATTTTTAACGAAAC
>AT1G65170 | chr1:24209113-24209612 FORWARD LENGTH=500
CTGATTTTCTCTTGAAAACCAAGAACGACAACAACGAAGACCTGCAACATTGCAACAAAGACTAGTCTACAAAGACTAAG
CTTGTTCACTTACTCGGTGTCCTACTGCCAAATGGATTTATGCCCACCAAGGGTTTGACAAAAGTTCACAATACCATAAT
TCATGATTTCTTGTGGCATAAGCAATCCTTAATATATTATCACGTGACCCTCACGTAACCAAAATAACTCTGATCTTATA
AATCATTTCCCTTCGTCTTCTTCTCTCTGTTCCTTTTCTTGTTTTCTCGAGAAACTCAAGAAAGAAAATCGCCATTGTTG
TCTTCTCCTGTTTTTGCTTTCATTCCCAGCCAAATGATGGAGAAAGACGAAGATATCGACAAGAAATTAGATATGTAAGT
AGCAAAGTCTCCTCTTTAGAGTATATCTATGCTTTTTTCCCCATATAAGAATTCTTCTACTTCGTGCAGAGGCTACGACG
CAGAGGAATCATCACTTAAT
>AT1G65160 | chr1:24205724-24206223 FORWARD LENGTH=500
ATTCTGCGTCACCTTGAAGCAAAGAGAGAGATTGAAAAAGGAGAGAGCTTTTAAGGGATTCTTCGTCACTAACAAGTAAG
AAGAGATTTTCTAGGGTTTAGATATTATTTTCATATAACGGGCCTAAAGCTACAAGACTGGCCCGGCTCGTTTTTTATTT
TAGCTTCTTCTGCTTCAAAACGTTGACGTTTCAATCTCCAAAAAAGTGTTTTAAGATTTTGATAATATGTACTCGAAGAG
CTATGTAATGTTGATTAAAGCTTCATAACAATTTTTGGCGCACAATTCTTAATATATATCACGTGAGGATCACGTAAACA
AACTAACAGACTCTAACCCTATTAAGTCCTCGCCTAATCGCCTTTGGTCTTCTCTTCAACTTTTCCCATTTTCTTTCTCT
GCCGTTTATTTTCTCGAGAAAACTCAGAAAGAAAATCTCCATTGTTGTTTTTCTTGGGAAAATCTGCCAAAGAAAGAAGG
TTTTGCCTTCGATCATTGAG
>AT1G36310 | chr1:13668941-13669440 FORWARD LENGTH=500
TTACATTACCTTTACACATCTTATTTTCAAATACTATGATAAGTGATAAGTTTATGATATATATTATTATATAATTCACT
AACAAAAAAAATATATTAATACAAACTTTTATCAAAATCATATAATAATACTTACAACCCGCATAAATAATGTGCGATTC
ACATCATTAGTTATTGTGTCATAAATAACATTATACACTTTTCTGTGTACATTATAATTTATAGTTTTATACACTACAAT
ATCTTTACCTAAAAATTTATTCTCATACATTTTTTAAATTTATCTTAATATGTATGTGCAAGTCAGAATCTAGTTCTTAA
TTAAAACTTCTTTCATGTATATATTTTTAACTCAGATAATTATGTCTAAAACAAAAATAATAATGTTTTAAGAATTGTTG
ACGTCGAAAGGTTCCTAGAAAGGGGGTTTTATTAACAATAGTAAATAAGTGGTTAATACAGTAAACTAATTAAAATATGG
AGCACTGAATCTCAAATATC
>AT1G31166 | chr1:11130116-11130615 FORWARD LENGTH=500
TGGACGGCGAAGCATGGATTCCCATAACTTCGACACGCAACGAGACCTGGCTATTGACTTTTGCAGGTAAACTCGAGAAT
ATCGCGAGAAAGAGATCAATTGGGATGTATTTTCCTCCATTCATGATGAGAAAGATCTATGAATACGAATCGCACAGACT
CTTAATTAATCTCAAGAATTTGAACCTATTCAGAGTCGGTACTAACCTAATTAAGGCCCAAGAATATTTCAATGGGTTTA
TTGATTTTTTCCGATGATTTGTTTTATCTTAATGGTACTCTTTTTTTTTTTTAATGATGATAATATATAGTTTCCTCTCG
TATGATACATAATTGGTCCTTTAGGGTTGGGAAAAGGAATTTATAATTATTGCTCGAGCTAACAAGCTATATAATTTACA
CACTCTATACACATACATATAATTATTAAAGCGACATTATGTCTGGATAGGAATGGTACTAACACAATTCTTCGCCATAG
TCGACGTTGCAAATTAACTC
>AT1G36320 | chr1:13671314-13671813 FORWARD LENGTH=500
ATTTTGTTATTTTGCTTTGGATATTTAGGTTATTTTAGGATATTTTTCGATTATTTTAAAGTATTTTTACTTTTTATATA
TATTTTCAAGTGTTTTTAATTATTTCGTATGTTTTTGAAAATATAATTGTATTTCGGATATTTTTGGTTACTCAAAATAT
TTCGGTTTAGTACAAATTTGGTTTTGGTTATTTCGGTTACGAATTTAGTATATGTTCGATTATTTTTAAATTTTCGATTC
GTTTTTTTTGCTTTGGTTCTGGTTTAGTACATTTGGTTCGGTCTATTTGCCAGATTTCGGTTCTGTACATTTTGTTCGGT
TTATTTCGGTTCGGTTCTTTTTGTTGTCAAGGTTCTTGAGAAAGACGAGTTGCTAAAACCTTGTTATGTTCTAGTTGGGC
CGTGTTAATGGGCCTACTATTGAAAAGCCCTTGAATATGAAGAAAAATTACAAAAGTGCCATTAGTTCTTCATCTCCCTC
ACAACTCAGAAGAAGAAGAA
>AT1G31190 | chr1:11144272-11144771 FORWARD LENGTH=500
CGATAGCTCCAAGAAGAATGGCATCAGACTGTTTAGCAGCAGTGGAAGTTTCCTCCGGCAATGGAACTCCGACCAAATCC
AAAGCTGCTCCGCCGAAAGGCATCTCCTGGAAATCAAACTCTAGTCCTTGGAGAAATCCAGCTTTCTGAAGCACATTCTT
AGCAACAGATATAACTTCTGGACCGATACCATCGCCGGGAAGCAGAGTGATGTTATACCGTTTTTTCACCGGTGAAGCGG
CGGCGCACCTAATTCGATACGGCGCACGAAACTTATGATCGGTGAGAGAACTGTATCTTCCCGGTATGATCTCCAGACGG
ATGTTAGTTTGCAAAAACGCCGCCATCTTTTTTTCGAGTTTAGGGCACCACCATCGGCAAAAACTAACCATTTGAGTATA
CTACAGAGACCGGTTATCTCTGGTTATTTGTTAACCTGATTTTGGTTCAATGTTCTCATTAATTTCAATTTTAAGTTCTA
TCAGCTTTTTGGACTCTCTC
>AT1G36370 | chr1:13698640-13699139 REVERSE LENGTH=500
TCCAACTCCATCCCATTTCGTCCACTTCTCACTTTTCATGCGGTTTAGCATTACCAAAATCTTGATGCTATTGGTATGGT
CTATTTTTATTGGTAAAACTTTTTTTTTCTATTTTTTTTTGTTATCATCCATTCATACCCTAATTACTTAAAGTAAGACA
AAACTATTTAAGGAGATCAAAAGCTGATCTTGCATAGTTGCATAATAAGATATTTATTTGAACTTATCTTTGCACTTTGA
AATCTAAAATTTTTCTAACAAAAAACGTTTTATATCGGTCAAAATGAATCTAACTAACTTTTTGGGCTAGATTAGCTTTA
GAAACCCACTTTTTTCATCAAATTGACACGATCCTACTACTACCGGCTATTACCAGTCGACAAGGTCCACCGCATAAGCT
AATCAAACCTGAAAAGCGTCCAGATACATAACTCTCTATTACCGGTACCCGGTAATCTCCTTTCTCATTTATTTGTTCCT
TCTCTTCTTCTCAAATCCAC
>AT1G36380 | chr1:13700314-13700813 FORWARD LENGTH=500
AAATTTATGTAATACTCCCTCCGTTTTAAAATAAAATAATTTTGCACATAAATTCAAAAAATAATTAAATTTTCGTTTTT
GCCCTTTATTCATATATTTATAATTTTTTTATTAGTCAAAGCACTAAAACAATAGGGACAAAACTAAAATGTTTTCCAAA
CATCTGAATTAAAACTCTAAAACGATGATTATTATAAAACAAATTTTGAGTTCTAAAACGATGAATAAACTAAAATGATG
AATAAAAACGAAGGAAATATATCAATATTTTAATATATAAACACAATCAAGAAAACAAAAAATTTGTTGAGAATGAGTTC
TCTCACACTCGTAAAAAACATATTTAACTGTTTACAGCGGTGATGTAGAAATGTAGACGTGAGAGCTAGAAACATCCAAA
AGCCCAGTGGGCTATTATAAGCCCATACATGATATATCATTTTTTTAACATCATCACTCGATTTGTTTAAAGACAAAACC
AAAACCTGATCTCAAAAACT
>AT1G08960 | chr1:2879142-2879641 FORWARD LENGTH=500
TGAAAGTTTATAATATTTATTTCATTTGTTTGTTGGTTTTGTTAAATACCGAGTTTGTTATCCAAGATCGAATTGAAATT
CACATTTGGATATCGGTTTATTCTGGTTTACCCATTGGTGTATAAATTTATTAAAATTTAAGATGATATGGTAAACAAAA
AGGGCGTTTGGTCTAGTGGTATGATTCTCGCTTAGGGTGCGAGAGGTCCCGAGTTCAATTCTCGGAACGCCCCTTTATAA
ACGTTATTATTTTTAAAAATTCTGAGCAGATTAGCGTAAATGACGTATCTTTGTCTTGAAAATGAGGAAATGATTACAAA
GGAATTCGTGTAAACATTATTAAATTACCAAGTTTATGAAAATCAATGACTAATTGACTTATTTTGGTTCACATTGAAAA
AAAGAAACTTTTTTATTTTTAACATGGGACAATCAGATCTCTCAGCGATACTCAAATCAGATGCTATAACAGTATCAGCG
AATCAGATGCTGAAATCTCT
>AT1G08970 | chr1:2882024-2882523 FORWARD LENGTH=500
AAGTTCTTGTGATCGTCCGAGCCAGATTAGTAAAGTTTGGTAGATAGGTGATGGTAAAATATATGTGCTTTGGGAGAAGA
TTTTGACTCCCCCATCTGGTTTACTTTTCCATTGATTGTACTGGTCTTGTTTTTTTGGGTCTGTTATATATGTATAAACC
ACACATTTGTATTCTTTTGATATTAATGAGAAATACTTCATTGATCCTAGAATGTGTATTAGAGCAGAACAAAATGTTGA
TTCTGGTTCTTTTTTATGTGATTTGATTCTCTGTGAATGCCAAATATGTTGTGATACAACAAAACTACTTGTGAAATTTG
AACCTCCAAAGAAGATAATTAAAGGTTGCCAATTAAATCCTAAGAAGATAATAAAAATGAATTAATTAATGTAAGAGATA
AAACAAATCATGATCTGACAAGAGCAGAAGAATCTTGACATAAGCCCAATGGTTGACACGACACCCAGCTTTTAAAGCTC
TTTCCACTTACTTCCCCTTG
>AT1G08980 | chr1:2883911-2884410 FORWARD LENGTH=500
ATAATGGTAACCTTTGTATAACTTATTTCAGTATCGTCTCAGTTTGGTACTATGTCAGTTTTGGTATTCTTATCTTATTG
AAGTAAAAATGTGATAGTGTATTCGCTTTTCTCCCTGCAGCGTTCTAGTCTCGTCCAGGTGAAAGGAGGGAGACCTTAGA
CAAGAAAATGAAAAGAACATATCAGAATTGTCAAATTGGGTGTTGTAGAAGAATCTAAAGTGTTTATGTCTATCGATCCT
TTTCTAAACGAGAAATTTAGGGATGAACCAGAAAGAAGAATGTATAAACTGTAAGAAACAAGTGTGCTTTTGACAAAAGT
TTTTTTATTTGAATGTTAATTTCTGTGTCTTTATCACACATATTAAGTTATTATCCACAAAATGTATCTCATTGGATATT
TAAAACAAAAGGACAATAATATTAAGGAAAAGACAAAATAGAAAATGACTTGGCCACTGTAGCCGCGTTAATAATGTGAT
AGCTTTTATCTACAAGAAGC
>AT1G08940 | chr1:2877192-2877691 FORWARD LENGTH=500
TAAATACAAAAAGATGGTAAGAAAACAATTGCAATTTCATGTTTAGAGGACTCTCCTATAGTTTAAGGTGAGAAAAAAAT
CACTAGATTTGATTGATAATATGAAAGTCAGTGATTTTGCGTTTTAAAACGTGATTCTGCATGTAAAATCGTAAGGAAAG
GTTAGTTGTGTCTTTCGTAAACATGATTCTACAAGAAAAGCATTTTAATAAACAAATTAAAGAATCATAAATTTCATTTA
GCTTTTTTTCATTAAACCAAGTTCCACATACAAATACAACTTGCCAACCATAAAGTGAAAGGAGTTTTATTTAGCTAGCC
TAAAACCCATTTTCTCATTTTGCATAATGTGAAATAGAGTGGGATCTTAAACAGAGTCGTCTCTTGAGAACGTGGTCTCG
TATGGTAGGCTCTCAATTTTGACAAGACATAATAATCATCGATCTCTCCACTATAAAATCAAATTTACTTTACACGACAA
AGAGAAAAAGAGAGAGAGAA
>AT1G08930 | chr1:2872965-2873464 FORWARD LENGTH=500
TATTTAATTTTAAATAAAATAATTGAAGATAACAACTATACACACATATATTCGTAAACGTAAAAGCAAAGATGATTACT
ATCTAATTTATCTATGATAAAAAATCAGATCCATAATCAAGTTGACTGTGCATGGGTGACTGGATCTAAATTTCTAAACA
AGACAAACCTAAGATTAAAATAAAGACGTTTTGATTATTGAGCCGTTTTATCATATATATATACGCGGGACGACCTATTC
TAAATCTCTAATAATATTTAATAAAATGCTACTTGTGTTTCTACACAAAATAATAAGCGAACACAGTTTGATTTGCCCAA
GCGTCCAAGACCACGACCAAGTCCACTGAATATTAAAAATTGAGCGAAAAACAAGATTTAGAAAAGTTTTTATGATTTTG
TTCAAAAAAACAAAAAAAATATGACGTGTAAATTATAAAATATCAAAGTGTCCAGAGACCAGTTGACAAAAACATCCAAT
CCTCAAGTTGCATAAGTTCG
>AT1G08920 | chr1:2866759-2867258 FORWARD LENGTH=500
AAGAAAAGAAAAACTTAATTAGACCGGTTAACACTAAACTGGTTTATGTAAAACGGATTCATAAATGTATCTAGACATTC
ACTTACATAAAATTCATCACAAAATTTCACCCAATTACGGTTTTGATTCGGTATAGGGACCACCTTCAAAATTACCCAAT
AAATAAAGAGTGGATAACAACTAGCATAAAATAATCAAAGCATCCACTAAGACACAAAACACAATTTCATAAAGATGATG
ATGAATCACATAACTTTAAATAAATATTCTTTCAAAAAGGCAAAACTTTTAAATAAATATCATTCGCCTGTCGGCCAAGA
AAAAAAAAAAGTAAACAAAAATAAATATCATACGTATTGACAACAAAAAATTCATACGCCAGTCCAATTACAAATTACAC
AATATTTAAAAATTTAAATAAGGAAAACAGAAGAAGATACAATTTCAAATTAAAAAACAAAATACGTGTATATAAAATTG
AATAAAACCCCAACAGAAAC
>AT1G08910 | chr1:2855727-2856226 FORWARD LENGTH=500
GCGTTTTCTCTCACTTTGATTAAATAGTAATAATGGCTATGATTTTACCTATAGGATTTAATATTTGAAAACTGTGATTT
GTGAGCTCTAATCTTGATTAGAGTGACACATATTAAAGTGTAAACGTTAAAGTAAGGGAGATGAGCCGTCGCAGGCAGGC
TAATGTAGAGAGATTAACGTTCTGTTATGATTAATTAAAATTATGAATTGTCCAATCATAAATGCCTTTAACTTGTCCAA
TCATAAATGCCTTTAACTTGTCCAATCATAAATGCCTACAACAAAAACGAGTGGGAGAAAAAGAATCAAAAAGACTACAG
TAGAAAGTAGAAGGGGACTTAGTAAAAACTATCAGAATCTGAAGGACCGAGTTGTAAAATAAAGAAACAAGTAAACTGCC
AAGTATAAAAGGCGACAAGCTACTCTCAAGCGGCTGTGTTTGTCGTGGGTCGGTTTATAATCATTATCTCCCCCGGAAAA
CTTCTCGGAGAAGGAGAAGA
>AT1G36390 | chr1:13703573-13704072 REVERSE LENGTH=500
CCACTTCTTAACCAACCTAAATTTCTGTAGCTACTCAAATAAGAATAATATCTTATGTGATTATAAATCAAAATTAAAAA
GTTTTTTCTTACGTAATAATTATGTTTATTACGCTAATATTAACATGTAATAATTACAATCACCAGCTTCATCTTTAAAT
CAGATTCTCTAATTTTTATGTGTTGAGATATAGTATATATATATACACATTTATATCTATAATAGTAAAACAATCTCTTT
CTCCTTACCAATCACACTGACACGTATTAGTCCTTAACAAACACAAAAAATCCTAAGCTCATGTGTATTCTTTAACAAAC
TTATGTTTTTTTATTTAATTTTTTGTATTTTTCTTTAGGATTTGTTCTAAAAAAAAACTTCTAAAACTATCAATATACAT
GTTCTAATTAAAAAATATATATATTTAAAAGTCACCATTGGAAATGTCCTTACTGTCCTTACAGATGAGTATTTGAGATT
ACTCTTGCCTGTGCCCTGAG
>AT1G36305 | chr1:13660180-13660679 FORWARD LENGTH=500
TCGTGGAATCATGGCAAGGAAGAGAGGATGATCTAGGAACTCGTTTGTTTTATTTTTGGTGTTTTTGGTTATTGGAACCC
GGTTAGGATTGTTAGTTATTCTTGGTTTTGTTGGTCGAATTATTTATTTATTCATAAAATAGTAATTTTGACTTGCGGTT
TAATTGTTATTTTATTGGTTGGTTTAATTAGATATTTATGGGAATATTTAATTATATTTTTTTTTAAAAAATGGGTAGGG
TTGTTTCAATTTGGTATCAGAGCGATTACGGTTCTAGGATGTGTAGAAAAATTAATTGATGAATTATTTTCCTGTTGATT
GATGTGGGATGAGCTAGGGTGTTAGCATATTGAGGATTGATTATGGAGTGTTTAGTCAATTGTGTGTTGTTGGAGTCCTA
GCATCATCTTCTCCGAGCCTTAAATGAGATTCCACGGTAAGTTGTTTGTGATATATTGGTTTGTTTTAGTTTCTTAGCCA
TTTGTTCTTGAGTAGCGCAG
>AT1G08890 | chr1:2847848-2848347 FORWARD LENGTH=500
GATCACACGGATTGCCAACGTGGCAGATCATCTACCCTTTCAATTATTATGTGATCTATGGTTCGTACATCTCCTTTTAC
TTTTTGAAAATAATGTACAAACGAAAAGTGATTTTAGTGAAATAGTCCTCCATTATTAAGCTTTCTATAATTTTAGACCC
TGAATCTTGATCTGTTACAAGTTCATATTTTTAATTTACATCAATACATTTATTGTGGATTGATCATCCCAATGTATTGA
TGGTTATTTAAAAGATGGCCAGGGTTGATCGATTCGGTTTCATATGATTTTAGTTCTATGATGTAACCTTTATTGATCAA
GCAACAAGAATAAATCAATAATTTATACGATAGCCGACATAAAGAGATTTCTATTATCTTACTATATATAGTCAACAAAT
ATCTATAACAGTTGTTCACATGGGACACGACCAATGAGTCACTGCCAAATACAAGCTTCAAGAGTGAAGACTATTAAAGA
ACAGAGAAATACAGGGAAAA
>AT1G08900 | chr1:2851954-2852453 FORWARD LENGTH=500
GTGCCTGAGACGAAAGGCCGAACACTTGAAGATATTCAACAATCACTAGGCCAACTTTCATAAATCCAAAGTTGATTCTT
TACTCCACAATGCCAGACATTGTTCTTTTATGTTACATTTATAAGTCATGTATTATCCGATTTGGAGGGGGGGGATATGG
ATTTCCGAATTTTTTTACTTTGATAAATTTTGTCAATATATTTTGTTGACAGAAAAAAGAATAATCAATATACTGTATGT
GGTATTATTCTAACAATATTTTTTAAACGTATAATATGATTATGTACCAATATTTATAACCATATCATATGATTATGTAC
TTTTGTAAAAAAAATTCACACCCCACTTAAAACTTGGTTACTACTAATTGGATCTTGCAACTCAATTTTCTAAATCGCAT
TACAAAATACTGAATGAGCAAATTAATAAAAGATTAGTCAAATGTGACAACGACCAATGAGGCATGGCCAAATAAAAGCT
TGAAGAGACTATTCAAAGTT
>AT1G36395 | chr1:13707380-13707879 FORWARD LENGTH=500
AGTACGAAATTAGGATTCTCTAATAGACTTGCTCTTAGAGTTTCTTTAAAATTGAAGGTAAAAATGAATTTTCGTCTTGA
AAATCCCTTTTTGTCGATGAAGAAGCCAATAAACCCCTGCGAAAAACAGAAGTGTTTTTTCTTTTTAATTTTAAATCGAA
AATCAATGATATTACTAGTATTTCTCCATCCGAACCTAACAATTACACGCAAAACCATGGTCCGTTTCTGAACCTCTTCA
TCCGAACCACCTTTACTTTTTTTTTTTGAAAATCAAAAAATCAAATCCCTAATATTTCGAGATATTTCCAATTTCGAATT
CTTCTTCTTGTAAACGTTAAGCTTTTCTTTCTATATCTCTCCCTTCTCCTTTTATTCGGGTAACCTCATAATTCGTAACC
GCATTGCCTCTTTAAATTGTTCAATCTATCGATCTGTCGCGAAGAGAAGTCGGAGAAAGATGCCGCCTAGGACGAAGAAT
GGTGGAGAGGGTCAAAGAAA
>AT1G13940 | chr1:4766750-4767249 REVERSE LENGTH=500
CTAGAAGATACCCATTTCCACATTTCACCAATTATTTACTTCTACTGCTCAATGTAGTAGATTATTTTATTTCAAATGGA
ATGAAAACTAAAAACTAAAAAGGTAACATAAAATATTTAAATAAATATAACAAATTAAGCATAAAATAAAATTTATCTTG
AAAAATCATTTAATCCCTAAAAAATAGAACCAAGAATTTTATGAGTCAAACTAATTGATAAATCCTGTTTTTTATCCTAT
AATAATATGTACTTAATAATAAAAATGGAAGAATATTAGTATTAGTTATTACAAGATGGTAAAAAAAAAAGAAGAAGAAG
AGAGAACTAAAAAAGGTGAAGAAAAAGCAGAGAATAAAAGGGAAGAGAAGACCGGATGTTGACAAATTATTTCATGTCAC
TGTACAAAAGCCAAAGCCCTCGTTTTTTGTTTTTATTTTCTCTCTTCTTCTGATTTTCGGATCTTCTCTTCTCTTCTCCT
ATAATATAAACCTTCTTTAT
>AT1G08230 | chr1:2586745-2587244 REVERSE LENGTH=500
TCCCTACGGTATATCGCGGGTGAAAATCTAGTATTATTATTATTAACCGAAAGAAATTTCTTTCAATTTTAAAAATTCTG
TCAGTTATAATGAAAATGTAAAACTGTAATAAGGATTTAATATACATATTAACATGTTATATTGATATGTTATTACTATT
ATCCAATTTGCTTTTTCTATTACTGTTTGTTGGATGTATTGAAAATTTAAGATTGTCTCCAAAATCGATTATTTTGAAAT
TATATATAAAAAATAAGATTTAAGAGATTTGTTTCCAAAATATTTTGAATTCTCCATTTATTTTCATATTCTATCATATA
TTTTTTAAAGAAAATAATCAAGATATACACATTTTATAACTTCATAAATCGTTTGACACAGAAGAGAATCGATAAACTAT
AAATCTGCAATGTTTAATATTATTACGAAATGCTTTTAGGTAAAAGATGATATGATAGCAAGTGTGTTTTTTGGACTTAT
AAAAGTGAGTAGCACCTAGT
>AT1G08220 | chr1:2583324-2583823 REVERSE LENGTH=500
CACTGTGATCGCCGTGGTTTTTTCGTGTTTAGGGGTGATTGCTATGGTAGCGGCGGTTAGACAGATTATAATAGATGCCA
ATACGTATAAGTTGTTTGCGGATGTATAAAAGAACATGCAAAGCAAAGTGAGATTGTTATTTCTATATTTAAGAATAAGC
CTTTTTTTTTCTTAGAAAAATGTTTATGATTATAAATTTGGAAAATAATATTCAAATTTTGATAACAATATTTTTACATA
ATTTAAATTAATTAATTTTGAATGAAATAAATACAGATGAAATAAATATCTAGAAAATTGATAAATCACAGTACAGGCCT
GGAATATGAGCATTTGAAACCCAACGCAAAACAATTCCTAGAAACGGAAGCCCAAAAGTTGGGGGCTATAATTAAACCGG
ATTTAAAAAATCGGTTTGATTGGTTACCCACACAAAAATCTGGTTCAGGATTTTAGACTCGTTTTCAATTTCAAGCGTGT
TTGGTTCGCCGGCAGAGAGA
>AT1G44890 | chr1:16962644-16963143 FORWARD LENGTH=500
AATATTATAAATTAATAATTATATAAATATATCAACTATATATATATATATTATATGTAAAAAAATTTCTTTAAAATATA
TTTATAATATTTTTTTGTTTAAATTCGTAATTGTTTTTAGTTTAATTCAGTTCTTATATTTTAGTGTATCAAAAACTATT
GGTTTTGGTTTCTAGACATGAGAATCATGTTTTGATTGTAATTGACCGTAGAAAGATATTTTCAATAATGAAAGAAATTT
TATAGAAGTTTTTATAAAATTTCGAAATTATGAATTTTTTTATAATTTAATAAATATTAATTTATTGATAAATTAAATTC
TTTCTAAATTAAAATTTTTGCAGTCCTGATATAATTAATTTATAGATGTTTTATGAGTTTGTTAAAAAAAAAATCGTTGT
ACTTTTTTGTGAGGTCGGAGATATTATTCGAAAAAGACGGGATTTTTAACACTATATTAGTCTTTATTTTTCTACTTAAT
TAATAGTATAGATTTCATTA
>AT1G44900 | chr1:16969714-16970213 FORWARD LENGTH=500
GCACAAACCCCTTCTTTTTATTGGTTTTAGGTATTTCCCGCTATTCGTTTAATTATTTAATTATGTAGTTTCTCTCAAAA
TTTTGTTAATGGTATAACTATTTGATACAAAGATAAAATAAAAATCAAACTCAAATAGAATTATTATTATTTTTTGTTGC
TAGAAAAGACAAAACAAAAACTATTTGACATGTTATGCAATTTATACAAGTTATGAAATGTTATTTTTTGTCGGTCAAAT
TTTTATTAATTTAGCATGTTGACCCAAAAAAAACTCTTTGACATCCTATAGCAATGTCAAACTAAAATAAAATTGCATAA
CTTTCAGAAGTATATTATTTTGGCTTAAAACATTAAACAGGAATAAAATTTGATAAAATATGTCTATGGGCCATAAAACT
ATTATAAGAGATAATTGCGTTGATTTAAACACTTGGGCCGAATTAGTGAAAGCCCATACGATGCATATGCCAAATTGGCG
CCAATATTTCCCGCCTAATC
>AT1G44910 | chr1:16975104-16975603 FORWARD LENGTH=500
TCCTAAATCTCCATACGATTTGAAACTAAGGATTTCATTGAGCCGTTATGACAAACGATGACGTTTTATTGTTAGAGGGA
ACGTTGTCATTTTCAAATAACGAGTCTATTAACACACAATAAATTTATGATAACATGGTCTAACCTACTTAATGTTATGC
CTGATATGACCAGGTCAACGAAAATTTGGTATTTATTTAAAAAATCAACAAAAATTGAATATTTATTTGGAAAATAATCC
TAAGTTTGATATTTATTTCGTTTCGAGAATTGAAGATTTAAATCAACGTTTTCAATAGGTCGAAGATTTTAGTGACATTT
TTCTCGAAAAACAATGTAATACTTGTTGATCTGGCTTTATCATCACCATTGTACTAAGTATTCTAACATTTGAAAGTTAA
TGAAAAATATTTGGATACATAAGAACTACATGCCGTTTTTACTTTGACAATGTGAACTCCTTGCTGTTTAAAATACCAAG
GCACATTTGTCGACTGATTC
>AT1G18200 | chr1:6266938-6267437 REVERSE LENGTH=500
TCGAGTAAAGGAATCGGTCAAAGGCTTTTCATTTGCTCACCCATTTTTAAGAATTTTTTTTTTTGACTTTTTTTGTGAAA
AATCCGACCTGATAAAGCCCATCTTAGGCCCAAGTAGCCAACTCTTTACAAGTCAAAACCTAACCGTGAGTCAGTGAGTG
AATTTGGTAAAATGTCAAAACTCAAACGTACAGAGACTACAGAGAAACATGCATGATTGAGCTTTATGACTTGACGCTTG
AGATCCTAATAAGATCTAGACAATCAAAACATCACAACTTCTTATTTTTTCCTAAGCTAGAAACATAACAAGAAGTCAAA
AGTTAAGATAGATAAGAGGTCACACTATTTTAATTCGTTGACAAAATAGAAATACAGACTATATACAATATATAACAAAT
ATCTTGGATGGTATTATGTACAATCTCTGTCACGCCTCTTTTATCCTTGTCCTGCTCGTTTCATTTTCTATATTATATAC
TATACCTTTTCTCAAAAATT
>AT1G51860 | chr1:19261480-19261979 REVERSE LENGTH=500
AAAGTCAACGTCAACGAGTACGTAAGATCATTCTTTGAAGGTTGTGGTTTAATAATGCACGTCTCTTATCTGGAAAATAA
ACAGCCTCTTAATTTTGAGTTGACTTAGTCAACTGTTTGGTGATCTAGACTTAAAACGACATAAGAGAATGTTTTCGACC
ACTAAATAACTCTTGTCATTTGTTGATTGATTTTTGGTTTAGCCAAAAAAAAGAAAGTGCAAGACTCTGCAATCCAAGTG
ACACGCTGTACTTGTTCTCTTTTTTTCCTTGTTTAATATTTGATTTCACATTTTTCTGTGATCTTAGTTTACATAATTGA
AACTTTCCCACGCCTGAAACCAGAAAGAATGTCGTAGGCAAGTAAGGGTGCTGTTATAATCTAATGTTGAAGACTTTTAG
CACAAATTGACCAATATTATGTTATCTTCATTCTTTGTTCATGAACAGCAATGAACAATGAATAATAACCTCCTCTGAAT
AAGACCACCTACCCAGGAAA
>AT1G18190 | chr1:6261458-6261957 REVERSE LENGTH=500
CTCATATATTTCTTGTGCCCTACGATAAATTTTAAAAATAAATAATCACAAGTGGTATTTTTAAAATTTCTTGTAGGGCT
CTTTTGCATATATAATTTTGTATATATCATTTTTCCTGTCTCTTTTATATATAAAAAAACGCCAAAAAAAAAATTATGCT
TCCTTTATATATACAAAAAAAAAATTACCCAAATATAAGGCTATCGTACTATTTATCCTTATATTTAAGTCGGCACTGCA
TTTACTTACAAAAATCACAAATGGTAAACTATAAAGTGTTTTAATCCACGGGATTGGCTCATTTGAGTTCTAGTTTATAT
CGGTTGAAAAAAAAAAGTGTTTTAATCCAAGTTTTTGGTTTTGGTTTGGATTATTGAATATGTAATGAACCAAAGACAAA
TGAATATGTAAACCGAAAAATAAAACCGGATTCGGCTGAGTTAGTTGTGGAGTCTCTTTCGGCGTTTGCTAAATAAACTA
CGACACCAACACGTCACTGT
>AT1G18180 | chr1:6255330-6255829 FORWARD LENGTH=500
AGGCATAGATTATGTACTAAGGTCCATGAAGGCTGGAGGTAAACGCAGAGTGATTGTTCCACCATCGTTAGGATTTGGTG
TAGACGGTGCTGAATTGGAATCGGGTTTGCAGATTCCTCCTAATGCTTCGTTGGAATATATAGTTGAGATTGATAGAGTC
TCAATTGCACCAGCTTGAGTTGTTGTACGTACAGCTTTGGTTTCATTCCCAAATCCTTCAAATATTTGGTTGTATAAGTA
TGAGTGGAAAACAAAGTGTAAATTTTTGTTTCTTTTGGGGTCGATGTGATTGAACCGAGATAAACCGGATCAAAATCTTC
GGTTTGATTTATTTATTTATTTAAATAGATATAAAATTACGTAAATGTATTTCTGTGGTTATACGTACTGTATTTACTAT
TTACGACTTTGATGAAGTCTTAGCCAAAATTGCGAAGATAATTATTTTATTCGCTGGATCTCTCTGTGAACGAGGAAAGG
ATCACGACACTTGTCAATTA
>AT1G18170 | chr1:6253729-6254228 FORWARD LENGTH=500
CAAGTTTTGGAGAGATCATGGATTCTTTAAAGCAGCTACAGAAACCTATCCAGAGAGCAGCAGTTCCCAGTTCTTCTGCA
TTGACCACTGATGAGCAGGAACAATAACATCATGCTTGATGAAGAAGATGACTAAATGATGATGAAGGTGGGGATCATTC
TTTACATATTAATGTTCTGTGGTGTGCTGTCCATGTGTATTCACCATGTTTTGTTTACAAATTGTAAAAAAAGATGAATG
CAAAACAAAACAAACAAAGAAAAAAAGAAAAAAGAAGTTATTTTGTCAATGGTAAAAAAATCATTGAGAATTGAAATTTC
ATATCTCTTATATACGAAATTCAAAGTAAATTGTTCATATACCCTCAATAACTAATTCACTGTTTATCTATTTTATCTTG
GCGCGAGTTTATCATTTCTGTTAATTATGATTATTTCGTTACTAACAATAACCAAATACTGTAAATCGAATAAATTCGTT
CGCCTTCTTTCTTGAAACAT
>AT1G51830 | chr1:19246011-19246510 REVERSE LENGTH=500
TGTTTTAAAGTAAACATTATATACTATAGAGATTACAAATATAATAGAGTGAAATAGAAAAAATTTAGAATATCAAATTA
AAACTTAATGAAGAGGACACATGTCACTAAAATAGAGCGCCAAATGTCGCATTGTTAGGCAAAGATAGAAAAAAACCTTG
TCATATTATATAAGATTTCTTACACAATATTTCGTATTCTAATAAAATTTCTTTGGGTCGTCAAGAATGTTTAAAAAAAA
AAAAATTTTTTTTTTTTTTTTTACTTTATGTGAATAATAAAAGTTTTGATCCTATAAACTGCCAAAACAGAAAGAGAAAC
ATTGTATTTATGTTTTCATTTATAAATTTCCAATGAACAGAAAGCTACTACAAAACTATTGGCTTACAGTAAAACATATT
TTTTCTCTCTTGAAAAATACCAAAATTTACATGTCAATAGTTTTTGCTTTTGAAACGATAGCCATATGTCAGATTAGTAA
TGCGATCTAATACAAAAATT
>AT1G51840 | chr1:19250710-19251209 REVERSE LENGTH=500
TACATTTTTAAAAACCAAGCGAACTTTTATACTCTTAATCAACGTTAAATGTTTTTCTTTTATATTGAATATATATAGTA
TACTGCTTTTCTTTTGACTTATAAAATGTTATTTATTATTCTATTGTTTATAAATCATGTTATTTAATGTAGTTTACTTG
CTATTATATATACAATATACTAATTTATGTTAAAACACCTAAAATATTCTAAAATGCTCAAATTCTAGCTGCTAGGTGGA
GGTGATACCCTGATAGGTCTCCTATTTGAAAACGATATATTTTGTCTAAAAACGTTGAATGTAATATATGAACTACTTGT
ATGAAGTATTAAATTCATCAAGCACACAACTAGTGAAGGCTCACTTTTTGGTCATACAAATTAGAAACAAATACGAATTT
TGACTAAAATAAAATAATATCAGCGAATATGTCGGCTACACCAAAATTTCAGCGTGTAATTTTTGAGTTGAAACAAAAAT
TTATGTGGAAGGTTGGATCG
>AT1G51850 | chr1:19256784-19257283 REVERSE LENGTH=500
CACATTGATATAGGAGACTTCTCAAACATGATCGTTGACTTTTGACGTTGGATTCATCCAGGACGCCAAAGACACAAACA
AAGAGACAAATCAACCAACGAATTGCCATACAAAAGTCAAAGTCAACAAATTCATGAGAACATTTGTGGATTAATAGTAA
TAATACACCGAAATTACATTATGTGGATTGATAATACACCGTTGTTTTGAGTTTACTTATAGTCAACGGTGTTTTTTGTT
CTAAAGAACATAACAATAATAACTCTTGTCATTGTTGACGAAAAACAAATACTACTTCTTATATCATTTTCACTCAACTT
GCTCTATCGAATCATTTTGCATCGTGAAAACATATTCTCAATCAATTAATTTATTCAATTTCAATTATGTTATAAGCAGT
TGACTTGGACTTTTGAGTAGTATAGCTCATATAGTCATATTCTCATATGCATAACTTGCTATCTTAAAAAAAAGCTCTCC
TGTGGACAGTAAGGAGAACA
>AT1G51820 | chr1:19241884-19242383 REVERSE LENGTH=500
GACTTCTGACGGTGGAGATTCAATTACGAAAACGCCATATCCATCTAGAACGAAAGACACAGAAAGACAGATCAAACAAT
GACGTGCCATATAAAAGTCAAATTCAACAAATCTGTAAGATTATTAACTAGAACTTAGAAGGTTATGGTTTAATGCACGT
TTCCTTTCTAGATATTATTCCTAGTTTTTCGACGTCGACAACATCAAAATAAAGCGTGTTATTTTGCGTTGACGGTTTAG
TGGTCTAAAATTAGTAAAGTACATGAGAGTGTTTTCGACCTCTTGTCATGGTTGACCAAAAAACTAAAGAGTTTGTCATT
TTCTCACAACTTGTTCTATCGAAATCGAATTATTTTCCATCCTGAAAAAAAAGGTCTCAATTATCTATTTATGTAGCTGA
CTTGAGACTTTTAAAAGTGGCTCATAAAAATCATATATCCTTATATGCATAGCTTGATATCTAAAGAAAAGGCTCTTTCT
TTTGGACAGTAAGAAGAATA
>AT1G44920 | chr1:16984420-16984919 REVERSE LENGTH=500
TATAATTTGTGTAGACTCCATAGTATGCATATTAATTTATTTTTTGTGTATATGATCGATCAAATTGTAACATATAATTT
ATTACTTCAGTCACAAGAACACTATTCCGATCTTTTCGAAGAAATAAAATTTTATTTTTCTGTTTCATAATTTAAATTGT
TTTAGTTAAAAAACACACAGATAAAAAAATTTACTTTTAAAAAATCAACCAATCATAAAAAAAATTATATGATATAAATA
TTTAGAATATATTAAAATAATATATAGTTTGCATAAAAATTTAGAAACAAATTTATATTGTAAAATAAAATAATTAATTC
AAAACAATTTATAATATAAAACGAAAGGAGTATTATTTATATTTATAGTCACCACAAAGCAAAACACTTTTTTATTACAC
TGTCATAATTTTTATTTTTTTTTACATAAAAAAATTAAATTCGTTATACTGATAAGAAAATTGATGATATGAATATGAGA
GTGTGGCGGACGATTGGCTT
>AT1G51880 | chr1:19274069-19274568 REVERSE LENGTH=500
CAAGAAATTCGGACTCATACAAATTCAAAGTGAACGCATGAAAGCGTTGTTGGAGTCAAATGTGACATGGTCCGTGTATA
ATTCACTAGAGTTCATATCACATACAAAAATAAACGTGCCTCCATAAAAATTAAAATTTACTATCTGATTTAAATTGACT
GATTCATTTAAAATCTGCTAAAGTTTTTTAACCTATAAATAATGTAACAATTGATTTCACATCTTTTTTTAGAAGTCTAC
CTAATAATATACATTTGAAAATTCTCCAACGCCTGAAAGCGGAAAGAATGTCGTAGACACGTAATGTGTTACTATAATAA
TCACCTGAATAAAATAAAAGAATCTAATGTTGAAGACTTAGCACACAGCTTACACAAGCTATGAATGCCAAATCAATTGA
CCAATATAATGTTATCTCAATACTTGCCAGTCAAGAACAATGATCAATGAATAATCATAACCTCCCTGAATCAGAGCACT
CACTGCAAAAAAAGAAGAAG
>AT1G18220 | chr1:6269808-6270307 REVERSE LENGTH=500
CTCAGTGATTGGCTTATAAAATTTGTTTTCATAATACACATATTTTGATGTGTCTCTGAGGGTTTATCAAAGGAGAAGTA
GTCATCTACTTCTCTAAAACCCTAATTGCCGCTGTCTGTTCTCTCGCGAGTTTGATAGAGAAGAAGAAGAAATGGAGATG
GAGAGTGTGGAGAATCAATCTAATATAGCATTTTGGAATCTCGAATCGCTGAAGCTTGTAGATTCGAAGAGCATGAAATA
TTTTCTATAAGCTCTGAGAGTTAGAGTTAGTAAGGCGGTAAGAAAATCAGGCCTAATGCCATAACCTCATAGAGATTTTT
TTACCGCCTTACTAACCATAATGTGATACATATTCGCTGCAACCGGTTTTACATGGGAATTAATACCAAACCCATATCAG
TGACAAAGCGGGAAAGATAAATCTGAAGTAAAAAAATCAAAAGACAGTGGCCGTCGAGTCAATGTATTATATAGCAATCC
AATTACCCATACAACCAAAA
>AT1G51920 | chr1:19293729-19294228 FORWARD LENGTH=500
AGTTTTCTTAGGTGAATTGTTTTCTTTTTCTTATAGCTGAAACGCGTATGCTGAGGCGCGTGTGTCCTTCGTGTGTGTGT
TGTGCACCGGCTCCACGAGGTGCTTGCTGCCCATGTCGATGCCCCAAAAATCCCTAAAAGCTTCGACTTTGATTTCGTCT
AACACCTTGTCATGTGTTTAATATGATCTTATTTACATGTGAATAAGCAATCAAAAGATTAGACTCCGTATGAATCTTGT
CACTCAGGCCATTCTACTTTGATTGTTATAGGATAAAAAAAAAAGTATTCTATATGTTTTGTTTGCCTTGTAGCTTCGTT
TTAAACTTATTATTAAAGTGGATCGGTCAATGTTTGAGGAACCTTTGAATTCTCATTCAACTCAGAAATAGAGACTTTGA
ATCTTAGAATGGTCTGTGGAAAAGTCATCTTTAAAAACGCATATAAATATGATTACCCTTAATCCTCTACGAACACAAAG
CATAACAAACCAAAGCATCA
>AT1G51930 | chr1:19295237-19295736 REVERSE LENGTH=500
GTCACTGTTGTAATCTTTTTCGATTCCCATACTAACTCTGGTTTTAGCTTATATAATACAAAATCTAAAAGCATAAAAGG
CTTAACGTAGTAAGTAATCTTGGCCCAGCATAGGCCCAATAAACCACATTCAGATCGTATCATCATATTCTTATTTTTAA
TTCAACCAAATTATCTTGTGTTTCAAACCAATATCTCCTTGATATTTTTGTAAATTTTTGTGTGCGCAGATAATGATTTC
TCAGTGATGACTATAAACTCTATTTGGCATCAATTAAAAGTTTTGACCAAGGGTTTCAAACTAAACGACGTCGTTAGGGT
TCTCTTGGGATGCAAGCATGTGTTTTCACATGATTAATCCAAATAACAAAAGGAAAAAGAAAATAAAACTCAAATCCTAA
TTCCTAATGGGAAGATTGGTTTTGATATTATAAAGTAAAATAAATCACGTTTTTGATATTTCTTCTGGTAGGAACGAACG
AAAACGTAGTATTCGTGAGG
>AT1G51915 | chr1:19292978-19293477 FORWARD LENGTH=500
CTTGTTTTGGTCTTCTCTCCTACACTTCAATGTCAAGCAGCTCGAGTGCATCTCGATGGTAAGCTAATCTTCTTGAATTA
ACAATCCATCGTAGTTTCCCTTGAATAGAATTTACTTCATTTTTAATTTTTATTATTATGATAGTTGAAGGGCATATGCT
GCTGAGAGCACCAGTGCCAATTCGGTTTTGCCCTGCTTGTGCGTGTTGTGCACCGGCTCCAAAAGGTTCTTGCTGCCCAT
GCCGATGCACCAACAATCCCCAAAGGATGTGACTTTGCTTTCTGCTAGCATGTATGTGTTTGATATGTGAATGTGTATGT
GCAAAATGGTCAAAATTTAATGAAAATTAACAATTCACAAGTAAAAGTAAATCTATGGTGTTAGAATTGTAGCTATAAAT
ATCCCATTAACTAGTGGATAAAGGAAAGGAAGACAAATAAAAACTAGTGGACAAAGAAAAGAAAAGGAAAACTTAAATTT
CTGAACTTTCAATAGATATC
>AT1G51870 | chr1:19267002-19267501 REVERSE LENGTH=500
TTTTTTATAAACTTTAGTGTATTTGTAACGATTTTCCTAAATTGACTAATTCATTAGACAACCATTCAAATTTGGGTTAT
GTCTTTTTTGAGTTTTTGTAATCCATATAGGTTATATTTAATGCAAAATGAAGGTTTAAATTTGGATTCATTTTCTTTTA
AATTAATTAAAGGAACTAGTGACAGACTTTTCTCATTATTCTCCCTTTTCTCTCTATATTTATGTGCTATATTATATATT
TTAAATTATACTTGATTTTGCATTATTTAATTTTATTTGATCTTAGTTATATAATTTGAACCCTTCCCATGCGTGAAACT
GAAAGAATGTTGTAGGCAAGTAAGGTTATTGTTGAAGACTTAGCACACAGTTTACACAGCCCCTTAGACCCAAATAAAAG
ACCAATTTTATGTTATCTCAGTTTATAATTTATACTCATCATCAGCAACAATGGAAAATGAATAATAGCCTTCTCTGAAC
CAGACCACCTACCAAAGAAA
>AT1G51910 | chr1:19288386-19288885 REVERSE LENGTH=500
CTTTATTCCAAGATCAGCTAATGTGTTGGCTGATTCCTTAGCAAAACAGGCTCTCTCTCTATATGGTTCATGTCTCTAAT
GATTTTTTAATATATATATATATATATATATATATATATATAATTGGTAATAAAGAAAAAAACAAAAAGATAGTAAAGTG
TGTTCTTCTCCATTTAAATTTTCTATTATTCACTCACTCAAAAGAACTGTCAAAATTTGTAAGAAATGTGCTAGAAAGTA
AAAATAACACCAAATTTTGGAAGTCAAGATTTTTTTCCTTACATAATTTGGAATTATTTTTAACAAAAAATAAATTATGA
TTTTCCCTATAAAAGATTTTTTTGTATGACAGATTTGGATTATTTTGACAGAGCAATATTCTCTGCATCTATCTCCCTTT
GTTTCATTCTATTTCCTTATATTTTTATTCGACTTCTGCCATAATCTTACAATCCCCTGATTAATCTAAATCAGTGCCTA
AAAGTAATCAAGAAAAAAAA
>AT1G51900 | chr1:19282896-19283395 REVERSE LENGTH=500
TATTTTTTCTTTCAAGAATCTTAAGGTCAATTTGTTTATCAAAGAATTGATACAATATAATTCATTTTTATTAATGGAAA
TTTGATACAATTGTTTAAAATTAATTTTGGATTACGATTCGAGATATCCTTACCGGTTGAACAATGCGCCACTAGAAGAT
TTAAACTTTAAAGGAGAACAAAGTAATCGTATCTGTTAATTGTGATTTGATATTTTGTAAAATTTATAAGATTCACGAGA
TATTTTAAAATAAAGTAAAAACAAGAAATTATCAAAATCGTAGCTTAATCCTAAATAAAAAAACGAGTGGGAGATTAGAA
TAACCACGCTCTCTCTCTTAAAAAAAATACGCCTTACTTGCAAAACAAGCCTCCTTATTGGTTTAGGATTTGGTAATGTA
TTTTTCCTATTCCCTTTCAATCTTGGATTTGCTTTGGGGGTTCCTTATAAAACCAACATCGCTCTCGTTGCTGAAACATA
TCACAAACTCAATTTTAATC
>AT1G51890 | chr1:19278529-19279028 REVERSE LENGTH=500
AGAATTTTAAACACATCGAAATTTGTCAAAATAATTCCAAATAAATATATACAATATACGTCAACGAACTATAATATCGA
GATTTTTTTCACACAAAATAAAAGTACGATTGTTTAGTAGTTTATTTACGCTCTCTTTTTGTTATTATAGTTGCTTTTAT
TGGAAGCTTGGAAGGCAAGTTGGGTATTTTTGTTTTGTTTAAGCAAGATTCTGCAACTTTCTTTGTTTGTATCTTTCCAT
TCTTTATTTACTTTCGTTTGATTTCTCATTTTGTTTTTATATATTTGCCACCAATTCTAGTTTGAACATTTCCACAAGAC
ACATAATTTCGTAGGCAAATAAGAGTGCTGTTACAATCACCTGAATAAGTCTAATGTTGAAGAAGAAGACTTGGCCATCT
TAATTGACCAATACTTTGCTCTTATGTCAATCTTTACCCACCAAGAACCTATGAAAAATGAATAGCCTCCTCTGATTCAG
AACAAACATCCCCAAAAAAC
>AT1G18210 | chr1:6268829-6269328 REVERSE LENGTH=500
ATGGATTAAAAGAAGAATTCTCTGTTTCAGGATTGTTATTTCGTCTTAAACAAATGTAACTTTCATTTTAACATTTACAG
CCGAAAAAACAAATTATCAAGGCACGTGACATAATCTTGCCTTGCCGTCTTCGTTAAGCCATGTGGAAAGACTGAGAGTA
ACATTAATATCCTAAAACGTTCCATATATAATTCTTTTTCATTGTGAATATTGAAAGTAGTATTTTAGTTTTCCTTTTTC
CTAGCAAAAGTAGTATTTATAAAAAGAGAATACCATGTTTGAGAGTGTATATAATAACCATATAACATTACTTCTCTTTA
ATTAGAAAAAAGGATTTTAAATAACAGATCAAAACATTCATATTTCAACCAAATACAGTATTCCCAAACCAGATACGTAT
TATAACGGAAATTAAATACACAAGATTCGATTCCAAACTTGTAAATAGTGACATCTAGCGAAAAGGTCTATAAAAAGGTC
AAACTCATCATCTTCTAATT
>AT1G44940 | chr1:16993655-16994154 FORWARD LENGTH=500
ATCTGGTAAGCCAATGTGATAGTCGTTATCAGAGAATGACATAATTTAATGTGTTCCTTAATCGTGTTCCTTGTTTGGGA
ATTAGTACAACATTAAGCTACAGAGAATGACATAATTTAGTAAGAGAAACATAAATGCATCGAGGTATTTTAATTTAATG
CTCTTTTTCTTATTCTAATCCGGTCATTCATATTTAGGTTACTGAATCATAAGAGGCACAAAGACTTCCTTACTTAGGCT
CGTTAGAAAAAGCTACTTACTGTATATATGTAAGTGACATAATCTTTAAAAAATATGTAGAGGAAGAAGGATGCTATCTC
CAAAGATTATGTCACTTACATATATACAGTAAGTAACTTTGCATCCAGAACGTTATATTAACAACTTTGTCACAACTTCT
TTATAACAATTGCGATTTTCAGGGTGTGGAGAAAGATCAATTCTATTATTTGCAGCTATGGCTTCCATGGTTGAGAAACC
AGGATGCCATTGATGCAACT
>AT1G18160 | chr1:6248293-6248792 FORWARD LENGTH=500
ATGGGAGGATAATGCATAAGGTGGTGAGCGAAGCATTTTTTCAGCCAAAAAGACAAAATTTTATTTGAATAAATGATATC
AAACAAATCCAGATACGCGAAGGAATATTGAATATGGAAAGCACGATCGTAAACAATTCTGCGATTTATCATTTCTTATT
TTTTTTAACAAAATGTACGGTTTTGCATGATATATTTGCATTAAAAATGAATTGGTAAGTTTTTAAATAGCTCTATATTT
GCATTAAGCTTTGACTGATTGTACAAAAAATAGAGTAATTTTTTAATTACAGTAGCAAAAAAAAGCAAAACAAAATTCAA
TTCTCTCCAGCTCAAAAATCCACTCTTCATCCTCTACTATACTCGTATCTATCTATCTACTCTACTCTGTTTTACGTAAG
TTTTTTTTAGTTGATTTTCTTTTGTCGGACTTTAAGAGAGAGAAAGTGGCGTCTTTGTGGACTTTCTCAATTCAGGAGAG
AGTCAAAGAGAAGGAAGAGG
>AT1G51810 | chr1:19232360-19232859 REVERSE LENGTH=500
GAAGGAGATCCTGCTGCTTGCATTTGTATTTTGGAAAGCAAAGTAAAATATATTCTACAAATATAAAATTAAAAAAATGT
TCACATCGATCGGTTCAATTTGGTTTAGTTAGGTTAATGGAGATGGATGGCCTTTAATCTGAGAACAAGTACAACGTGTA
AGCCTAGGAATAAACGTGAGGGATTTAGAAGGAAGAAGTAGCTGGAACATAATTGTTCAATGAGTCAATGGTCTTCTATT
AATGTGGACATGAGATAATCTTCGAGCACTACTTTGTGTCATCGTTGAAGATTAAATTTCTCCCATTTTGCTCTCTGCCG
TTATCAGGTTGCACAAGGAATTTCGTATTTTTAATAACTCATCAGTGTGTTAGTTTTTTTTTTTTAATATTCCCATTTGG
GAAGTGGCTCATATAATATCCATGGATTGATATTATAAATTGAAAGCTAATCTCAGTTTGTTAAATGTTGAAATCTCCTT
TTAGAAAGTCAAGCAGAAAA
>AT1G51805 | chr1:19225691-19226190 REVERSE LENGTH=500
CAAAAATTTACTTTTTGTTGGAAAAAGAAAGTATCTGAGCAGAATATTGGACGGAGCAAAGAAACAAGAGAAGGATATCA
AGTAGCACAACTTGACAAATTGACAAAGGATCAAACAAGATTCATATGTTGTAATAATCTATAGTCAACTAAGGCAACAC
ATTGCTTACAAACTACAAAGTGAAGTCATTGTCATTAATGGTTATCAGATGATTACTTATGTCCACATAATATAGAAAAA
AGCATATCCTTGACAATATTGAAGATAAGAAAATTCAAGGAGAATCTAAAGACTGATTGTTCTTTCGAGTTGACTTAGTC
AACGGTTTTGTGGTTCCAACTTGTAAGCTGTAATTACGGCTGGGCAAGGTAACGGACCACTCTTGTCATTTTCTCTCAAC
CAAATCATTTTACACCATCGAAATAATATCCTCATTAAATGTGTTCCCTCAATTATTTGATTCATTAATGTGACACTTAT
AAGAATTTGACTTAGGACTT
>AT1G25141 | chr1:8817178-8817677 FORWARD LENGTH=500
TTCATATATTGAAGATTGAAGAGAATAAGAAAGACGCTTTTTATAGGAAACGAATTAAAGAGTGTTGACTTGCCGTAAAA
GTAACTTAAATTGTTCGTCGCCTGAGCATGGATTTATATAAACGTGAAGTACTATACAAAACCCTAACCAACATTTGATC
AAACGACAATGATGTCGGAACTTCCAGAGCATTTGTTAGAAGAGATACTCTACCGCGTTCCAGCTATGTCTTTGAAACAG
TTAGGGTCTACTTGCAAAGGATGGAACTGTTTATTCAAGGATAGGAGATTCACAAGAAAACACTTGGATAAAGGCCCAAA
GCAGTTTCTGATTCACATGTCTAAAGGGCTTAGGGTACGCTCGATGAGTGTCGATCTCCATAGACTTCCACATGTAAAAG
TCACAGTTGAATTTACCCTAATCAACCCTAAATATCCTAGTTGTCTAGATCAAGATCAATTCGAGATATATAAAGTCTCT
CACTGCGACGGCTTATTGTT
>AT1G51700 | chr1:19173570-19174069 FORWARD LENGTH=500
AAAAATTAATATGATAATTTAGTATCAAATCTAATTTGTTGATTTTAATTGGTTACTTTTTTGAAAATTAATAATGTATT
TCATTTTTAATTAAATTAGTATTTGACTTTTTAATTTTTAAAGAGATGAATTAATTTACTATTTAAATTTTATTTCTAAT
GGCATACATATGTAATTACTTACAAAAAATAAGGTTACATTTAAAATGTACTTCCCAAATAATATAGTAGGATTGTTTTC
ATTTCTATGATATATTTACATTCGTAAAAATAATAAAAATACAATTAACATAAGAAATAGAACCAAATCAATAAAGCCAA
GACTATAAAATAAAGTAAAAAACAATTAGCAAAATTACAAAATAGAAAACAAAGGTCAACAAGAAATAAATCTTGAAATC
TTCATCAACACAAACTCTCTTTTCTCTCCATATATATACCCAAAACACAAAAAAAAATCTAGAAAGGCTTGAAAAAATTG
TCATTTTGTGGTTATAAATG
>AT1G51710 | chr1:19179968-19180467 REVERSE LENGTH=500
AGATTGGCTACTATACATTTGTTATCATAAAGTGATAGTAACCAATATAAATTTTTTAAAAAAAAATTAATAAAACAGTT
ATTCCGTATAATAAGGATTAACTATGGACTGGACATTGTGGATCCAAAGATGTCAAAAAATATATATATTTTTTTAAAAA
CATATATATATATATATATATATTATTTCTTGGTGCAAAACAAATAAAATTCTACTTAAAAACTGAAATTGAGTGGAAAA
GAAAAATAAAAAAAAATAAAAAAAATCATATGCCTTAATCGATCATATGTGTGTAGACAGAAAAGAGATGATCTTATGTT
AACCCAAATTTTCAACCGGTTTAATTAGAATTGAAGTGACATATAACCGGAGGGAGCTGATATTTAGAACCGAGATTCAA
ACTAACCGGACAAACCCGAGTGGAACCGGATCCAACCCCAAACCCGACCCGCTCCAAAAGGAAGAGACGGTGACATATAT
CGGAACTTTGTAGAATCAGA
>AT1G25112 | chr1:8814686-8815185 FORWARD LENGTH=500
CTTGCTTCTGAGAATATAATCGTTTTTTATTACCTTCATTTCCTTCAGGTAGGTCCATATGCTGAAGATTTATCGCAGGA
GCGACCACTACGGGAGCCGCCATTGGAGATTCTCTGTGAGAGAGAGAGAGAGAAATAGTTTGAGAATCAATCTTCTGTAT
TTTATTGTGTAGATCAAGTTATTTAGTATATGCTAGTACTTATGGTTAAAATAGACTATTATTAAAATTCAAAAGTAATA
AAGCCAACGAGTACACTAAACTCAGATTATATTTTCCAAAACTATTGCTAAAGAATATCAATACGTACACTAGATATAGA
AATCGGAATTAGGTACGTTGTGATCCATTTCAGCTACTGTTAGGGGTAAGATTTGGGCTTGCTTGGCCCAAGGCCCAAAT
CCAAGTCAAAGGCCTAAGCAGAATGTTAAGTCAAGAGGGTAGGCTCGTCAAAATCCTGGAGGAGTGTCCTACACGCAGAA
GGCTATAAATACGGAATAGC
>AT1G51720 | chr1:19180272-19180771 FORWARD LENGTH=500
GCACCAAGAAATAATATATATATATATATATATATGTTTTTAAAAAAATATATATATTTTTTGACATCTTTGGATCCACA
ATGTCCAGTCCATAGTTAATCCTTATTATACGGAATAACTGTTTTATTAATTTTTTTTTAAAAAATTTATATTGGTTACT
ATCACTTTATGATAACAAATGTATAGTAGCCAATCTATAATTTGCATAATATATAAAGAATTAGGGAAATTTACCTGATA
TTTTATTTATTTTTTTGATGAAAAACATATATTATTTAGTTTATTTAATAGAATTTTTTGAACATATTATTTATTCTTGA
GTTTATATTTGTAATTTGTTCTTTTTTATTTGGTGAAAGAATGAATATTTGTTCTAAAGGAAATGCGTATTATTTTCTTA
GAACAAATAGTTAAATGAGTTAATAAAAAAAAGAAATTAGATAAACTAGATTAAACCCTTAAGAAGTTAGTAGTTCTTAC
TTCTTACGCATTAACCTTTT
>AT1G25097 | chr1:8814789-8815288 REVERSE LENGTH=500
AGCTGCTTGAGACGGACCGGCTGGCGGGATACTTCGGACGGGTGAGCTGACGAGCTGCTCTGTGTCTCTGCGTGTCCGGC
GGAATCCCCCTTTGACAAGACATGCTATTCCGTATTTATAGCCTTCTGCGTGTAGGACACTCCTCCAGGATTTTGACGAG
CCTACCCTCTTGACTTAACATTCTGCTTAGGCCTTTGACTTGGATTTGGGCCTTGGGCCAAGCAAGCCCAAATCTTACCC
CTAACAGTAGCTGAAATGGATCACAACGTACCTAATTCCGATTTCTATATCTAGTGTACGTATTGATATTCTTTAGCAAT
AGTTTTGGAAAATATAATCTGAGTTTAGTGTACTCGTTGGCTTTATTACTTTTGAATTTTAATAATAGTCTATTTTAACC
ATAAGTACTAGCATATACTAAATAACTTGATCTACACAATAAAATACAGAAGATTGATTCTCAAACTATTTCTCTCTCTC
TCTCTCACAGAGAATCTCCA
>AT1G25054 | chr1:8797983-8798482 FORWARD LENGTH=500
TTTGAAACAAATACAAGTACTCAAAATGGATTAGAACTACTTTAACTGTTAAAAAAACATCTCCATATGGATATGGCTTT
ATGGATAAGCAAACGGTATTGCAGATGTTTGTGATACAATCAGGATATGTTTCAGCAATAACTAATTATAAGAACTGAAA
TATTTTACACATAAGATAATAGAAAATTGGATAGTGATAATAACTGAGTGACTTCAATGATTCTTCCAGCCCAAAACAAG
GCTTCTCTCCTCCAGAAAAATAATTAGGATTATTATATTATTATTTGTTTTGTTTCCTCGAATAAAAAAGAGAATCCGAG
AACTTTTTAAGACAAAAGCCAAGTCTTCGAAACCTTATGAGATGTGATAGGGTTACAAGGGTAAAACAGGAACTCAGAAT
AAAAATAAGTTAATCGAGAAAGCTCCAAATAAACACCACTCGTCCGCCTCTCTGTCTCTCACCAAAATAAAAAACTCAAT
CTCTCTCTCTCTCTCTCTCC
>AT1G24967 | chr1:8797943-8798442 REVERSE LENGTH=500
GAGAGACAGAGAGGCGGACGAGTGGTGTTTATTTGGAGCTTTCTCGATTAACTTATTTTTATTCTGAGTTCCTGTTTTAC
CCTTGTAACCCTATCACATCTCATAAGGTTTCGAAGACTTGGCTTTTGTCTTAAAAAGTTCTCGGATTCTCTTTTTTATT
CGAGGAAACAAAACAAATAATAATATAATAATCCTAATTATTTTTCTGGAGGAGAGAAGCCTTGTTTTGGGCTGGAAGAA
TCATTGAAGTCACTCAGTTATTATCACTATCCAATTTTCTATTATCTTATGTGTAAAATATTTCAGTTCTTATAATTAGT
TATTGCTGAAACATATCCTGATTGTATCACAAACATCTGCAATACCGTTTGCTTATCCATAAAGCCATATCCATATGGAG
ATGTTTTTTTAACAGTTAAAGTAGTTCTAATCCATTTTGAGTACTTGTATTTGTTTCAAAAACTCCTACAATTGTGTTGA
CTCCTCGTGATGACGAATTC
>AT1G24996 | chr1:8800411-8800910 REVERSE LENGTH=500
AGCTGCTTGAGACGGACCGGCTGGCGGGATACTTCGGACGGGTGAGCTGACGAGCTGCTCTGTGTCTCTGCGTGTCCGGC
GGAATCCCCCTTTGACAAGACATGCTATTCCGTATTTATAGCCTTCTGCGTGTAGGACACTCCTCCAGGATTTTGACGAG
CCTACCCTCTTGACTTAACATTCTGCTTAGGCCTTTGACTTGGATTTGGGCCTTGGGCCAAGCAAGCCCAAATCTTACCC
CTAACAGTAGCTGAAATGGATCACAACGTACCTAATTCCGATTTCTATATCTAGTGTACGTATTGATATTCTTTAGCAAT
AGTTTTGGAAAATATAATCTGAGTTTAGTGTACTCGTTGGCTTTATTACTTTTGAATTTTAATAATAGTCTATTTTAACC
ATAAGTACTAGCATATACTAAATAACTTGATCTACACAATAAAATACAGAAGATTGATTCTCAAACTATTTCTCTCTCTC
TCTCTCACAGAGAATCTCCA
>AT1G25025 | chr1:8800308-8800807 FORWARD LENGTH=500
CTTGCTTCTGAGAATATAATCGTTTTTTATTACCTTCATTTCCTTCAGGTAGGTCCATATGCTGAAGATTTATCGCAGGA
GCGACCACTACGGGAGCCGCCATTGGAGATTCTCTGTGAGAGAGAGAGAGAGAAATAGTTTGAGAATCAATCTTCTGTAT
TTTATTGTGTAGATCAAGTTATTTAGTATATGCTAGTACTTATGGTTAAAATAGACTATTATTAAAATTCAAAAGTAATA
AAGCCAACGAGTACACTAAACTCAGATTATATTTTCCAAAACTATTGCTAAAGAATATCAATACGTACACTAGATATAGA
AATCGGAATTAGGTACGTTGTGATCCATTTCAGCTACTGTTAGGGGTAAGATTTGGGCTTGCTTGGCCCAAGGCCCAAAT
CCAAGTCAAAGGCCTAAGCAGAATGTTAAGTCAAGAGGGTAGGCTCGTCAAAATCCTGGAGGAGTGTCCTACACGCAGAA
GGCTATAAATACGGAATAGC
>AT1G25083 | chr1:8810444-8810943 REVERSE LENGTH=500
CATATGAATTGTATTCAAGTATGCATCTCGATTGATTGTTAGAATCTCTTTATTTCACAATCAATCTAGTCTCGACTTGC
TTATATACAAGACTATGTAATGTAATTTCTCTCTTGTTATGTGATCAGACTGAGTCGTTATGCGGCACCATCGAATCTTA
TTCACGTAAGACTAGTTCTCTAGATGAGTAATTTTTTTTGGTTTTGTATATATTTGAAAAAGCTCCTCCTTGCTTCTTTG
TCCTTGCCAGGAGTAATTTTTGATTCAGCAATAGCTAATACATTACTTCTTAGCTGCCTACAGTCTGGTCTTTTAAGTCT
TTTATCTTGTTTAAAGTTTGAAAATTGGTGATTTTCTGAGTTGCTATTGTTAGATTGGGTTATTCCTTGTTGGCTGCTCT
GAATATCTCACTTAGATCCCAAATATACTTCTGTGATATAGGAGTTTTCAGTTTTGGGGAAGAGTCGTAGAGATGTACAT
TTGCTGAAGCTTCTATTGAA
>AT1G51730 | chr1:19188789-19189288 REVERSE LENGTH=500
AAACGAATCAGATAAATGTTAACAAAAACAACAATCCAAAACCCTGAAAACCCTAAGGAATGATCATAATTGAGATGCAA
AAAAATCCTCTCTTTTTGACAAATAGCTTCGATCAAACGAGATTGAAGACGAAAGGTGACTCGCGTACCTCATTATAACC
TATCGAAACAGCGGAATTCCGAACAGAATCCTTGAAATCCTCCGTCCTGTCTCTGAATCTCGACATCTTGTACCCAAAAT
TCAGATCGATCAATGCTTATTCTTCCTTATCAATCAATCAGTCAATAGCTTCAAAAAAACAGTCTCTTTAGATTCAAAGA
AGGGTTTTTTTCTCCGGCGATTCGGAGAAGAAACCCAAAGGAAATCGAAGAAGAAGAGGGTCACAGAGAAGATCGGAGAG
GAGAAGAGAAGCGAGAAGAGAGAGAGAGAGAGAGAAAAAGGCCTTTCATTTTTTTCTGTTTCGTAAAAAATAAAATAAAG
TGAGAAATCCATTCGACGAC
>AT1G18100 | chr1:6230189-6230688 REVERSE LENGTH=500
AGAACTTATTCATTTAAAATTTTATACAAAATAATTTTTGCAGTAAAGCAAACAATATATAATTATATATGACAAAATAA
CGCATCGTAATAGTTCGTTTATCTTTTCTTTTTTATATTATTGCTAATATAAAAAATATTAACATGTTATTTAAAATAAA
TATATGAAATACATTTCGAAGATATATATTTCTTCTTAATAACTTATACATTTTACAGCTGCAATAGATATTTCGTTTGA
AAACTAAATTATTGTTATTTTTACATAAACTAAAATAATTAATTCGAAAAAAACATTAAAATAATTAACGTGGAAATAAA
TAGTGAATAGCGAAGAAAGAGGAAATTATCGCCAACGTGCTTCAAATTCATTGTATTTGTCGATGCTATTATTAAATATT
TCTTGATGTACGACAGAAAAAAAAAAAACTTGATGTAAGGAAATTATTTCCTATATAAACCATGACATAGATGCCCATCC
GAATTCGGACATGCGACAAA
>AT1G51740 | chr1:19188343-19188842 FORWARD LENGTH=500
ATGCTCTCATCATCGGCTCAATGATGAACATACAAGGAAACTAAAAAAAACTCACCTTTAAACTCATCCATAAGTATAGC
TTCAAGAGCTTCAATCTCCATTTCCTGCTCCTGCTTATACTCTACAAGAGACACAACATAACACCCAATAATTCTCAAAT
CAATCTGTCAGAAATCAAGATCAATCGGAATCTAATTACTCTCCCATCTAATGATAAGCTTAAGGAATCAAAGATTCGAT
GTTAAACGAAGAAATTAAGAAACTTTTGAAGTAAATTGATCGAACTCACCCGTCATGATGACCAAATTTGACACCTTTGT
CGTGGAAGCTTTTGAGATTGCCTGAATATCGAACTCCACAGTGAGAGTCGCCTCGTGACCAAGAGCGACGTTAACGAGAG
ATAAACCTAAAGGAGAGAATCAGAACTTTACGATCCCCAAAACGGTGTCGTCGAATGGATTTCTCACTTTATTTTATTTT
TTACGAAACAGAAAAAAATG
>AT1G18150 | chr1:6247813-6248312 REVERSE LENGTH=500
CTTATGCATTATCCTCCCATGACATATCACATATATCATCAAGCGTATTATTCACTAAAAAATGCTTAGATTACGCTACT
GTCGGATTCATTTATGACCCAATAACTATGATGTGCTCGAACCGCAACAGACTCCTGGACCTGCTCAGCTCATGATGAAA
TATATGTTCATATCATCAACGCGACCGAACGAGCAAGGCGTTTTTACTCTCTCTTTTTTTGTGTCTCAGATTCATAATTA
GACTTTTAATTCCGGTTTGTAATGTAACATCTAACATCTTCTTAATTTCGAACCTTGTCCGGTTGAGTTTAATCCGTTTA
GTGATTGAACGAAAATACATTTATTGTATGGGCCGCTTTGTAGGCCCATATACTCAATAAATGCATATGCCCGAATCAGG
TTATCATTAACCGGTATAGACAAACCGGGTCGTCGAAATATTCCAAAGGTTTAAATATTTTGTTCTTCTCCCTCCACTCA
CTCTCTCTAATAATCAAGCA
>AT1G51790 | chr1:19211418-19211917 REVERSE LENGTH=500
ATGTACTTTAATTATAAATCAGAATCATGGATGATTCGATAAATAATACTTTCTTAATATGCATATATCAAGTAACAGGA
GGAGAGGAGACTTTAATTTCAATGGCACAACGAGTCCATTGTCTACGATGTGGGACAGATTAGCCTAAAGGTATGAAACA
AATCTGAGGGTGAATTTCTGAAAACAATGAAAACTATGAGAAACCCTGATAGCCATTACATTCACAGGACGTCCAAGTGG
AAGAATGACCTGTTTTATAACATGGAAGTCGCTCAGGAATCTATGGATCCAATACTGCTGCACCTTTCATTATCGCTGCC
ACGTTTTTCTTCTTCTCCTCTACTTGTCTTGTCTTCTTAACTTTTTTGTGTGTTTTTATTGTCTTTCTCTTTAGGTTTAG
TTGCAAAGCCTCTTGTGAAATTAGTAAAGACATTGTGAGAATAATGGTTGTTTAAGGATGTACGAAGAATCCTATGAGAC
ATAACTCCAGCACCTGCTGG
>AT1G51800 | chr1:19213648-19214147 FORWARD LENGTH=500
AAAAATTCAACTGAATTATGGTTATAACTTATAAACTTTCATTAAATCAAAACATATTTCTAATGTTTTTCTTGCCTTTT
TTTCTGGTGAACAATCAACATATATTTTTCAGTAAGCTCCATACCCTCGTCAGATTTATTACAGATCAATGAAGTGTAGC
TTATTGGCAGAAAGACAATCTTCTTCAATGACTTAACCAGATGAATATTTAGTTAAAACAATAGTTTAAATATTTTAAAA
TCGAAATTATTGGTGAAATTTTAAGATTAGCTAAATTTTCCCCGTAATGTCATTGTCTAACTCGAATTTAGAAATTCTGC
ATTTTTGTTATACGTCAACGCCTCTTAACGTAAAAAAATTCACAATTGGTCACCTCTACCAAAAGGTTGACTTTGAGCTC
ATCATAATAGTAACCAGTACTAACGCGGTTCAGACAAAAAGAAAACAATTCCATCTTTCATTTCTTTAATTACACCACAT
ATATCTTCTTTTGATTCTTC
>AT1G18140 | chr1:6241437-6241936 REVERSE LENGTH=500
TACAGATGTTCAAATTTAATAAATACAAAAAATCGAGTAATTTATTATTATTATTTAAAGTTATGAGTTACGAGTTACTT
AGTTAAATAAAATTGAGTACTTAGTTAATGAGTTATGAGTACTCAATGACATATACTAGCAGGTAACCATTTTAGTGATG
CTATATAATTTAGAAGCATGCTGATTGTATCCATTTGAGATCATGAGTATATATATATATGAGAGATTTGAAATCTTCAA
AATAACTCACTTTTTCGTACGTGGTACACTCACCTACCAATCCAATTATGTAAGAAAACTCACCAGTAATAATTTGTCTC
CTTTTTTTTCTTTTCTTGCAGGACATTTTTTTGGGATCATCTCAATGGGGTTTCTTAAAACTTTAAATAATATAGGTACT
TTAACAGAATTATGTATAATAATAAAGTTTAAACTAGAAATGAAACCCATGATGATGCTATATAAAGGAGCCTTCACAAT
ATCAAACTTGATCAATAATC
>AT1G51780 | chr1:19204012-19204511 FORWARD LENGTH=500
CAAATGTACCACACCACACCGTCCAACAACTACAACCGTTCAATTTCTAGTTCTTTTTTCTTCACGTGTCACGAAAACTT
GAAATGAAAACGAAATGATTTTCCAAACAAAAGAGGAAAGATCTTGCAAATCAGATAACTCGAAACTTTTATTTACGGTG
TATCTTCTAAACAATCCTTTAAATTTCATTTTATAATTTAATTACTTTGCAAACAAGCAGATTTACATTTTAACCGAAAA
TACAATTAATGTCTTAGGTTCAACTTCACGGTGAAATATGTTCCACATGTTTATTGGGTTCAAACTCGAACCGATATTTA
TTGAGCGCTTAAAATGAAATATTTAAATTCTGTCCAACGTCAAAATAATTTGAGATACTAACAAGAAACCTTCGGTAGTT
GATGGTAATCAATTTGGAAAAGAATATATTTTATGGTGACTTGGGACCGAAGAAAATTACAAAAGATATGAAGATTTTTA
TTAAGTTTCCGTGTTGTATT
>AT1G18130 | chr1:6235395-6235894 FORWARD LENGTH=500
TTTTTCTTTCTTTACAACAATTCTGTTCCATTTTATTTTAGGGGTTTAATTAGAAAATTTGGTATTTTAATAATTATTTT
TTAGTTGAAATATTTTAATAATGAATTAAATGAGTACTATTTTATAAAATGTTGAAAAAATACCTTAGATATATTTCCCA
ATATGTATAGATATAATTATATCTTTATGTTCTTTTTGGGGCAAAAAATCTACATTTTCTATACTAATCGTTTATTGCTT
TAATTATAATAAACTATAAATGGTTGTTATGAAATAGTAATAACTTGTTAGTTTCATAATAATTTAAAGTTAATATATTA
AAATATCAAAAATTCCTATTTGTTGGGAAAAAAGACACCCCCATGGCCCATAGTACGCTTCAAAATTAAAAACAAGGTCT
CCCTCCCTGAAACTCCAAAGTCCGAAACTAAAACCTATCGACGTCCGTCTCACAACTTTTTACAAATTTCTCATCGTCTT
CGTTCTCTGCTGCTCCACCA
>AT1G51770 | chr1:19201289-19201788 FORWARD LENGTH=500
TCACTCGCCGTACTTTGAAGTTAACGAAGAATTACTACCTTATGGTGCTTCCCTTCATGCTTCCATGGCCACAAGATATC
TTCTTGAACTAAAAGCTTCAACTCTAAATAAGAGTAACAAAAAAGATGAACTTTGATGCCAACAAACATTGGCTTCTCCT
ATTCTTCTACTCTGAAAAATGTCAAAACATGGTAACAGTTTTTTCTTTTTTACAGAGCCTGCCATGTAAAGATTAATAAA
TTGTTATGCAGTGTCAAGCTTCTATTAAATCCAAGAAATGTTATTACTGCAAACAAAAACAGATTTGGGCCATTGCAATG
AGAGAGCTGAAACGGTCAATTTAAACAAATCAGATTGAGAGATTTCAGAAGATTCGACGCATAAACAAATGCTAAAATTC
GAGAGCTTGTTAACATGTCTAACTGATAAAGATTCAATTTTTCTTTCTTGTTTTTTCTTCTTCTTCTTTAGATTCAAGTT
CTGATCTTTGCTTCTTTGAA
>AT1G51745 | chr1:19191023-19191522 FORWARD LENGTH=500
CTCAGTTTGACACTAAATGCAGGCAGTTGAGGCAACAAAGAACGTGGAGCTTGGAAACAAAGAGCTTTCTCAAGCAATCC
AACGAAACAGCAGCAGCAGAACCTTTCTCTTACTGTTTTTCTTCGTCCTTACTTTCTCCGTCTTGTTCTTGGATTGGTAC
AGTTAAAAAACCATTCTCCAACAACAACTTCACACAGTTTTTGTAGATTTTGATTGTTAACTATAAATTATGAAAATTTG
GAAATGGGTTTAAATGTTAAAACAAAAATAATGAGACTTTGGAAGGTACAGTACTTTGATCCAACTCACGTTCATTTATT
ACCAAATTTGACACCTTTGAGATCAGATGTCTGAATATAGAACTAAACAGTTGCCTCGTGGCCTAAGTAGCGACGTAAGA
TAAATAAACCTAAAAGAGAGGACAAAAGTTCTCCAAACGGTGTCGTTTGCATCTGAAGTTACTTCTAGTTAGAGTTCTCT
CACCTTGGATGTGCTTTTTT
>AT1G18230 | chr1:6273308-6273807 REVERSE LENGTH=500
CACGGTTGATTACAAGACTGGGAAGAACAGGTACATGCATGTTTGATTTCATGTTGATGTTATGGTTTTATAAATAGAGC
TTTTGACGAGATTGTGTGAAAATGCATTGTATATAAACATCATTGTATGGGCTGGCCATGGGCTGACCATTGGACAATGG
TCTTTAATGGTCTTGGACAAATTTTAAGACCATTGTCCATTAAAGACCAACCAATAAAACCCATGAAAAAAATGGTCCAA
GTGGACATGACCAATGGGCTTTGGACAGCCCAATTGACACTTCTAGTCCAATCACATGCTGAAGGTATGATTCTATCTTT
AAGCTTGTGTAGATCGTGATTAATTTGGGTTGGTAGATGTAATCAAAATTAGGGTATCGTGAAATGGGAATTCAAAAATA
TTGATTATGTCTTTCATCTCTTAGTAGTCAGATTGCTTCTTCAACGACAACAATTTTCTGTACTGAAGCATATTCACTTA
AAAACTGCATCTTACTGAAG
>AT1G18120 | chr1:6231592-6232091 FORWARD LENGTH=500
TTCACAATTATGATACGTGTCGTGTCTTCGTCTCAGCTGTTACCCACGATCCCTTTTGTTCCTCGTGCCACGTGACATCA
TTTCTGCCGTCGGTTAGGAGGATCATCCCTTCCACGTGGACTATCCTTGTGGTACTCGATCGATTGGTAAACTAATTCTT
ACTGGTGGTAACTCTTGTAAACTTTTATAAGTTTTTTTTTTGGAACTCATGTACACGTCACATGTGAGTATAAACTTTAT
TATTATTTGCATAAAACTCAAAAGGAAACCGTGAATTTCATGCCAATTTGGTTTGTTTAGGTTCGGATCTCAAACAAAGT
AAATAATTTGCAACGTCCAATCGCGTAGAATAATCAGGAGGAACAAAACACGAGACGTGAGTTTCCTTATTAAAAGCCTA
ATCAAAGGCGTCGAATATTTTCATCTCTTCAACAACAATGTATAGAGTATATAAGAACAACAAGTTCATTCTCATCTCCA
TCCCTCGCATAACTAATAAG
>AT1G51760 | chr1:19198919-19199418 FORWARD LENGTH=500
TTTGAAAATTAGTACACGATAGTGAAATGCACTTTATCAAAAACACAAACTTGTTTTGTTTTTTCTTATTATGTTTAATA
ATTAAAAAATAATCTTTACGGTTCATATAATTTGAGTTTGGCTACTTTTCTTACTTCAATTTGGCTACTTGTATAAAACA
GTGAGATAATAATTTCTTTGACGTTAAAATTACACAATTTCCAAATGCAGAAACTTCAACAAGAGACATGTAGGGAAAGA
ATGGTGGCTTGTTTGGCTTATTTACAATTTTTAAGTTTTAATCCAAAGAAAAGAAGATCCCATCACTCTTTTCAACAAAA
AAAAAGTTATCAAATTAATCATTAAATCAGTCACGTAAACGAATGTTTTCTTACAAATAATTTTGGGATTCGAGGAAAAT
TACCAAAAAAAAATTAAAATAGAATAAAATAAAATAAAATGAAAGACTTCATGAGAAAATAGAGACGAAGTTAAGTTGTG
TTTGGCTTTGAGCTTTGGCT
>AT1G51750 | chr1:19194694-19195193 FORWARD LENGTH=500
CTTAGAAAGAATTTTCCTTGTTTCAGGTAACTCAAAATTGTTTGTTTTCTTGTACTCTCAAGTTCTCTTGTCGATGAGGA
AGAAAGTCTGTTCTTGTTCTTGTTCTTGCTCTGTGTTTATCATTCTATTTCAGAAAGTTCACCGAATCTTTGATTCCTTA
AAACCCTCACAAGGGCAAATAAACTCTTAATAAAAGTGACATTTTCAGTTCAGTGTCAATCTTGGCATTAAAGCCAAAAC
TCGTTTCAACGATCACTTTTTGCTGCAACTTCTTTTAGGTTATTAATTTGAAAGTTGTTGATGTATGTTGTTGGCTTAAA
GTGCAAGAAAAGATGGAGATGGATTATATATATGGGAGAGGAACTTTACAATCACAATTCACACGAACATTCTGGTAAAC
AATGAATGAGAAAATAGAAAACATTAATACTTTTGTTCTTACATAATATCTATGGAAAGCTTAGATTAAAGTATGCATTT
ATGATAGACTTCTCATTGAA
>AT1G24938 | chr1:8792081-8792580 REVERSE LENGTH=500
TTCACTATGACTGGATGACATTTATATTAAGATTTACAAATCAACAATAGTTCAAAATACACAAAAATATTAATTTTGAC
CTCTGTTTGTAAACTGTGTTGTTGATTTGTAAATCATTCGAGCTAATTATGAAACAACTCAAATCATTTGCCATCCCTAT
AAACCGTTTTCCAAAAGCTTAATAATCAACAACTAAAAGGTGTCACAATTATTATACAAATGATTTGAGTTGTTTCAGAA
CTATGACTTGCGTTTTTGTATATGAAATTGGTTTAATGGAATTCAAGTGGTAGCTTTTATATTTAGAGTTAATATATAGT
GAATATTAACTGAACCCGTACTCCCCACTAAGCTTCATCCCTCACGATTGTGACCTATTAAGAGAAACATCCAATTAATT
ACTCTGTTTTTATTACTCATTTCTAAACCGTTTTGATCAGTACTAAAACTTCTCTCTCCATCACATCTTACTCTTTCGTT
ATTCGCAACAAATTGACAAA
>AT1G51940 | chr1:19299119-19299618 REVERSE LENGTH=500
AAACAAGTTCCTAAATTAAAAACGAAGTTCTTAAACTTTCAACCAAAAAAAAAACTACATTCTATAACATTACTATTTAA
CAGATAAAAGAGTAAATTCTCACTAATAAACAATTTATTAGATTTACTAAACCAACCACTGAACACCAGTTTTTAGAAAG
TAGAAACACAAATATATTTATTCTTCTTTGACCTTGAAGGCTTGAGAACAGAGATACTGATCAACCTCAAGTCTAGACAA
TATAATAGTCACACATAAGTATTAGGTATTAAACCAAACACATAACCTAATTGACTCCTAAATGTCTAATTAATTCACAA
AAATTCCTTCATATAATAATATTAATTTTGGATTATTATGATTTTCAATTTTTGACAAAGAACATGGTCTTTTGGATATT
AAAAATATATATTTTGGACATTTCCTCTTATCAATTAAGATTTTATTTTAGATTTTTTCAGTCCGACAAGAGAGTGTGCG
CTTCACTCCTTCCTCCCATG
>AT1G18250 | chr1:6278151-6278650 REVERSE LENGTH=500
CATTACTGATATAGTTAACGTATAAAAAATAGGTAATTAGTACTAGTAGTAGAAAGTGTGTAGTCAATTTGTTTAGAAGA
GTGTGAAGGGAAATGACAAGCATTCCAAGAAGAGAATCTATCGGACGAAGGGAGACGTGGGACCTACTTTTAAGCGTCGA
CGACTAAGCACATTCACAAGATCGGCGTTTTTGTTAGGATCTGCGTCCAAATGGTAAAACTAAATAAATTAATACAATGT
TCTATTTTACATGTTGTTCACTAATACTCCATGTGATACGTACCTATATTAATCCGTACCAAATTTTACCCCTAGTTCTT
TTTTTCTTTTATTTGTAGCCGTTAGTCGAATCAAGTGTTGCAAACCTTTATACGATGATACGAATATGAAGAGTTGAAAA
GTGAGGATGAAATGGCCAGTTACATTATTTTGACTGTGTAAAAAGAAAAAAGCTAGTACTACGCACTAACTCTGGTCTGA
CAGTCTCGAGACGTGTGGTA
>AT1G18310 | chr1:6303957-6304456 REVERSE LENGTH=500
CTGGTAGAGTTCTCATCAGAAGCCGCGGGGGGAGAAGAAGCACCGGTTGTTGTTTCAGCAGCACTCGAATCAGCCATTTC
AAAGGTTAAGAGAGTAGGATCCGACAAGGGACAATGTCATCAAAAGCTTAAAAGAAGGGGATTGTACGAATCAGATCAAG
CGTGTTCGTTCGCGTGCCTGTGAGATAAAATTAATCAGGGTTTATCCCGAGGTTCTAGGGTTTAAGCTACAGCTAGCTAC
CACTTTAGGCCCATTAGTCTACATTTTGGGCCTGTACACTCGAGCCTTACTAAGGTCCAATATATGTATCCAATTAGGTT
TTGAGGATATCAAGATGTGCCACGTGGCATATTGCTTTTCGAAAGAAAAAACGTCTACCTAGTTCCTACATATGCATGCC
GCTTCAAATTCCCCCTCCATATATGCTGCTCTAATCTCTTTTCAAAACAACCAAAGACAGAGATCAGAAACATCAAAAAT
CAAAGAGCGAAACCAGAGCC
>AT1G52060 | chr1:19360676-19361175 REVERSE LENGTH=500
TGGTAAGAAAAAAAAAATATATAGGTCAAATGGTAAATTGAAGCAACTTGCCCCTCCTAAATTCATGATCAAATCCCACG
TTAGCTATTATATGAAATGTGGATAAATATTATTATTTTTTCCTATTTAGAATTTAAATAATAATAACATAATTGTTTGT
ATCTTTAAAATTAGTATAGTATTTTATCCCCTGCATGTAAATTTTATTTCTAAATCCGCAACTGCATGTACGCCTTTAGG
TTAACTTACTTTGATATCCAAACATTAGCATCCATATTGTTCTTTCATTAAGATTACGTTTACGAGTCTATTGGTTCAGT
GAACTTTCTTTAAGAAATAGTATTAGTATATATAACAAACTACTTAAAATGATGAAACTTGAGAACTGAGAAACATTAAT
CTATTGCCTTAGAGGCCACTAGTTAAATATACTAGTAATATGCATTTGTGAAAGAGCTAAAACTTGGTGTATAAATAAGC
ATTTCGATTTCAGCTTCTTC
>AT1G45120 | chr1:17054855-17055354 FORWARD LENGTH=500
TTTTAGTAATTGACAATTATTCAAATTATTATATGAATCACCGAAAATACTATTAGAAGTAATAATAGATTTTAGTTAGT
ATATACTTAGGCTATACTTGTGAATAATAGAAGTGGTTAAGGGCTCGGTATAGTCCGGTTTATTCATCTAAGGTGAATCT
CTTGGTTATTTCTGGTTTAGTAGAGTCTGTATACTATACATGATTGTAATAAACTCTTTGGATCATTAATGAGAAATTGA
GCTTTCACCATGTTTTCCCTCTCGTTCATGGTTCCTATTATGGTATCAGAGCATTTTCTGCTCTTGCTTCTCTGATTTCT
CATCGATTTCTCATTGTTTTCTTCGTTTTTCACCGTTAAAGTGTTGAATCTATCCTGGATTTGTGTTGATTTGAGCTCTA
GCTGATCAGAATCACCTCCTGAAGCTTCGATTCAAGTTCCGTTAACACATTTGAGCTTCGATCTCTCTATCCATGGTGAA
ACAGAAGAAGAAAGCGCAGA
>AT1G45110 | chr1:17052034-17052533 FORWARD LENGTH=500
ATAGCTTCATACCCTGTTGGACCCAAGTACAACGTTGCTAAGAAGCTTTGGTACGAAGACAACCTTCGACGAGGAATGCT
TCTGAGGACCAAACCGGATCTGAAGAAACCTTCACTGATGAGTTTATGCTGCGGTCAGAGGGTTACCCTTCTCTGATAGA
AGAAGAAAGATTTTAAGCTCTTTGGTGTGATAGAATGTGCAACTCTTTTTGTTATTAGTTCGGCTTTATATTATGGGATC
CTGGTTAAGTTTTTGTCTGAACGTAACCTTAAGCTAAGATATGCTTACTTTTGAATGTCTTGGTGTTAAATCACTATATA
CCTTCATTATTACCTAAACGTATAAAAAAAACTTTAACTTTGTCGAAATCGCTGCTAACCACATAGGTATTAAGTTCTAA
CCGAAACAAAACCAAAAACCGATCCATAATCCTTTGGTTCGGTTCGGTTAGGGTTTATGAGACAGAAGCTAAAAAGACAC
CATTTTTAGCTTTGGAAGAT
>AT1G18320 | chr1:6303860-6304359 FORWARD LENGTH=500
GGTTTGAGAGGAGGTCTGGGCTAAAGAAACGAGAAGGATCTGGTAAAACAGAGGATTTAGTTTCCGGGAAAAGAAAAAGA
GCGTTCGATGAAGCCATGGCTCTGGTTTCGCTCTTTGATTTTTGATGTTTCTGATCTCTGTCTTTGGTTGTTTTGAAAAG
AGATTAGAGCAGCATATATGGAGGGGGAATTTGAAGCGGCATGCATATGTAGGAACTAGGTAGACGTTTTTTCTTTCGAA
AAGCAATATGCCACGTGGCACATCTTGATATCCTCAAAACCTAATTGGATACATATATTGGACCTTAGTAAGGCTCGAGT
GTACAGGCCCAAAATGTAGACTAATGGGCCTAAAGTGGTAGCTAGCTGTAGCTTAAACCCTAGAACCTCGGGATAAACCC
TGATTAATTTTATCTCACAGGCACGCGAACGAACACGCTTGATCTGATTCGTACAATCCCCTTCTTTTAAGCTTTTGATG
ACATTGTCCCTTGTCGGATC
>AT1G52050 | chr1:19356765-19357264 REVERSE LENGTH=500
GAAAATAAAATGAAAATAAAGTACTTTAAAAAAATAAATAACAATTTCACTATTTCAATATTTAAATTAAAACTCGAGTA
GGTATTAATTAAATTAAGAAAGAAGAAATCTAAATTACTATTTGATATTTCTAGTTGACTGGTCAATGATAAAGTTCAAA
ATAAATCAAAGTATAATACTTCATAGTCACATAAAGTTTTGTTTTGTTTCTTATAATGGTTTTAGGTCAATCTCAGTTCA
CATTGTTCAAATATCCTAAAGTTTTTAATTCAATTGGTTAAAGGATTTTTAATCAAAGATTGTTTCTGAAGGTTTTGTTA
AAACACTATAAATACCTTCAAGAAGATAAAAATTTGATAATTGAGGAACATTATTTTAAAATGCCTAATGGCCACTAGTC
AGATTTTTATACATACACTAATATGCAAATGTGAAAGAGCCAAACTGTGTCTATAAATAAGCATCTTCATCCTCAACTTA
TGGATTCATCAAACACTAAC
>AT1G52040 | chr1:19352783-19353282 REVERSE LENGTH=500
CACATGTTATATTTAGTTTAAAAACATGTTATTTCAAAAAACGTTATGAATTTTTAAGAAAAAATATTATTATGAAATTC
TTTTACATGAACAGAATCTTTAAAAAAAAAAAATTACATGTGATTTTAATAAAAACCATATATTACTAAAAAATAAGAAT
ATATTTTTAAGGAAATCACGTGTGATCTTAATAAAAAAACGTGTATTACTACAAAATATCATGATAAAAAGAGATATTAA
ACTGAATAGAATGTTTTTTCCAAAAAATACCATGTGTTTTTTATAAATACTATGTAATAAGAGAAAATAACAAAATAAAA
AGAGGATATTATGTTATCGCATGTATTTCGGAAAATAACATGTTACAAAGGACATTTACGTAATTACACGTGTTCTCCAG
CATGTTTCCGACAAGATACTGTAACTCAAGGTTAGTTTGTACATTCTTTTCAAATCTATAGTCATTTATTATAAATACTC
TAATAAATATCACACCATTC
>AT1G45080 | chr1:17038735-17039234 FORWARD LENGTH=500
ATCAGTGTACAAGATGTCGGCAAACGGGGCATAACAAGAAGACATGCAAAAACCCTATTTAGGCCTCGCGATGGTTAGAG
TTTACGTCTCCGTGCTTTTGGAAGCTGTTCTACGTACGTTTTTGGAAATCTTTTGATCAGTCTATGTAGTAATATGACAT
ATTATTTTGTCTGTACGTTACCTTATGTACGTACGTAAGTGGACCTCGTATTATCGGTGTATTTGATTATCCTTCAACTT
TTTGTCAATCCCGTTGTTTTCTGTACGTACTTTTGGTAAACGTTTTCATTTGTACGTATATTGGGTACTTCTAATTATAC
AGAGTTGACGGTTACATTTTTTTGCTATACTGTTACATCAATTTGGGACCAATCATCGCGTCTTTCTAAAATCTATTTAA
GAAACTGGTGATAACACCCTTAATTCATTTAAACAAAATTCCACACCCATCACACACATAAGACAGAAAGTCGGTCATTT
TGGTTTTTGTTATTGTCATC
>AT1G52030 | chr1:19349089-19349588 REVERSE LENGTH=500
GGTGATCGGGTTACCTTGTGCCGTCCGTTTGACTTTGATTGATGATTTCTTAGTCGAACATATACTGGCCGTGTTTAATA
TATTGGTATCATATACTTCTTGGCTTGAACAGTGGCCGTGAAGCTCACTCACTATGGGCGCTATAGAGTCTGACCATGTA
ATAATCCTTTTTCTAGGGACCCGAAGCTTTTGCTGTCTTGCTTATAGAACAATTTCGTCGAGATTTATCGACGTGTCGCA
ACCAGATTGATAGACAGAAATTCACCCCAAGAAATATAGGTTTTAATAGACTGGTTTAGTTATATTGCAAATTTCCAAAA
ATATGCGATGCATAAATTTTTTTGATGGATATTAAAAAAAATAGGTGCCTATTGATTTTTGTTACTTTTTGGTTGGTATA
ACAAATGTATGGTTTATTGGCTTTATATTTGTTAGTTGGACCATGTGGGAAGCATTTCTCTCACGTTTAAAAAGGAATGT
AACCGTTTCCTTTTCAAGAA
>AT1G45090 | chr1:17049562-17050061 REVERSE LENGTH=500
AAATCATAAAGGGATTAGGGTTCACAAAGCATTATATAAACAAAAGAAAATTTCACGTTATAACACCCTTGTGACTTTTT
CTTTCACAAATAGGCAAAGTGGGCTGGGTCAACCACGTTTTAGCCATTAGGCCCAAAATGGCCGAATTTGCCCTCCAACG
AGAAACTGACGGAGGCGGTTTCGTTTCGTGGAACCGGTTCAGTTTCCTTAACCGTTTTCTGGTTTCAAAATAATTTAAAT
ATTTAAAATTATTAATTTTAAAACTGAAAATAAATCAAAAACTGTCTTCTTCGAGAAAGCAGAACAGTTCCGTCGAAACG
AAGAGTGGTTTCGAAGAACCAGAGAAATTCCGACAAAACTGAATCACAATTCCGATTGAGGCTCTGTTCGAGTTCTAGTC
GTTGCTAAAGTGGAGAAAATTTCGATAGGGTTCGTGTTAAAGTGTGGAACAATAATACGCTTTTTGGGTTTATCGATTAA
CTGTTCATAGAAGAGCTCTA
>AT1G45100 | chr1:17050131-17050630 FORWARD LENGTH=500
TCTTTTCTTATTCTTATTAATTAATTTAATATAAACAATTATCCTATTTTTCACCACTGATTTAAACAAAAATAAAAAAA
AATACTTTCAACTGAAAAATTGTATTATTTTCTAAAATATTGAAATTTACACTACAATAAAGAGCAAGTACGTTTAAATA
CATACAAACTAGAATATCAACAAAGAATTTAATATTTGATCAATATATTTGCAAGTTAATTTTGAAAAATATCACATTGA
AATATATATATATATATATATATATATATATATATATATAAATAAATAAATGGCGAGTTTATATAGTAAACATGAGTGTA
AGGGAAATATATGAAAATTGGTTTCATGGATTTCTTTGAAAGAAAAAAAAAAATTGAGAATTACATAAATCTTGCTAACC
AAATATTATTTTTTTTAACAAAAAGAGTATTTAAACTTTAACTTTGAACAAACCCTAGCTCCCCGGAAAATAAGCCGTCG
CCGTTTTCATCTTCTTCTCC
>AT1G52020 | chr1:19345113-19345612 REVERSE LENGTH=500
TTTTCACAGAAGTGGACGAAAAAAGATTTGCTTTCACCGTTTGTCAAAGTGAGAACTGGTTTTCACGTTTTGTCTTTTCA
TTCAATTTCGGACCAAATTACTCTGGGAAAACTTAATAATGGCACAAACCAAACTGTGCAGCAGTTCGTATCGGTTAAGT
TGACGACGTAAACCAAACCCTACAGCAGTTGGTTTCGGTTTAGTTGATGCGGTTCAGTTTTGAAAAAGACAAAAAAAAAA
ACTGAAACGAAGAAACCCGAAAAAACGAAGAAGAGAAGAGAGTAACGGAGAGATTTGAGAGAGAATCAGAAAGCGAAACG
AAATTCAGTATCCATTGCTTCAAAATTCGACATAACTTTGAATTGTTGGGTAGTTGAATTGAGCCACTGAACTCCCACAT
CCGGGGAAGTGAAAGTTACTGTTTTTCCCGGCGAAGCCAAGAGAAAGTTACTGTTTATTCCGGCGAAATTTGAACCTCCG
GCGAGATAGCATCTTTAGCT
>AT1G52070 | chr1:19366925-19367424 REVERSE LENGTH=500
ACATATTCAGGGGAGTAATTAACTAATTAAGTGTTATAAACTCATCATGAGGATTTGTGAAAGTGTTTTCCAGAACATGC
ATGTGTGCATATAGAAAATCTAAAAAACATATAAGTCCACGTACGATATTAATAAGTTTAATTTAAATGTTACACAATTA
ATCAAAACATATTCATTTGTTTTCAAGCTCAAAAACGTTTTGGTTAAATGTAAGCCTGTATATAAAAAAAAAACACAACT
TGTAAATTAATTTGATATCCAAGCATTATAAATCCATGTTTTTTAAGAAATAGTTTCTTTCTATATCGCTTGAATCGACG
TTATTTTAAAATTAATGCATGCGTGTAAGTGTAGCTAAATACTTTTAAAAGGCGAAAATAAGAACTGATAAACATTTTTC
TATAATGCCTCATAGGCCACTAGTTATAAACTAGTAATTTCCATATGTGAAAGACCCAGAACTGTGTGTATAAATAAGAA
TCGTCAGCCATGGCTTCTTC
>AT1G52080 | chr1:19368631-19369130 FORWARD LENGTH=500
TAGAGAGAAGTCCACTCTAAAATACTTTGGTACATTTCTACTGAAACTCACTAGATAAATCTATAAGTTTATTTAAAAAA
AAAAAAAAAAAAAAAAAAAAAAAACTACAAAACATTCTCAATGCCTTTGTATTTTTTTTTTTTTTCCCAATCAAGGCCTT
TGTCTTACTAGATCGATTGTCACGATGATTAGATGGATTGATTGTTTAGGCTCTTAGGCTCTCTGCCATCAACATGGGCT
GAAATTTTCTGTTGGACCAAGTTCTCCCAACATGGATTTGGGCCATAAATTGTCCATATTTTTTTTCTCCTTGTATTTTT
TATTGACAAAGGAACACATATCACGAGTTAATGACACTGACATGCATCTTTAGTAGCATTAAAATATCAAATTTAATAAT
AAACATACAGCGATACAAAACTGAGTCACACACACACAATAAGAGCCAGTCTATATGAATTAAATTAAATTAATTAATTG
ATTACCTATCTATGCATCTG
>AT1G45130 | chr1:17064752-17065251 FORWARD LENGTH=500
TATGTGTATATATTAGTAAATTTACATAATTATTAATTTATAATATTGATGAGACCATATATTTATATAAGATTTTCGAA
AAAGTTATTATCTTATTAATTTATCGATTTGTATCAATTTTTACACTGGTCCCAACTCGGGACCGGAAGAATTTATTAAT
TTATAGATGTTACTAATTTATCGAATATTAATTTATGGAGGTTATACTGTAGTATTAACAAATCATCAAATACGATTTCA
CACAAAATTTTGAAAAAAAAACAAAATTAGTAATCTAACAACACAAGATTATAATTGCATTTCCAATACACAAATCAACA
ACTCTTCATTCTCAACAACCATTCAATATCTAAATCAAAATTTTCTACAAAACCCATAGAAAAGCAATCACTTTTCCACC
ACAATAAAATCGAAAACAAACATTTTGTATGTATATGTAAAAGTTAATGCAAACATTAATTTAAAACTATATGGAAAGCT
CCATTAATTTATTTTTAATC
>AT1G45140 | chr1:17074557-17075056 REVERSE LENGTH=500
AAATATGTAGTTATGAACAGAGCAGTGATTAGTTCTCTGATTTCCACTATAAATGTGTGAAAATGTTATGTAATACTATG
GAAAAATCACTTTCAACAGCTCATATTTCTCCATCTACGTCACGTCTATATCTCTTTAAGTTCCTTGAAGTTTTATCCAA
CGTTTCTCTGTTTTTATCCTTGAACAAGAACTGAAACAGAGAAAACAAGAGAAGATGAAGCTGACCTGTAGATTCAAACA
TTTCCCTATGCTCTTTAGATCCAAAGCCAGCCGCTCGTTCCCTCTAGGCGCGTCAGAGTAGGCCTGTCGATGGGACTAGC
ATAGACACATAGTGACTCTACTTGAACAAGCGTCAGACTGCATACAGCAGGTTAGAGCTGGTAGGACTTGGTTAGTGATC
CACTACAAAAATAATCCATATCAATAGCACACGAGGATAGATCAGTTTTCCCTACTGCAATAAAAGATGAGTTCATAGTT
CATATTAAAAATGAGTTCAT
>AT1G18370 | chr1:6324223-6324722 REVERSE LENGTH=500
GCAAATAAATTAAAATTGTAGAGGATGAAAAAGAAAATAACAATAAATGACCGTTTTGTGTTAAGGGCCAATAATAATTA
CAAGAAGACAAAATACATCAAAATTGGCAGCTAAGAAAAAAAACAAAATACCGAAGTAATAATTAAAGATGAAATGATAA
TTGACAGAAAAAAAAAAAATCTATAGAGAAAATTTGCAGAAACAGTAAATGAGAAAATTATCCATGGAAAAAATTGAGGT
AAAGGTGATTTCTAGAAGAAATTAAAACGTGGGGAGAGCTTTTGAAATAAGCTAAAAATAAAAGCCCCTCAAAAGAAACG
TGGAAAGAACTAGCCGTTAGAGGTTCGTCAGATTCAAAATCTCACTCTGCACGGGTTTCCGTAAAGACAAAAGAACCCCC
AAAACCCGTTCTTCTTCTTCATCATTTCTACCACAAAGATACACGAAACCCAGAAACCGCTCTCACTATCTTCTCCTCTC
AATATTCTTTTATTCTTTTA
>AT1G18330 | chr1:6308014-6308513 REVERSE LENGTH=500
GTATCAAATCATCTAATTAATCAAGTGATTTTTTTAACTCAAGAATAATGTATTTTTCCCTTTACAAAAATCGAAGGTTA
CAACTTACAAAACTGAACAATGAGACTAGTTTTGGCCTTTTTGGGGGCAAACCGGCAAAGAGTAATATCACGAAAGCAAG
TGGAAGTCAGAGACGGATCGGAAACACACAAAAAAAGGATATCTTCCAAATAATCACAAAAAAATATCTTCTTCATAATT
TGCTAACGTTTCACATTTTTTATCCACAGAATCTTTTTCTGTACGGATTAGAGAAACAGATCAGATTCTTTGAAGAAGAC
ACAGCGCGTGGTGTACACTAGCGAGAGTGAGTGTTAGCTTTGTTCTGAGCCACAAGATATCTCTCTCTCAGTGTCAACCT
TCTCGAAATTTCCATGAACATTAAATAATGATAAAAATCTGAATCTGACGTGGCACATCTCTGCTATTTAATATAAAAAA
TTGGTCACTTGCTATTTCTA
>AT1G18360 | chr1:6319428-6319927 REVERSE LENGTH=500
CGTGAACAAGCTATGGACTGATCCTTATGATTCAAGGCACGTGCAAGAGAGTGCAGAGATAGTTGCGAAGCTAGTTGGAT
TCTGTGAAAGTGGCAACATCTCTAAAGAGATGTTTGAGCTCAATTTCGCAGTGCCTTCAGATAAAAGACAGTGGAACATT
GGTTGGGACAACATCTCTAATCTTCTTCACCTATGAAGACTTATTGTGTGTTTATGATTTGTAAAAGTACACGACACTTC
TTTGTCTCCTCTGAATTTGATTAAATAAGCTTTACCAGACTCGTCTGATTATGTTTAATATAGTGGTCTAGATTTCTTAA
ACCTTGTGAGGACAAGCTTGCTAAACCCTCAAGTCCAACTGCTAACCAAAAGTTGTCCAAAACACTGCGTTTTATTGGAA
ACAACGATGTGCCAACGTGGCATATTTGGAAGACTCTCCTCGTCTTTTTCGCTGGACAACCATATAATTATCTCAGCTAC
TAACCAACAAATAAAAAATC
>AT1G52087 | chr1:19375142-19375641 FORWARD LENGTH=500
CATCTTATTTTGGTCCAATTAACTCAGAAGAAGAAATCCTCTTCTCACTGAATGTTTCTGCAATTTTTTTTTTGAATCAA
AAAATGTTTCTCAATTGTTTGTAGCTAAGCACAGACGTTTGTGGTTTTAGTAGTTTGTACAAATACTTGTTAATCTAATT
GTTATCTCTTGAACTGGTTTCTTGCCAATGAACAGGGTCGACATCTCAGGAACCATCTTCTCAGTGGGATTCAAACCTTC
CAAATAGACTCTTCGCCACCGATCATTATCCGAGGGGAAGGCTGAACGTATACTCTAGACCGGATATTCTATCCTTTATC
AAGAAGGTTTTTGATGGGACAGAGGAATTAGATTTTATACTTCAGTCTTGCTTTGGTCCTTTATTCCATTTGCCAGTTAG
TAGGGTTGCGACTTCGGGTAAGGTCATTCATGCCTTGTTATGTAGACAGTTGCTTACTAAGAAAAAGTATGAGTTTTGGA
CAGTTTTTGGTGGACACCCA
>AT1G18335 | chr1:6311327-6311826 REVERSE LENGTH=500
GTGTCTGTCCATTTTCTGTGAGCATCACAAGAAATGTTCAACCTGCGGGTAAGAGATTTGACCCGTCATGTTCTTTCTCA
AGATAACAATCTATCATGTTGTTTGATACTAATATCGAAAAGCTTTTGGAAATTTGCAGGTCTGTATTTGGTCAGTCTAA
ACTTGATGATGCTTCATCTGCCTCTGATAAGAAGAGAAAAGCTCCTAGTACCTAAAATCATCTTTTGTGCCAGAGAGAAA
CTGCAAACTTTGTTTAATTGTGTCTTTGCGTTCATTTTCGATAATTTTTATACCATATATCAAAGTGAAATCAATTTTGC
AAAGTTTTTGACTCTTTTTTTTTCCTTGAGATAGTACCCGTTGACTTGAGCAAACAAAACAAAAAGGCCTCTAATAGTCC
ATATAGAAAGTTGGGCTTCTCTATCGAATTTGAACGAATACGACATTTGGGCTGACGTCATTTATTATTGTCGGATCTAT
TTCGGGTCCAAACCCGTTTG
>AT1G52085 | chr1:19372422-19372921 REVERSE LENGTH=500
AGATGCTAACCATTTTAATAAACCATTTATTTTTTAATAATGTTCTTTTTGAATTTCTCTTTCGGATTGATGCTAACTAT
TTTTGTTCCGATTCAAGGAACTGTTATTCGTTAATTTACGTATTAACATAACCACATTAGTAGATGCTAACTCTGATTCA
GAACACATGAATTCAACTTTCTAATAACCATGTCTTTTTGGGTGGATTTGATCAATAAATAACATTTATTCGATAACTTA
AATTTTAGCATACACTACATATTTGTTGCTAATTTTGCTCCAGAAGAAACTGTTACAATTGTACGCTAATATTTAGATGT
AAACTATTTAATAAACCATTCGTTTGTTTTATACTGTTATCTTTGATTTTTTCTCGTTGAGTAGATACTAACTATTGTTG
TTCCGATTCAAGTAACTGTTATACGTTAATGTAGGTATTAACCTAAACATTAGCCAATTATTTTTTGAAGTGATCAAGTT
GTTTTTACTTGTTTTGGCAG
>AT1G18340 | chr1:6313932-6314431 REVERSE LENGTH=500
AATGTAGTAAGCTTTTTATGCCCCATGTATTATATATCAAGACGATCTCCAAACATGACTATAGTTTCATAGGATGGATT
GGATATCAGGACATGTGTGAATTTACTAATTTTTAGTATTGAAACAAACAACATTTCAACCAAAATTTTTTACCATTAAA
ATTAATATATCGACGTCCGATAGTATAAAGCTTGAATAAACTGAATTTCGTATCAGTAGCCAGTTTGAAAAATAAATTTG
TTCCTTGAGATTTTGGTGTTCTTTTCCAAAAGAAAGAACAAAGAAAACAAAAGGCCCTTGTAAAAGGCGGTTTAGTTCAT
AAAGAAAACTGGGCCTATCTAAAAATTTGAACTAATGCCATATTTGGGCTTAGTAAGCCCGGCTTACGATACGACGTTTA
TAGTCGGATCTGATTCGGATCCAAACCCGTTTGATGGATCCGGCTCCTACCAAATCACTTCAGATTTCTGTATAAGCTAA
AAATCCTTGAATTTTTCAGT
>AT1G18350 | chr1:6315151-6315650 FORWARD LENGTH=500
TACCAAACTTTGATAATTGAGTTACCATTCAAAATCACTAAAACAAACTCTTTAAATGCATATAAATCTAATCATTAATG
CAAAACGTTAAAAGTAACGCTTTTATAACGCCTTTGTAATTTGTAATTATCACGATACAGGCTGTAACAAACTTTGATAA
TTGAGTTACCATTCAAAATCACTAAAACAAACTCTTTAAATGTATATAAATCTAATCATTATTGCGTAGATTTATCTCAA
TATACACAAGCCACTATAGCCAGGTTCCGGGTAAGTAGGACAGATAGCAGTCCCATGCATTTAACCTCGTGCAAGATAAA
CATAAACGGTAGACACACTAGTTGCCATTTTTAGATACAACTCAACAAATAATAATTAAGATAAAGAACAAAAAAGAGTG
ATTAACATTTAATGGAAAGATTTATTAGCTTCCCAGGCTCCTCACTTAAATCCCACTCAAGTCTCCATATAAAAACTGCA
ACTTCCATCACTCTTCGATC
>AT1G45070 | chr1:17035371-17035870 FORWARD LENGTH=500
TAGTTTTGACAAGACTAAAACTCATGATTACCTATTATAATAGAGATTATATTGTAAGATATTTTGATAATTTAGATTAG
AATTCTGGGTAAAAAACGTAAATCGAAATTCTGTTAAGGTGAAGAAACGAAAATCGAAATTGTGTTACGGTGAAGAATCT
GAAGTTTTCAGTTGCTGTTTTACAAAGTTTGAAGGATTGAAGGGGAGACAATCTGTGTTCTGGGTAAGAAATTCGTGTTA
ATCCTAATTACACTTGAGAACGTGATTTGAATGATACGTTTTTAAAAATTTCTGGGTTCATACATTGTTTTGTTGGAGAT
TCTATTTGTATTTGTAGATATAAATGAAAGCTCTATGTTTTGTTTAGTTAAATTTATAAGTACATAAATTGTTTTGTTAA
GATTCTTTTTGTCTTCGTTGACATAAATGAAATCCTTCAAAAAAGATCTGATTTTTTTTTATTTAATGTTGGTCTGACCT
GAGAAATTTATGTTGCAGGT
>AT1G52010 | chr1:19336548-19337047 FORWARD LENGTH=500
ATTTCCATTATTCCGAAGTGACATCAACATTTAATGCCCCCAAAAAGTTTAGATGTGACTATTGTCACAATTAATGCAAA
ATCATCATTACATCAAATAATATTAAAAAAATTATTGATAATAATTAATAAAAAAATTGTTGAGATAAAGAAGATGAACC
CAAGAACAAAGAATTATTGAGAACGGACATTGCTGCTGAAGAAGTGTTGATCTTGTTTTTGTACCAAGTTTGGAGCCAAA
ACAAGCATTGCTCGTGTAAGTAATGAAGTTCTTTTAAGAAGTTTTTTGTTATGTCATATTAGGATCTTGATTGTGTTCGA
ACTCCATTTTTTTATCAGAAAATTTGCAAAATCTATATTTGTTTGTTTAAAATAGTCAAATGATAATTGGTATTTAGGTT
TATAAATGTGTAGTATCGACATTCCATTTGTTTTTTATATGTATAGTATTTTTCAGTTGCATTTAATGTGTGTCTCCTGA
ATTTATGATGCAGGTGGGTT
>AT1G45010 | chr1:17015498-17015997 REVERSE LENGTH=500
TACTATTAATAAAATATTTGTTTTGTCACTATGTTACAACATAATTAAATTTTGATATCATTTATATTTAATAGTAATAA
ATATAAATAAATAACAGTAACAGTTTTTAAAGCTTTTGTTACCGATCAGATTTTAAAATTCAAAGTCTCTGCAGCCAAAC
TTTCTACAGTTACTATTTTTAAAGTTAAAGTCTTTACAGTCACCCTTACCAATCGTCCCATAATGTCTACTGCTTACGGT
ACTTTTTTCTTTTTCTTGCTTACGATACTTTTTTCTTTTTCTTTTTTTCGGACAAAACTTAAGATACTCTAAGAAACAAA
AAAAATGATCACCATTTAAAGGAAATAACTTGGGTGATTAGAGCTAGACGAAATAATTCCAAAATCTTTGGATCAAATCT
TTATAGGTCAATTTTTAACAGAAACATTAATGTGTATGGGATCCACACCATTGAATCCCAAAATTCCCAACTAACATACC
ACCAATAATGTCGGTCTACT
>AT1G18260 | chr1:6282104-6282603 REVERSE LENGTH=500
TGAGAACAATGGTGAAGAGAGAGAGAAAACGTGGAGATTACATGAAGAAAGAGCTGGAGAAGGAGAGAAGAGCAGCTGAA
TCAGCTGCTGAAGAAGCCATGGCTATGCTTCTGAAGCTACGGATGGAGAAAAGCGTTGTGGAGATGGAGACAAAACAATA
CAAGAGAGTCGCCGAACAGAAGCAAGTGTACGATCAAGAAGTGATTCAATCATTACAGTGGATGTTGATGAAGCTTGATG
ATGACGAAGACAAGATTCAAATGTAAACTGTTTGATCCTCTGTTTTTTTGTATTTATGCGTATAAAACTATAAATAAGCA
AAATATAACATGTATGTATCCAATTTCGATTAAACCGAATTAATAATCAACAAACCAAACCGAAATTGGATCTAATGTTT
ATTAAGACAAGTCTAGTTACGTGGCCGGTTACTATTGGATATGTGACAACGATTCAACGTGGCAATTTATGGACTATTGA
AAGACGTTATTGCCCCTTTC
>AT1G51965 | chr1:19314146-19314645 REVERSE LENGTH=500
GATGGTACAATATGGTTAAAGCTAAATGTTACAAACCAGACGATGAAATTGGACTTATGTGGGATAAGTGGTCTCGAAGA
TTTTTATTTCACCATATTAACTAGTTTTCTCTTTTCAACTATCACAGAAGATATTTATTTAGGGGTTTTAAATTTTAATT
ACAGTATTTTATTTCTTTTTTAAGTTATAGTCATCATAATTATTCGAAACAACTTGCAAAAAGAACAAAAAAAACAACCA
ATCTATAGCAATCTCACCTAAAACAATTTGCAAAATTTATGATGTGAACTAAATATCTCAACTTCTCTCAATAGAACAAT
GAAAGAAAAAGAAAAAAAAATCCAACATGTTACAAAATAAAACAAATCGTTTTTGTAAGGCCCATTAATTTCAATGCTCT
AATCAATTTTAAGGCCCATTTAAACGAAAAGATTCATCTCCTTTACCTCTCGAGTTTCAATTCAACTGAAGAGAGAACTC
GTATCCTTCTCCGCCGCAAA
>AT1G45000 | chr1:17008641-17009140 FORWARD LENGTH=500
AATCTTATGTAGACGCTCTAGAAGAAAATAGTCTCGACTTTTTTTTTTTTTTAAAAGAGCAGTTATGTATTTGAGAATGT
GCCGGAGAAAAAAAACAATACTATTATATATCAGAATTGAATAATACATATGATAAATCATATATATAATGGATAAGGCT
AATGTGAGTGTATAAGTCTCCAATGCTTCAAGCTGATTGTACCACCAAATCTTTTTCAAAAAACTAAAAATTAAAAATTA
AAAATAATTAAAATTTTCAAAAAATCAGAATTTAGGCAGAACAAATTGCAATAAAGTTTTTATTTCTTGTTTCTACAAAT
TAAAATATTTCTGGACGTATTTTTTAATCTTAAGAAGATAGGTTTCTTTAATTAATTTTTTATTCTTTATTTTAATTTTT
GGAATTGAACAGAAGCTGATGAAGTGAATGATAACGGATCCACCCAGCCGGACCCAAATAGCCCCAAAAGCCCTTAATTC
ATAGCTAACTTAACCCATTC
>AT1G45015 | chr1:17021110-17021609 FORWARD LENGTH=500
TGGTGGCTCCGGCAACTGTGTCTCGAAGACAGTGACTCCGGCGGTGGTGAAGATAATAAAAATATAATTGTATTTAAATT
GTTTATATATATTGGGTTATATATATGCAAATTTCTATAAAAATCAATTCGTGTTCGGCAAGAGCGTGTAATAAAACATG
AGAAATTGTTCAATATCTTTTCAAAGGCAACAAAATAAAACAAAAAGTCAACATCGTGTTGGAAACTATGCCTGAAGCCA
AAAAAAATACTAAATTTTATAGACGAATCATTGAACTCAGTTAATACTTTATTTCTGAAATCATTACACTCAATTTTTTT
AAGACTCGCGCGTTACTCGCATATAACGGGGGATATATAATATAGGGATATCGTTTTGATCTGATCAACTAATTTAGCAA
AATATTATAATCTACTAGACTATAAAATAGTAAGCATTAATCAAGCATAAGATGTATTACACACTTGTTTGTCAAACCAA
ACAAAAAATAATACATTTTT
>AT1G51960 | chr1:19309855-19310354 FORWARD LENGTH=500
TATCAATTTATCGAGCTTGTTTTTCTGTTTATCTAATGATAAAATATACTGTATGATTTTATTTTAAATTAATAGGAATA
TAGGATAATGATTCTTACTTTTTTATATATAGACTGATAACAAGTATTGTCAGTTCATTGCTGTTCAATTTTTTCTGTTT
ATCTAATGATTACAGTGTAAGAAAAATAATATATTTATCCATTTTGGTCATAGTAATACTCTTCTTTTAGCTAGATTCAT
ATCAACGCTCTATAGTAAAATGTTTTGGATTTTTGTGAGGAAATATAACCAAAGACAAAATGAAATTTTTAACAAGTGAT
AGAAACAAAGTTTGAAAGTAAATAAAATTTCAAATTAAATGCAATGAAGTTTTGTTTTTTTCTCTCTGCATACAAAACGT
TTCTTTTTGGGTTATACGTGAATTTCTCATTCTTTAACATTTCGAATCGTCACATCGCAGACTACCAAAACAAAAGTGTT
CTTGATTCTTCCAAATCGAG
>AT1G51950 | chr1:19304815-19305314 FORWARD LENGTH=500
TTTGGTCTAAATATTTGTTTAGTCCTATATCCATATTTTGTGACACTACTAGTATTATAAAAACATAACAAATTCTCAAG
TTACACTTCTCGTTTTGTTTGGGTCAACCACACAACACCACAAGTTTTACTTGTACAAAGTAATTGTTTGTTTATGTTTT
TCTGTTGTATGTATTTTTTTTAATTGGTCAAAAGAAAATATGTTTTAAATAAAAAGGTGAAAAAAGGCCTATGGGATTGG
AATAATAAGATAGAAAACAAAATAGCATGCTTTGCTTCCTCCACTAAACTTCCTTTAAGGGCAGAGAGAGAGATAAAAAG
ATTGATTGCGTGTGTTTCACACCAATAAATCCCTTTATTTTTATTTTTTGGTCTCCAAATTTACTAACTTCTAATAATTT
CCAATTTTACCCCTTATTTTTCTTCCTTTGGTTTTAACCTATTCACTGCATTTCCTTGGTATAAAATCCAACTTCTTCTC
CTTCAAGAATCTAGAGATAG
>AT1G44960 | chr1:16999038-16999537 FORWARD LENGTH=500
AGAAGTTTGTTTTGTACAATCTTATATTAATTAGACAGATGTTATATGTCTAACACTAGTGATATTAATAAATAATAAAA
TAAGAATTTCATCTGTATTAAAGTAGTAGGTTAATGATGTTTTATTTACTTATTAATATTGTTTCAAATCCGTTCCGCCA
TATAACTCCGTCTCGGAATATAACTCATCGCATATTATTTTAATTTTCCTAATATTATAAACTTTTATTGATTTTAAATA
CATCAATCATAATATTAATAATAATTTAAATGAAAAATTATAGAAAATAAATCGTGATTGTCAAGTTTTCACTTTTGATA
ATTTTTTCTTGTAATTAGTCAATTAGTGTTATATTGTGGAGAGTTGAATAGTCTCATTTTGCAATTTTAGAAGATCAAGG
GTATATTTCCAAAACATTGCAGTTTTGAGGATTCAACTTGCAATTTACCCTTTTCAAAAATCACTTTCGACAATTACCAA
AAACCAGTTCCCCCATTTCA
>AT1G44970 | chr1:17001617-17002116 FORWARD LENGTH=500
CAGTGTTATTTTCTATACCAGACACAAAAACTGTGTCGTTGTAATAACACTTACCATAACATTTTCTTTCAGTGTATGTT
TAAAGCCGTTTATATGGTTGAAGCAATGTGACTAAAATTTTTGTAGCATTGAAACAAGCTATATTTGCATTGCTATGGTC
TTGTTTTGTGACTAAAAGACTTGGATGCAGAATGGATATAAGTTAAATGTCTGATTTTGTAAATAACTTATGAAGAGAAA
ATCTTTATTCGGTAAGAGTTGTTTTCTCAATGTAGCAGTTCACTCATCATTTTCAAACTTCAACTCTCAGAGAACACAAA
GAGGTTAGACAGTGCAGATGCTTATGGTTGAGAAGCTTTACCTAACAATGGTACAAGGCGGTTTTGTTGGGATCACATGT
GAAGTTAGGCACATGGATTCGTTCTTGGAGTTGGTACAAGGACTTCTAAAAGACAACAATGAGGTATAATAAGGACAAGT
TGACTATGTCTCTCTCTTTT
>AT1G44980 | chr1:17005924-17006423 REVERSE LENGTH=500
TAATAATCTTTCAAATGGAATGCTCTTGAAACTAATACAACGCAATTAAGAATTGCTCTTTGTAGATAATTAAACCAAAC
TTCACTGAATTATAGCTTCAATTCACATTGCACTGAACTGTTTAGATTGATCTCAAAATTAAGTTTTTTTCCTAACTATT
GTCGTTTATTGAATACAATTATTTAAAAGGTAAATTGATTTAGTTGTTTTGCTTGTATAAAAGACCACCATACCTCTCTC
CTCTTTCCTCAGTTCACATAATCTAAATTCTAAAGAGAGACGAAAGAAAGAAAAAAAAAAACTTTCAAAAATGTTGGTTA
AAGTTTTTTTCTTTTTCGATCTTGATGATAACAACGGTTATTGGCGTTAGCAAAGAATGAGATGAACAGTCATGTCAAAA
CCTTTTGTTGGACCTTAAGACGATTTCCGCACCACTCTCGGAGATGAGACGTCGTGAGTTATTGATCATCGTTTTGAAAA
ATTCCGTGCGGAGGATCGAC
>AT1G44990 | chr1:17007809-17008308 REVERSE LENGTH=500
TGCATTTTTTTTTAATTGAAGGGTTAAAAAAAAATTGTATTGTAGGATTTTTTGCACAAAAACCATATTTTTCTACATAT
TGCATAGTTTAAAATTTTAAAATTAGATGTAAATTTGTGAAATGGTGAATAGTATGTGTAAGTAAAAATATGTTGTACTA
TTTAGGATGTATAGGAATAGAACAAGAATATATTGTACTATTTTTCATAACTCATTCATAAATCAATTTTAATTTAATAT
ACTAAATGCTAAACCAAAAAAACTTATACCCAAACCATAATTATATGTGTAAAACTTGTATAAACTCAAAAATTGAAAAT
GATGTATATTTTCAAATGAAAAACGGTATATAGAATAGAATAAATAGTATAGGACAAAGTGTTCTAGATAAAAAAAAAAG
AAAAAGTTATTAACTATTCAAAAATTGGTGATAGTGGTGGTGACGGACTGACGATGGTGGTGGTAGTGGTAACGACGTGC
TGGTTGTTTTGATAGTGGTG
>AT1G18265 | chr1:6283294-6283793 REVERSE LENGTH=500
GAAGTTCAACGTGAACACAGAAGTAAGAACGGCTTACATGGAAGCTCTTAGCTCTGGGAAGAAGACCGACATTGTTGATG
TCATGTCCGCAACAAAAGCAGCCATGAAAGCTGTGATCGCAGATAAGATCCGTCTCTTTGGCTCTGCCGGAAAAGCTTGA
GTTGTTGATAAAAAAATGTCCGATCAATTAGTTAAGTACAATTGTACATCACATCCAAAGAATAAAAAAACAACAAATAT
TACATCACATCCAAAGAAGATGAATGCATTGTATGCAATGCAGATGCAGTGTTGTTGGAAATAAAGAAATCATTTTTAGT
ACTGTTTAACTGTTTTTTTTTTCTTTTTCTCAGTCAAATATATAAATAGAAACTAAATGGGCAAATATTTAATTGTTGTT
ATCGGATAAAACTACTAATTATTCATGGCTATAAAATCCTCGCAATCTTCGCCGTTTATCTTCCCGTTCCCCGATCAAAA
ATATCCCAAACTCTCACACA
>AT1G45020 | chr1:17028721-17029220 REVERSE LENGTH=500
GAATCTGAAACAAGATCGAAGAAGAACTCAGATGTAGCTGAAGAGTTAAGGAGTCAAGACGATGTCGTTGCAGTAAGCAA
AGAGAAAGGGATATTGGGCCACTCACCTAACAAGCCTAATGTCAACTAAAATGAGAAGCCTAGCAAGTCTGAGAAGCCCA
ACAAGTCTTCTTCATCTTCTCAACGGCTAAGTCCACCTGTGCAAGAGAACAAAGCCAGAATAATGACAGAGAAGAGGAGC
GCTTGTTGTACGGCTCCAATCATCACAGAAAACAGATTTGATTGCTTGATGACCTGCGTAGCATAACAAGATTGAGACAT
CTGTCAGTTCACAATGATTGAAACCCTAGCATTGTTTAGCTATAAAAGGGAACTTGTGATGTAACCTAGAACTCAAGTGA
AATAATATCAAAAGGAAAGTCACTCAAACATTACCTAAAGTAGCCGTCTTGCTCTTACTTTCATGGTATCAGAGCACAGC
GGTCTATGATGGATCAATCT
>AT1G51970 | chr1:19314917-19315416 REVERSE LENGTH=500
AATAATATTTTATTACGTGTACCGCAAACAACATCAATGGTACTAGAACCGTGTGTCAATTATTTTGGATGTAAACGAAG
TTTTTGCTAATTATTAATTTGTTTTTATTCAAGAACGAGACGTGTAAAAAAGAAATGTAAAACTTCCACATGAATCGTAC
CAAAGCGTTTTTGGACGAGAAAAAAATAGAAATTGTAAAACTATAATTTTTGTAGTAATGTAAAACGATTTGTGTACATA
TAAACATAAACGGTAAGTCGGTAACATTCGTATAAAGAAAACAAAAGATTGTAAAGTTTGAGCAAAATGTTTGAAACACC
TGTAGGATGACAAAAATGTAAACTTCTTAAACGGAAAAGTACTAAAAAGCGTAACAACTGAAAAAGGAAAGACTATTTTG
ATCGGAAAACTATATATAAAACATAGGTATGATCTTTATTTCTCAATCTCACTATTAACATTCACAAATGAATAATTAAG
ATTCCTATATTTTAGCAGGG
>AT1G45035 | chr1:17029113-17029612 FORWARD LENGTH=500
AGGTGAGTGGCCCAATATCCCTTTCTCTTTGCTTACTGCAACGACATCGTCTTGACTCCTTAACTCTTCAGCTACATCTG
AGTTCTTCTTCGATCTTGTTTCAGATTCAGGAGCTGAAGGCGGAGCAGTAGAGCTCTTGCTAATACTTTGCTCACAAACA
CGTATGATCATGTAACAGTCTCCATCCTACCTTTGTCACAAGCGATGTGTTCAAATCCTTTCCAGACCACCCTCTGTCCG
TGGACGACAAACCCTATCCCAAGCAACCAAATGTTGTTTTCTCTTTTCTGGTGTACTTCCCCATAAAAAGCCTCTTGAAA
CTTTATCCAAACCATCGCCAATCGATTTTGGTAAAGATATTGTGCTCATGGTATGAATCAATATAGATGCCAACACTGAT
TTGGTCAATGTTAGTCTTCTTGCAAACTCAAAGAGCAGCCTTTCCATCCCGGTAGCTTTGATGACACTTTTTCGAACAAA
ATAGTATTAGCGCGGAGAAG
>AT1G45040 | chr1:17030856-17031355 REVERSE LENGTH=500
GAGCGGAAGAGCTGGTCATGGCGGAGATGGAGACGGAGAGAGACGGGTCTGCTGTCTGGCCTCCTTACTTTGTCTTTTTT
TTTTGTTTTCTGTTTTTTGTTTTTTTCTTATGCAAATGAAGAGCTTTTTACTATTCTTAATTTTAATATTTTTGATGAAT
AGTGAAAAAAAATCTCAATGAATTGATTTATTTATAGAAGTGTACACTAAAATCTCTATAAATTAATAATGTTGCACTTG
CAACTGATAAAAAACTATAAATTTTAAATAGTACTAATTTAATGAAAAATTAATAATTATTCATTTATAAAAATATTTTG
CAAATTTGTAGTTTTTAAAAGACATTATATTTAAAAATACCCTTTTTTATAAAAAAATATCTTTCTAAAACCAATTACAA
GTACAAAACAATTATTAAGTTTTAAAAAAACAAAATATTTCTTTTTAAAGTAGTAAAAATATGAAAATTAAACTTTACAA
AGAATTAATATAAAATTAAG
>AT1G45050 | chr1:17030781-17031280 FORWARD LENGTH=500
GGGCCTTGCAGTGAAAGAACTCCATACTTCTATAGAGTAAGAGCAATAGAAAAACATATGTTATCTTATATTTTCCTTAA
TTTTATATTAATTCTTTGTAAAGTTTAATTTTCATATTTTTACTACTTTAAAAAGAAATATTTTGTTTTTTTAAAACTTA
ATAATTGTTTTGTACTTGTAATTGGTTTTAGAAAGATATTTTTTTATAAAAAAGGGTATTTTTAAATATAATGTCTTTTA
AAAACTACAAATTTGCAAAATATTTTTATAAATGAATAATTATTAATTTTTCATTAAATTAGTACTATTTAAAATTTATA
GTTTTTTATCAGTTGCAAGTGCAACATTATTAATTTATAGAGATTTTAGTGTACACTTCTATAAATAAATCAATTCATTG
AGATTTTTTTTCACTATTCATCAAAAATATTAAAATTAAGAATAGTAAAAAGCTCTTCATTTGCATAAGAAAAAAACAAA
AAACAGAAAACAAAAAAAAA
>AT1G18300 | chr1:6299187-6299686 FORWARD LENGTH=500
CTGCATTTTCTTCTCCGTGTCTGTGCCGATGTTTTTTTGGTGGTTTACGAGTTGACCTTATTTTGTTGTCTTTTTGTAGG
ATATCTAAGTTTGATTTTTCTTTGACGAAAAAACATTAAAATTCTAGAAGATAAACAAAATACTCGTGTTTATTTTGATA
AGTGGGAATACGTAAACTGCTCATTTAATAGTGTAACATATTAAAGGCTTTTGTGTCGATTTTGATTGTTTATTTGGTTA
TTACCATTAGTGAAACCAAAATTTGGAATCCATTAGGAAGAGTTGTCTCATTAACGAATCTCAAAATACAGAGAAAGGAG
TTACATTTCAGATTCCAAACCGAACAAAACCGAGAACTCAATTACAATAACCGGGAAAGTTGAGTCAATAAATATGTATA
CTTTCGATTTAGCAAGTTGATTAGATAAAAAAAAAAAAAAAATAGTTGAAGCGCGTGGGAAGTTCCATATAAAAATAGTC
CTAAAACCAATAACGCTCTT
>AT1G18290 | chr1:6296864-6297363 FORWARD LENGTH=500
GTCAAATATATTTTTCTGCTTATAATCTTACCGCCTTGATTCATGCTTTTTCACTGAATTAAGAATATTTAGTTTCTAAA
TGACCTTTGTCACAACAAAAAGTCACACTTAGATACACGCATTTTCTATTTGTAATTTTCTTTGTTTGGTAGAGCGAAAC
ATAAAACAAACTAAATAAGCTGTTCTCATAAGGGATGAATCTGATTAATTATCGAGTTTGACTTGATTATATGAAAATTA
ATTATGTAGCGGCCATATATATGTGCATTAATGAATTAGTGTTGTTGAAACGAAAACCTTACTTTTTGTAGTTTAATAAG
TTAAATTATATCTATCAGATAAAGTCCCAATAAAGTTAAGAAACGACAACTATATTACGAAGAGAAAGAAGATACACACA
GTTGTACACAACCAGCTAACAAAATTAATTAATACTTAATCATCACTTAATCCCTAAACTAATACAACTATATATATAAG
CATAATTATAAAGCCAGCCC
>AT1G52000 | chr1:19336116-19336615 REVERSE LENGTH=500
GTGACAATAGTCACATCTAAACTTTTTGGGGGCATTAAATGTTGATGTCACTTCGGAATAATGGAAATAATCTCACTTGT
AACGGAACCGAATCGCGTCAACGTGAAACAAAAAATCTTTAACTGAACCGGAACAGTGTACGTAACTAAACCTACTAAAC
TAAACCGTACATTTCAACAATTACTAAGAGAGAAGCGCAAGGGCAGAAACGTCATTTTGCAGACGAAAAGACAAATGATG
AAAACCACATTTGACTTTGACAATCCATGGAAATAAAACATGGTCAACGGGTGTGACCTACAATTTACCCTTTTTTCAAC
CTTCTTTTGTCATCCATTTAAGAAATTTTGGCAAAACGTTTTTTTTTTTTGTGGGTGAGAAGCATATTCTATATTTTTTT
TGTAACCAAAAATGTTTAATATTGCCATGTGACAAATAACAGTAACTAACCTTATCCCGAAAATGGCAATAAATATGGAA
CCATTACCCACCCTCAATTA
>AT1G18280 | chr1:6293833-6294332 FORWARD LENGTH=500
ATCTCTCTGTCTCTCTCTATATATATATATATGATACTATAATTTAACAAATTGAGATTAATGTAACGTTACATCGTGTA
GGCTCTTACGTGGAAGTCCATATCCAACAGCCTTTTAGCCTTTAACTTATCTGCCAAAAGCAAAACTTTTTTGATCAAAA
AGAAATAGTAATCGTACATTATACATATTTATTAAAAAAAAATGATAAGAAGTTGTATTGTGTTAGGTGAGAAAACATAT
ATGATATCATTCCATTTAAGGTACCATATCATTACACTTTCTATATGAACAAACATCTAAACTCTTAAAATTGGCAACTC
CTGTAATAATAAATGTAACGATTTTCTAATTAATCCAGAGCTTAGTCTTCGTTTCCAATGCATAATGATAGGATCAGAAA
CTGATTATCTCGAAAAATCAGGCTGGTGAGCTGGATTAAATTCAAAAACCAAAAATTATAACCACCTTGTGTACATATAT
AAACCACACGCATGTTTTAC
>AT1G45030 | chr1:17029596-17030095 REVERSE LENGTH=500
ATCTTGTGATATGTCTCTCCCAAGTTAGGTAAAGTCCATAGTAAACTCCCCACAGTTCCGCTAAAGGAGCTGAACAAACA
CCGATATTGAGAGCAAATCCTCCACACCAACTACCTGTTGCATCCCGTATGAGTCCCCCCGCTGTAGTCAAAACTGGATT
CTTGTGAAAGGACCAGTCGTATCTAGCTTTAACTACTCGTCCCGCGGTGGTCTCCACGTTACCATTCGCTCAACTCTCAC
ACCCGTACCTATACTCTCCCGAAGTGAGTTATGTGCACGGCTTACTTCTTGTCCCAATTCTCTGGTAAACTTTACTCTTT
CCCGACATTTTTCCAATTCGCCAAACACATAACCACACCTCTATTTCAAGCTCCACCAAACTCCCATGGCAAACATTGGT
CGACCAAGTGCTTTCCGCCATTTTTTCCATACAGCCCAAGTTTCCATACAACCATCCCAAAAGTATCCTTAAAGAATTCT
CATCTTCTCCGCGCTAATAC
>AT1G18240 | chr1:6275595-6276094 REVERSE LENGTH=500
AGCCCAGTCCACAACATTATGGACAGTCCATGGTCGGCCCGTAATGAAAACGGGCTATATGGTCTAAAGACCAATTTTGT
CCATGGGTTTAATGGGCTAGCCCACACGGTTTATGGTTGGCCCATCAATTTTTTCAACACATCAATTTTCTTCTCTTCTC
TCTCTCTCGGCAACGACGCTCTCTCTCCCGGCGACAAAGCTCTCTCTCGGCGACGACCAAGCTCGACCTCTCTCTCAACT
CCTACTCCGGTTAGTTCTACTAGCTTGTGGGTTTGTCCAAAGTTCAATTGTGAATTTTGGATATGAGGAGAGCTAGCTAG
CAAATGGGCACTTTTCAGATTTTGTTTATGTTTCGCCATTTCGAATTTCATTATGAATTGAAGCACATCAATATGTAGAG
ACCCTTTGTGTTGTAAGTTCATGCTTAATTATTCCAGAAGGCTAGTGATTTAGTCAAGTTCATGCTTTATTTGTTTATCA
CTGCTAAACGTGTGTATGTC
>AT1G18270 | chr1:6293872-6294371 REVERSE LENGTH=500
TTCTTTCTATCTTTAGTTGGTTGTGAAGATGTGAAAGTTGTAAAACATGCGTGTGGTTTATATATGTACACAAGGTGGTT
ATAATTTTTGGTTTTTGAATTTAATCCAGCTCACCAGCCTGATTTTTCGAGATAATCAGTTTCTGATCCTATCATTATGC
ATTGGAAACGAAGACTAAGCTCTGGATTAATTAGAAAATCGTTACATTTATTATTACAGGAGTTGCCAATTTTAAGAGTT
TAGATGTTTGTTCATATAGAAAGTGTAATGATATGGTACCTTAAATGGAATGATATCATATATGTTTTCTCACCTAACAC
AATACAACTTCTTATCATTTTTTTTTAATAAATATGTATAATGTACGATTACTATTTCTTTTTGATCAAAAAAGTTTTGC
TTTTGGCAGATAAGTTAAAGGCTAAAAGGCTGTTGGATATGGACTTCCACGTAAGAGCCTACACGATGTAACGTTACATT
AATCTCAATTTGTTAAATTA
>AT1G51990 | chr1:19330449-19330948 FORWARD LENGTH=500
ATTAAACGAGTTAAATATAGGTTTAGGTGTATAAACATATTTAGATTTTACAATTAAACGAGGTTAAATATCGGTTTGGG
TTTAAAAAATACGATTAGGGTTTAGTTTTTTTACGATTAAATGAGTTTAAATGGCGGTTTGAGTTTACAAAAGAGAATTA
GGGTTTAGATTTTGTAATTAAACGAGATTATATATCAGTTTGAATTATAATTATAATTTTAATTTATTATGTAATTTAAA
TAGGATTTGATATGACATGTTTTTATTGGTTAATACAAAAGAAGGTGAATAAAATGGTTTACCCCTAGAAGTGAATCTAA
ATTTCGTTCTAAAAGAAATGAGGTGGGAGTTGGTGTAGACTTTTATAAACATCTAATACCCTGCTGGCAGTTAGTAAGCC
CCCCATAGGCTGTTAGTACACTTCAAAAACATTACTTAATTTCATTTTCCAACACTCCACATTTTGCAATCACATTATTC
AACCGAAACAATAGTTACAT
>AT1G51980 | chr1:19326917-19327416 REVERSE LENGTH=500
TTAATAGGGGTTAAAACTTCAGTTTTTTAACAATTGTCTCATGGATTCGTGGTATAACGTTACCTAATAACAATTTTAAA
CTGTAAAATATTAATATTTTATAAAATTAAAATTTGCAAGTTTTAATATATTACTTTAAAAAAAAATCGTCTCGCGGTAT
ACCGCGGTTTAAAATCTAGTAACAAAATATTTGAAGTACACACTAAACCAACTCAGTAATCTAATTAAGTAAATACAGAA
TGGACATATTTTTTGATAATTTTCAATTATTATTAAAATTCTTCAGTAAACAGATTTTTAATGAAAAAGATGATTAGATG
ATGTTTTGACGGTTGAAATTGGCTATAGGTTATATAGTTTAGATTTGTTCAGATTGATAAATAGTCTAAAAACCACTTTG
AATAAATATTAGGATTGGGCCAAGCCCATAACACAATATTGGGTCAGATTTTAGTACATATTATGGGCCTATGTTAGCAA
GATATCACCGAGTACGTAGC
>AT1G45145 | chr1:17076331-17076830 REVERSE LENGTH=500
CTAGAATTTGATTTATTAGAGGAATAAAGAAGATTGATCAAAAACAGCTTGCATTATTATTCAAAACATAAATCTAGCAT
ATTATAGATAATATTTTTCTTATTGTCTTAGATAAAGTTTCCATTCAACTTTGCACGTCTAAAAGCTCGGAATAGTCCAC
AAATTATCACATAGAAAAAAACTTATATTCGTGCCGACAAAAACAAACGTTACTTTTTTATATCTGCAAGGACGAGAAAA
GAACGGATAAACTCATATATCGTGCACACAAAACATGCGTGTCTTCTACATCTAGAACTGTCGTTACTCGTTACCATCAT
CACGCCGTTGACCTAGACTCATGCCTATTCTTTAATCGTTTAATATAAACCGTTGGATCCCTTCACACTCCTACGCGTCA
AGATCGAACTCATTTTAGGAAAATAATTAAAAAAAAAGACCGAGAAGAGGTAGAGGTATAGGTGGTCAAGTCTTGCCTAT
AAAAGCTGATCCCAACAAGA
>AT1G51690 | chr1:19163563-19164062 FORWARD LENGTH=500
ATACATTTCTCAAAAAGAGAATGGATTAAAGTAATTATGGCAAGTATCGAGACCCATGCTTAGTTGGGTTTGGTAATAAG
ATACGCTTCACGCTTGTGTGTGATGTCTTTTCCAATTGATAAAAGTTTAGGCATTTTACTTGAGAGTATAAATTATCATT
TTGTTATATTTCAAACAAATTATATGAATGTTGTGTAAGATTTCTTTCATTTTCGGAAATGTTTCTTACAAAACATGCAA
AAGAAAGGTTTGGAGAATGTCTCTCTCTAGTCTCTTACCCGTGTCTCCTAATAAGCCTAACCTTTACCAAACATGAAGAC
TCAAAAACTCATGCTGTTGTTGGTGAATGGCAAAACCGTCAATTCAATGGTCCACACCAACACACATGGTGAAGAAGTCC
AAGTCATCAAATGTTGATTGATTCTACAGCTCTGCAAAAAGATTTACTTTTCAGTTTCCATCATATAACTTCTCAACTCC
TCTCATAATCCAAATCTTAT
>AT1G51670 | chr1:19156004-19156503 FORWARD LENGTH=500
CTCGGTGTTTAGTTTTGTCATTGATAAAATGTCTCCTTGTAAAGCTTATTACCATCATGAAAAAGCAAAATATACGGATC
GTAGAATCGTTTCTCAAACCTAATCAGGTTGATGTCCCAGTTTAGAACATCCTTGGAAGAGTTTAAGACAATTCCTCAAT
CCGAGAGAGCAAAACGACTGTGTTTAGCAAAGTGGGTCTAATTGAAGAAAAGAGGAACTTGGGCCAGCTAAAGATAAAGC
CCAATGTTGAAAAGACGTCGTCTAAGGCACAACAACGGTCAAACGGTCATCTCCAAAGTTGGAAAACGACAAGAAACAAA
AACACAGAGCAGTGGTGATGAATTGAAAGCTTGTACGGAGAAAGTAGCGATTCTCGCAGCCATTGATACGATTTGATGAC
AGAGGATGGTGACATCTGTCCTATCTCTAGGGTTTTTCGAGTCACCCATACTCTTGTCTATAAATACTAAATCCTTTAGG
TTCCTTTGGTTGCTTCCTCT
>AT1G01760 | chr1:278449-278948 REVERSE LENGTH=500
CCGCCGAATCCAGCACCACATCCGACGTAAACCGTCTCCCTTCGCCTCTTCGGATTCTCTCTCTGAAATTCAATCAAATC
ATCTCCAGCAATGGATTGAATTTTAACGGAAAAGAAAAAACAAAATGAAAAATTCTTACCAAGTTTATCACACAATCGCA
GAGAATCTCTTTAACGTCTGGGTTAGCCATGAGAGTAAGAATCCCACAGGAAGAGGATCATGCAATGGATCACGGACTGC
TTTTGAATATTTGACGACGTCGATCACAGGATTGGTTAGGCCTGAGGAATTTGAATTTTGGGAGAGAGACGTGAAGGAAG
CGAGTGACGGAAGTGAGTTAAAGATGCTTATCCCATTGGGATTTTGATTACTTTAATAATTTTGTAGTATATATACTAAA
ACGATCCCTAAACTTATAACTATTTTCATGCGGGTCCTTGAATCTGCTTTTTTTGAGTAGCATGAATGAATCAACGGACT
TGTTTGTGGGAATCGTAGCA
>AT1G01770 | chr1:278115-278614 FORWARD LENGTH=500
TCTCGGAATAGAAGAACCTGATGAGAGCTCTTCTGGCGACAACTTCGGCATGAGAATCGTTCACAATGTCCCCACGGGGA
CTCAGCAGCGACCCACTAACGCACTTGGTCCCCGTCCCTAACGCTATCACTTTCGGGTCTGCACAAAATCCTAATTAGCT
CTAAATCGAAAACCAAAAATAAAGCAAAGAGTGACAGAGACCTTGGGAAGGAGAAGAGACGAGGAAAGCGGAGAGGACGG
TGACTTCACGTCCCTGAGGTTTTCCCTTCTTCGGGAGAGACATGTAAGCCGAAATAACCTTCTCTGATACTGTCTTTCCC
CAATCCTCCTCCATTGCTACGATTCCCACAAACAAGTCCGTTGATTCATTCATGCTACTCAAAAAAAGCAGATTCAAGGA
CCCGCATGAAAATAGTTATAAGTTTAGGGATCGTTTTAGTATATATACTACAAAATTATTAAAGTAATCAAAATCCCAAT
GGGATAAGCATCTTTAACTC
>AT1G01780 | chr1:282261-282760 FORWARD LENGTH=500
AGACTTGAACTACACTATAGTTCTAAAAGATAATAGAAAAAGAAGGAATCGACTTAGTGGTGCTTCACTTTCTTTTACTT
CTATACATTAAAATTACTTTAATTTACAACTGGATATCTTGATAGATACGCATACAGATAAGTATTAAAAGCATTGTTTT
GATTGAGAGAGAATGATATTATATATTTGTGTAATGTTAGGTTGTTGTTATATTCTTTTGCAGGATCTGACTGACATGGG
TTGCACCACCTCAGAGACAGTTGGCTTAAAGTAACAATCCCTTATTGGATTGAAATTGTCAGAAACCACAACCCTTCTTT
TGCTCAACTCCAATCACTTTGCCACCCAATTTTATCTCATTCATTTTGCAAAAAAGATCAAAGAGAGAGAGAGAGAGAGA
GAGAAAGAAAAAAAGGAAAAAACCTTCCTCCGTTACAACCTCACAATTGCAACAAAGTTTCATATAAAAGAGGACAGAAA
TTTCGCAGGTTCCTCCGTTG
>AT1G01750 | chr1:274866-275365 FORWARD LENGTH=500
CATGGGCTTATGTTAGGCCCTCATTGACCAACAATTTTTTTCTGTTTGGTCCTCAATTAACCAAAACAATAGAAAACGTT
TTTGTGAGTCCAAAGGTTTTATTTTCTCGACATGACACTGATACAATTGGTTGCTTATTTTGTCCAAATCCATTCTTTGG
ATAATATGATGATCAATATCTGCAGTTTATCATAGCGCAAAACCCGTTTGAAGAGAAATGACGAAATCGAAGGCTAATTA
TTGTTTTTTTCGCTAAATTCTAATTAAATCCGCACCCAATAGATTAGCAAAGTCTACGACCAATTGTGAGGAAAGAAAAA
GTCAAAAAAATTGAAATAAAAAGAAAGAAAACATGTACATCATGAAACCTCAACTCCCCAATGATGTCCGGAACAAACTT
CACCACATGTGCTTGCATATACACATAGATACATGTGTATTATGCGAATGCGTGAATAACTGAATATAATATAGACTCAC
TCTAATATATCTAATGAAGT
>AT1G01790 | chr1:284110-284609 FORWARD LENGTH=500
GAATGATTGAATGAATGTTGTTGCGGGGGAAAGATTTGATTTCATTTGTAATGAGTTGTTTCCATATGAAGACATGATTT
TTTTTGTTATTTTTTTAATTCATTCGTTATACATTTATTATTACACACGAAAAAAAGGCAAGAATTGATGTTTTTTCACT
CTATGTGTGCTGCTTATGATATGCTTTCCGATGGTGATGATGATATTCGATGTAATATCTGTTCGGTTCAAAGATACCAA
ACTACTTATATACCGGATCAAACCAAGTGGTTATCGGGTGATGTGAATCATTCATTATTTCGTTAGGTGAGAGAGGGTGT
TTTCGTAAAAGTATCTAAAAACGGCCTTAGCAATGATGTCTGGTTGGCGAGAAACTCAAAAAGGAGGAGACAGAGAAAGT
TGTTTGACTGGGAAAATTTGAAGAGACGAGCCAAAATTATCTGTTTGAAACGAACGGAATTGAAGACGAGAGCCACTCCT
TTCCGTTTCCACCTTTCTTC
>AT1G24580 | chr1:8709680-8710179 FORWARD LENGTH=500
GTGTGTGAACTTTGACAAAGATTTGTCCAATTTTTCATGTGTCAGCATGTCTGGTCTAGTGACGTGGCATGCAACCGTGA
AACGTTGAGTCTTCCACGTGTCGATCAAGAATCGACCTCGGGAGAACAAGGAGCTCTCCACAACGCACAACTTGGTTGGC
TGATCACAATACGTGTCAGAAGTCTAACAACAAAACAGACCACAGAAAAAAAAAAAAAACAGAGTTTTTGTTTTATTTTA
AATTTTCTGGTTATAAAAGACGAACCAACCTATTATTGAGTCACAATCAAATTGTGGGAGATGAGTCTCTAACGATAACC
TCTCTCTTGGTGACACGTGTTTAGACCACCGCTGCTTAATAAACCCAATCGCCCACCGGAACATGAGTGGCGGCTATACT
TCCTCTCTATTTCTTCTCTTCTAAGGATTTTTCGTGTCTCAAAACTTTCAAAGACTCTCAGTTTCTATCTCTGTGAATAT
AATCTTAGTTATAAAAAAAT
>AT1G24570 | chr1:8706697-8707196 FORWARD LENGTH=500
CGATTTTCCATGTGTGCTAAATCACTAGTCATATCATAGAAAAATCTTATAAAAATTTCTCAAAACAAAATCATTTTTTA
TTGAAAAAATTGAGCTTACGAAACAGCTTTCAGTTCCACACGTCTGCTCTTGAATACTGGAGATCGCCGGAGGAATAAGG
ATCTCCAAAAAACTTATCACTAATTTGATCGAAAAGCGTTTCTCGTCTCAAATTTTTGTGGTGTTCTACTTGTAATGTCA
TTTTTACAAATCCAAGTTTTCTTTTCATCACCTTCGTGTTTTGTCGTCTAGAAAATTTATGGTTAATCACACGTTGAATG
TAGCATTGTTGTTAATCTAGGTGACAAAGCAAATTGAGTCTTTTAATCAGATCATTCGTGCTTTGTTTTGATCGTATAGC
TCAAGAAATTAATTACAGTTTGTTTTATCGATAAACAGGAGTGAGATGGTGTTGATGACAATTGGAGCTTATAATCAAAA
GTTGTAATAAAAACCTAACT
>AT1G24540 | chr1:8699251-8699750 FORWARD LENGTH=500
GAGTTAGACCCTGCCAGATAGATTCCAATCCTAAGATAAGTCTGTTTAACAAACCTATCATATGTGAAAGTGAAAACCAT
TATGTTGAAGAATTATCTAAGGCGTAGAGATAATTTCTGCAGCAAAAACATTTTTTTAAACATTGCGTTATACATTTTAG
GATAGTTTATATAATCAGCCAAAGTGTATATTTCTGTAAAACACATTACTATCTTGACATTTTTGTGATAAGCTATATAA
TCAGTAACCTGCTACGTATAGCTTAACCCCACTATTATAATTATGATTCCTCATTCAGTAAAACTATATAGCTGAATTAA
TAAAGTTTATTAGGGTCTAATGAAGTTGGTGTGATCATTTAATAATATTGTTATTTCATAACTCGGAATTGAATTATTTA
TTACCCTTGCCATCTTAAATCTACATTTGCAACTCACCCAAAAGCTTTATCCTTTGTGTTTTTTCCACTGTATACTGAAA
ACAAATCTGAGGTGACGAAG
>AT1G24560 | chr1:8701885-8702384 FORWARD LENGTH=500
TCAAACATACAAACCCATAAAAACAATTAAATGAAACATTTCTCTTAACACAAGAAAGACTAACAAGTCTATGTTCTGCA
GTCATTACCATCTCCAAATCCATAACATGGAATCAAATTATCTTCATCGAAAGCATATAAAGTCTTTCCAATGACAGATA
TCGCTTGCTGGTACGGGTTTGGACTTGTTCCAATGTAATGCAAGCTTTGCCTGTTGAATGATCTCGCTCCTAAATTCAAA
ACCAAACCCACCAAAACATTACTTTAAAAACCTTCCAACTTCAAACACAATTGCTTAACATACATAAATAAAACTTCTAA
AACTTTTGATTTAATTGCCACAGTTGCCACAGTTGGGCCTAACAAATAAAACGGGCTTAACTTTTGCCACAGTTGGGCCT
AACAAATAAACAGTTAGCCTACCAAAGCCCAAATATTTTAATTGAAATAAATTAATTAAGAGAGACATAGTAAACTAACC
CGACGAGATTGCTTTCTTCT
>AT1G01730 | chr1:270456-270955 FORWARD LENGTH=500
AGGTTGACGGTTCGATTTATTAAACACAAACAAAAAAAAAAGAGAGAGAGAGAGAGAGAGAGAGAGAGAGAGAGAGAGAG
AGAGAGAGAGAGAGAGAGAGAGAGAGAGAGAGAGAGAGAGAGAGAGAGAGAGAGAGAGAGAGAGAGAGAGAGAGAGAGAA
ACTCACAGGATCAAGAGCGTTGGGCTCTGGACCGTAATCAGCGGTTAAGAGGAAGTACGATACAACAGCAGTCGCCACCA
CACTGGTTACCTTCACCACCTTTTCAATTTGGGGATTCATCGATGTTTTCGTTCCCAGAAAGAACAATTCCGGTGATTTT
GGTTTTTTTCAAGTGACACAATGATGATGTTATACGTTTTTTTATTGGTAAAACGACACACAATCCGATTTGTGTAAGAA
AATTCATGCCGTTTTCGTTCACTTCAAATATGGGCCCAGAAAGGCCCAAACATCTCATCAAGTCCTCACGGCGTCGTTTT
TAAGATCCCCGCTGCGTTGA
>AT1G01740 | chr1:274570-275069 REVERSE LENGTH=500
GGTTTTGCGCTATGATAAACTGCAGATATTGATCATCATATTATCCAAAGAATGGATTTGGACAAAATAAGCAACCAATT
GTATCAGTGTCATGTCGAGAAAATAAAACCTTTGGACTCACAAAAACGTTTTCTATTGTTTTGGTTAATTGAGGACCAAA
CAGAAAAAAATTGTTGGTCAATGAGGGCCTAACATAAGCCCATGGGCTTATCCCACCGAAAGACAGACACACTCGCTTAC
ATAAAACCCCAATATTTTTTGTACGTGATCAATTAAATTGAGAAAATTTGTGGCGGCTTTAGATTCTTTGTTTGCCTTCT
CCAAGTCCAACCATAATATTTATACTCTGTCGGTATACTATTTGTCTAGCGACACTTCCCGGTCTGCTTTGGCTACTTCA
ACATCGGAATACAGTCTCTCTTCTTCTGGAGTGTTTTTTAAAGCCTCTTATTGATATCGAGAAAGTTATATATGGAAACT
TCGTGGATTTAGCTACTAGC
>AT1G24530 | chr1:8692727-8693226 FORWARD LENGTH=500
TTTCCCACTTATGCACTCACACCCATTTATTACAACTCACACCACTATTCAAGAAAATGCTTCTATAATATCTTCTTCCT
AAACCTTACCTAATCGTAATTTAGGCATTGATAATATACAATCGGCTCATAATTACTTGGGTTCTACTCTTCTTTCCTTC
ACCCATACTGCCAATTCACTACCATCCAACCTCTTCAATGCTGTAACGCAAAACCCAATCTCTTTCCTTTACTTTGATTG
ATTTCTTTACTTCTTGTTTCTTTCTACTACACAAATTGGGGTATTTCAGTATTTGACTTCTTCGCTTTCAATTTACCATA
ATACCCTTTGGTCGTCTATAAGTACAAAATTGTACGATCTATCTTTTTAGTTCAAGAAAACACCCAGAAATTTAGTAAGC
ACCGCTCTGTACGTACCTGCCACGTGGCGTAATCTCTCTGCACGACGCGCTTCTTTTCTTTCTATATACATCTCTCCGAC
ACAAACCTAACCCTTCTTCT
>AT1G01800 | chr1:292842-293341 FORWARD LENGTH=500
AAAGTGTTTCTAGATGCGCATACAAATTAGTTGAGTTTGAGTAGCAAATATGTATGCTGCTTTTTTCCTACATTTTTCGG
TTTGTTATGTTTTCACATATTCCCTTGGGAATCGATCCAAGCGGAAAGCCTAAAAAGAAGAATGCATCAATTCGTGTTGA
TTTGTGGGCTTAAGCCCAATAGCTTTGGACCCTCCACACTGATAGCATTTTCTTAGGGCTATCAATGCTAAAGGCTAAAA
CGAGACTGATAATTAAATAAGTTGCATTAATTAAGCAAGTGTCACGCTTCTTCTTGTTAAAACGTTTAGTCTGTGACTAA
ATAAATATAGTATGACACTGAAAAAACTCCTTTCACTTTTTTTAATATATACTATAATGATGATCCATTCTCCTTTGATG
CTAATTTGGAAATATTGGTCTTATCAAAAAATATAAGAAATATAGCGGTGTCTAATCTTCCATGTGCACACACTTGTTTA
TCCCTATTTTTTTGTATATA
>AT1G01820 | chr1:298121-298620 REVERSE LENGTH=500
AAAAAGTGTTCTTTGGGCTGTTTCTCTGAAGCTGATAAATATGGGCTTTATATTAAACAGGCCCATGAAGTTGAATATCT
TTCAGTAGTCAACTAGGTTTATTCCCAGATAATTTATGTGGCCAACTATTAAATACAGGCCCATGACCTTAACAAAAAAA
ATACAGGCCCATGAACGTAATATGATTCTGTTTATCAAAATTAATTAAGGAGACAAATATCAGTTGTGAAACTCCCAAGT
TTATTTCACAAAGTCGTAATCGATGTGCTTAATAGAACAATTTTGCCACTAGATAATAATTATCTCACACTATATTTTAA
CTTTTTTTTTTTAGGTCTATCTTGTTGCTAGGAAACATAATAATAACACACACACACACACACACAAAAAAAAGAACGAT
AGAGATATTTAGTGATAATTTTGTTGGGTCAACGTAATCAACGGTCAGAAATAGATCACGGTGCGTTCGTCTGGCGGCTT
CATTTGGCACAAGGAGTTTA
>AT1G80880 | chr1:30396922-30397421 REVERSE LENGTH=500
GAATCTACAGAGAAACATCTATTTATATATTTCAATCTAAATCGCCCAGAGAAAACGAACCTTGATTCATTAGATACCAA
GGGATTCCGAAGATGATGGAGATAATCCCGATCCCAGCCAAAACGTGCTTCTTCTCCCCACTGTAGACATAGTGCTCCAT
CTTTGCCCTAATTCCTCCTCCTCCCAAATTGCTCTTGCTCTCATTTCCCATCTCGATCTCCACAGGTTTTGCTTCTTCTT
CTTCTTCTTCTTCTTCTTCTTCTTCTTCTTCTTCTTCTTCTAGGGTTTATCAGGAATTAGATCCCTCTCTCTCTCGGATC
TTTTAAAGAAATCTAAAATGGGCCCTATTTAGGCCCATTCATATTAGTGTTACTTTGTTTATTACCATATTAGACCCCAT
ATTATCTATATATTCGTTTTTGACCCCATTAACTTCATATCCTCATCCCATTAAGACCATGTTTGAAATGTATTAATTTA
AGCCTTCTCACTCACTCGCT
>AT1G51470 | chr1:19086913-19087412 FORWARD LENGTH=500
CAAGTCATAGTTTACTTATGGAACGACGGTTGCTGTATTAACGAATAATATAAGTTTTGTGATATAAGCTAAGTGATATT
GGACACGGAACTAACAGTTCCAAGTTCCAACAATTATTTTTCTTTAATCGTTATTGGAAGAGATATAAGAAATAAGCAAC
GAGCTAGCTACGTACAGTCTAGAGATATAAAAAAAAAAATTAATATCAAAAATGTAATTAGTATTAAATGAAATTTACAT
AAATTGTAATTTTGATTTAGACATATTTCTCAGATATAAGAGGAATATAAGACCGTATATCTTAAAGTGCTGATTCAGAA
ATTTTTAATTAGAAAACAAGACAGCGAGGTGGAGAACATGGAGGACACCAAATTCAATGCAAATATACGTAACGAGTTTA
CTTGAATCTCCATGCAAGTCCCATGCACTCAAACCCTTGTATATAAACCCCTCCAAGGTCATCGTTTTAATCATCACCAA
AAGAAGCCCATCAATAAAGA
>AT1G80890 | chr1:30396628-30397127 FORWARD LENGTH=500
GATTAAATCAATCAGACCCTTTTCTAACGGAGCCAATGCTGTTAAGTTGATATCAAATGTTTCGGAGATGGTTTTGGTGG
AGAAGCGATTAGAAGAGGCAAAATGTGGGAGATAGCTTAAAACTTGAGAATGCACATGACCTGCTCGATGAAATGCTGAA
GAGAAGGAATGATTTTGGGAAACTGAGCTCGAAAACGACGTCGACACTGCACGACGTAGCAGAGATTGATGCTGAACAAT
CCGCCATTGTGGCGTTCGCGCGAGTTTCCTACCAATGGCAACGATCGCGGCCATAGCGAGTGAGTGAGAAGGCTTAAATT
AATACATTTCAAACATGGTCTTAATGGGATGAGGATATGAAGTTAATGGGGTCAAAAACGAATATATAGATAATATGGGG
TCTAATATGGTAATAAACAAAGTAACACTAATATGAATGGGCCTAAATAGGGCCCATTTTAGATTTCTTTAAAAGATCCG
AGAGAGAGAGGGATCTAATT
>AT1G51460 | chr1:19081434-19081933 REVERSE LENGTH=500
AACGGGTCCAACGAGTAAATGAATATAACATCAAACGTCAATTTTTCTGTCACATGCCTCGTCTATGCATGCATGATAGT
GTACATATATAATAGTTTCCTTTCTGTCTTTTACACTATTCTTAATCCACTTTTCTGTTTTGCATGGGTAGATATTTTGT
TTTGGTTTCATAAAATAAATAGAAACCAATATCATTTAGTTTGGTTCGATTTTTCTTCGGATTCTAAATTTTTTTTATTT
TATTTTAACTAAACTATATGTTTTATTTATTTTTAGTCATGATTTATTTTATATATCAAAAATATGTAACCGAATTTATT
ACATCTAGTTTTTTCCAATCACTTTCTTTGGTACAGTTTCGGTTTGACTCAAATTAGTTTAAACCAATTTGGACCACCCT
AATTTATACATTTTTTTTTTCAAAGACCCTAGTTCTCTTAATACATTCACCGCACAACTTTTTATAACTATAAATAAGGC
CACAAGCATTCACACACATT
>AT1G01810 | chr1:294721-295220 FORWARD LENGTH=500
TTCATCATCAACAGTGTTTGTCCTGGTTTCGTAAACACAGAAATCAATTTCAACACTGGGATCTTGAGCGTTGAAGAAGG
TGCAGCGAGTCCAGTGAAACTGGCTTTGGTCCCTAATGGAGACCCATCTGGTCTTTTCTTTGATCGCGCCAATGTCTCCA
ACTTTTGATTCTTCAATCTTATGTGTTCGGTTGGGTGTTGGTTTGTATATTTTATTATCTCATCAATTTAGCAGAAAATA
AAGTGAACTCCAAACTATATATCAACCAAACTTGGTTATATTATAAAGCTTCTTCAATATTTATGTGGTTTTGTATTCCC
AAAATAATGTATTTTTCCTCTTGAATCCTATCGGCGTGTTTCCCCACCTAGGTTCAGATAGTTTGCCTGTGCGCGTTCTC
GTGACGCAAAATTGTTATTGGGCTGCTAGAAGGCCCATTTTAAGTGAGTCTGTGAGACTATATAAATGCCCTAAGTCTCG
GAAAAGAAAAAAAGTGTAGC
>AT1G80870 | chr1:30391633-30392132 FORWARD LENGTH=500
TTGAGTTATCCTAACTATCCAATTATTCAATCCTAACTTAAAAAGTAAACGACTAGGACCAAAAAAAAAAAAAAAAAAAA
AAGTCTAATCTTAACATCAGTATGTGATCCACTACCAAAAGCAAGTAACATCATCATTATAAACAACATTATCATTTCCT
TTCTTTCTTTTCTAATTACAACCTTTTTTGTCGTTTTATATTTTTGTCAAATCCAAGCACTGTAAAATAATAACCTTTTT
CTTTCTCTATATCTAATTATTACGCAGTTTGAACATCCGATTTTCTATGAAAATCAAATATTTTTGAGAAAAAACGTGAA
CTATATAATTCTTTAATTCTCAAAGTAAACTATAAAGAAATAAAGCAAACTAATGAAACAGCTTTTTCCGTCTAGACATT
CTCAACGACTAGCTAGCTAGATTCAGAGTTAAACCTGATAACAGAGAGAGAGAGAGATACCGAATGTTCAGAAACGATTC
TATCTTTGTAACAGAGAGAC
>AT1G80865 | chr1:30389038-30389537 FORWARD LENGTH=500
ACCTGAAGTTGAGAAACTGGCCAAAGGCCATGAGAGGCCAGAAGTAGAGCGGAGGCGGCCAGGAGAGAGAAGCAACGGAG
AAGAGAGAAAGGAGTTGAGCAGCCTTGAGCACGTGAGAAACACGTGCCATTACCGTCGATGGGTCTCTTTCTCGGCCGCA
GAGATTGACCCATGACTGAGCATTCGTCCACAGCCACCAGTAGAACGGAAATGGCAACAGAACTCCGATCGCGGCCAATA
ATCCCATTTCGCTTTCTTTTTTTCTTGCTCTGTTTTTTCTGATTTTCCCAAGAAAAACGACTTTTATTGGGTCTTTAAAT
GGGCCTCAACAGATTTGTTTGGCCCAAGGGTATCTAAATAGCCATCAACAGATTTATTTGGCCCAAGGGTCTCTAAATAG
GCCTCAACATATTTCTTTTGCCCAATACAATCATATGCTACACATCTTCAAATCAAATTAAAAGTAAGTTTTAATTGCCT
TTTTTTTTTTTTTTGTATTC
>AT1G80840 | chr1:30383191-30383690 FORWARD LENGTH=500
TGATGGATGTCTTGAATTACAAAACTACATATTCTGAAAATATTAACCTTGAGTTTAGGCCGGCTATGCTATAACGAAAA
ATAAATAAAAGCAACTAACCCGACAGAAATGTCAACCAACTATCCAAAATGAAAAACAAACGTGGAGAGCGTCATATTAT
TAGTAGGCCAATCACACACCAAATGTTTGTTTAACAAAAAAAATAAGAATGTCAACCAACTATCCAAAATTAAAATCAAG
AATACATTTCATATGTTTCCAATATGTTTTTCTTAAACAAAATTGGGACTAAAGATTGGACCAAATACGTGTGCGGGTGG
ACCCGATAGAAGCCGAGTTGAGTCTAAAGACTAAAAAGTAAACAAAAAATGATAAGACCATCACTTAGTTTATTGCATGA
AAATGAAAAGCACATGCTCCTCTCTCTCTCTTCTGCCTCTTTCCATCTAGTTTCCTCTTAAAACTCCATTATATATAGAA
ACAAAATCTTTTCTCTCTTC
>AT1G80850 | chr1:30387523-30388022 REVERSE LENGTH=500
TTATTCAAAACTATGTGAAATCTACGTAAATACACAAAATGTGGGGACTCGAGTACGAAAGAAGAAGTTTTGTTTATGGT
GTAATTAAATCTCTTGTCTTGGCATGGTTTTGATAGAAGACAAAACATTCCTAATCTGTCTAGTAATCATTAAGCAATAA
GCAAGCAACTAATTTTTAGTTTGGCTTTGTCGGGTTAAGAGTTAAGAAGACCCATAGTTTTGAAACTTGAAACAGTCCTT
ACTGGCTAATTAGATTTTAACCCGGGGTTTTTCCGGGTCGGGTAAACCAAACGATGACGTGTCAAACTGTGACTGGCTAA
CTACAACAACTCTTCCTTGGTACTCTTCTCTTTACTCGCTCCGGATTCCTATCGTTCTCGATCGGAAAAGTCGTCTCTTT
ATTTTTGTTTTTTGGGTTCGCCGAAGTAAAAAAAAAAGAATAAGGATTTTCTCATTAAATTTCCAAAGATTAGTCTTTTG
TATGTATCTTCACTTTCTTA
>AT1G80860 | chr1:30389303-30389802 REVERSE LENGTH=500
CTGGGATGAAGAGGATTGAGGAACTTGGAGCCAAACGCCGAGCAAAGGAAAAGAATTCTAAAGCTGCAGCCAAAGCTAAA
GCTGAAGCGGAAGTAGAAGATCACTTGAAAATCTGATCCGTGCTGTATATATCGTAACAAACTTGAGCGATGTATTGTTA
GCAGACACTTAGGCATAGTTGATCTTGAGATATCCAATATATCTATCTAGACGATGATCGTAAACCCACTACATAATACA
AAAAAAATATGTTGGTGTAGCCCTTGAATACAAAAAAAAAAAAAAAGGCAATTAAAACTTACTTTTAATTTGATTTGAAG
ATGTGTAGCATATGATTGTATTGGGCAAAAGAAATATGTTGAGGCCTATTTAGAGACCCTTGGGCCAAATAAATCTGTTG
ATGGCTATTTAGATACCCTTGGGCCAAACAAATCTGTTGAGGCCCATTTAAAGACCCAATAAAAGTCGTTTTTCTTGGGA
AAATCAGAAAAAACAGAGCA
>AT1G51450 | chr1:19073871-19074370 FORWARD LENGTH=500
TATTAGTATGTATATTTTTATGCAAGCGATAGGATAAACAAATTTTAGTAAAGAATAAGGATAATAACTCATTCCATCGT
ATTATACATTATATTTAACCACCACCAATTATAAATATATCTATTATAAAAAGATCAAATTAGAGTACTTATAATTTTTT
AACTTTTTGATCTATTAAGTATTGATGACATTCTTTAAAAATATCAAGTAAAACTATTTTCAAATGTTCTATATAATAGT
ACTTTCCAAATAATAGTATAAAAGTTTAGAAAAAAATATATGAGAAAGCCAAATAATCTATTGTTAGATGCATAAACCGT
TTTTATTTTTAAATGGACTAAACTACTAAGAAAACATGGACACCCCTTATCCAAACCCTAGTTTCTTACTGGGCCTCATA
AAGCCCACATAAGTCTCTAACATTTAAAAAAAATAATTCACTGTTTCTCTGCCATCCGCCAGTCTCTCAAAAATTTGCAA
GTCGGCGAGTGCCACAAACT
>AT1G24520 | chr1:8688129-8688628 FORWARD LENGTH=500
CTATAGATCTTGGGTTTTTTTTGTTTCCTAGTGCACTGGAGAGGAAAAAAAAAAGTTGAAATGGGGAAAAAAGCGAGAAG
AAGAATGTCTGGAAGATTTGAGAGCTTAAAGTGGTCGAGTGTAAAACCCTAACTCGCTGTTGATGGCAGAATCGTAAATC
GGAATTGATTCATGGGCCTAACAAGACGTTTGGGCTTATGGGTTTAAAGCCCATCTGATATAAGATGAATAGAATGTTCA
TGGCAATACTATCATAATTTGGTTCTTTAATAAGACACTCGTTAATACGACGATTTGAAGTTGAACGAATGGTTTCATAT
TCATTCGCATGTTCACCAATCAAAATCTATATCTGAACAAGTCCATTTTTAGGTACTCCAGTAGATTTACATTGGATTGT
AAGGTAATCCTACATCTTAGTTCAAACGTTTTCTATTTTATTTTTGGTCTTGATCACAAAACACAACTATATATACATAT
CAAACTCATCTTCGGAAATC
>AT1G24510 | chr1:8688248-8688747 REVERSE LENGTH=500
TGGCCATGAAGACGAGGGCAACCACGACGACAATGTTTTGGCGACCCATTCTTCTCTCTCTCCTTCTTACGTAGAACTCG
TTTAATTTATTTTAGGGTTTGAGGTTTATTGATTGTGATGATTTCCGAAGATGAGTTTGATATGTATATATAGTTGTGTT
TTGTGATCAAGACCAAAAATAAAATAGAAAACGTTTGAACTAAGATGTAGGATTACCTTACAATCCAATGTAAATCTACT
GGAGTACCTAAAAATGGACTTGTTCAGATATAGATTTTGATTGGTGAACATGCGAATGAATATGAAACCATTCGTTCAAC
TTCAAATCGTCGTATTAACGAGTGTCTTATTAAAGAACCAAATTATGATAGTATTGCCATGAACATTCTATTCATCTTAT
ATCAGATGGGCTTTAAACCCATAAGCCCAAACGTCTTGTTAGGCCCATGAATCAATTCCGATTTACGATTCTGCCATCAA
CAGCGAGTTAGGGTTTTACA
>AT1G24490 | chr1:8681734-8682233 FORWARD LENGTH=500
CTTTTTTTCTCCTGATTTATTGGTTGTTAGATGTAATTTATACTATTTCAGTCTTTTCATCGTATGTTTCACATATTTTT
ATACTTAAACAAAAATCACTAACAATCATGAAATGTTTATCTCTATGGTTTTCTCCACCAAAGTTCGGGTATAGATATTA
GTGTTACTTTTCGTTGTAGAATTTAATTGGTTATAGTTGTTAACGAGTGATTTATAGGTTGTGAATGGTGACTAAAACCG
TATCCAAAACCGTATCGTAACAGTGTTGTAACAATATCAAAATTTTTACATATATATATGTATTTATGTATTTTTGTTAT
TATTTGAACCGCACTGCACTTTTCCCGCATCGCAAAACACAGTCACCATTCGGAGCCATAGTTTATGTTGTTATATTTAC
CCTAGAAAAAGTCAATAAAAAAGGTGAGATATATAGTTTGTGTTGTTAGTTTTAAAAAATCAGAAAAACAAAATTTGGTT
TGCTCCACTTCTCAGTTCGG
>AT1G80750 | chr1:30348301-30348800 FORWARD LENGTH=500
ACAAAAACAACCAATTTGTAAAAGTTTTTCTCTTGTTCAAGTCATTGGAAACCTGACTTTTCTTCAAAGATCATATTAAA
AAAAAGAACTATAACAATAACCGACAGATTATATATGTAGCTAAGGCACATGCAGCATCTTCCTTTGTTGGCCTCTTGAA
AGTAGCAATCAAACTAAGACCAAACCAAAAGGTAACTAAACGATTCACAACTTCAACGTACGTTTTCATGATTTGTCCTT
CTGATGATGTCAATAAAATAAAAACTGAATTGAATCAACCAGTGATGGAGAAATTATGCATCCCATGTAATTAAAAGAAA
CAAAATCACACAAGATATTATAAAATAAAACTAGGTATATTCAAAGGCAGTAAGGCCTTACATAAGCCCATAAATATTGG
GCTTTTTTAGCCCAATAGTATTATGAGTCTGGCCCGGAGCGTAATTAGGTCTGGTGGCAAAGTTGTTAATAACACAAAAG
AGATTTTAGTTAATAAACCC
>AT1G80760 | chr1:30352209-30352708 REVERSE LENGTH=500
GATAGTTTTTGCATGGGGAGATTAAAGGCTTAATAAAGCCTTGAATTTCCGAGGGGAGGAATCATGTTTTATACTTGCAA
ACTATACAACCATCTGCATCGATAATTGGTGTTAATACATGCAAGGATTATACACTAAAACAAATCATTTATTTCCTTAC
AAAAAGAGAGTCGACTGTGAGTCACATTCTGTGACAAGGAAAGGTCAAGAACCATCGCTTTTATCATCATTCTCTTTGCT
AACAACTTACAACCACACAAACGCAAGAGTTCCATTCTCATGGAGAAGAACATATTATGCAAAATAATGTATGTCGATCG
ATAGAGAAAAGGATCCACAATTATTGCTCCATCTCAAAAGCTTCTTTAGTACACGATACATGTATCATGTAAATAGAAAT
ATGAAAGATACAATACACGACCCATTCTCATAAAGATAGCAACATTTCATGTTATGTAAAGAGTCTTCCTTAGGACACAT
GCATTAAAACTAAGGATTAC
>AT1G80770 | chr1:30354615-30355114 FORWARD LENGTH=500
CGTGCTTCTTCTATCTCGTCATTGCTTCGACGTTCTTTTATATATGACGAGGATCGTGTTCCTAATCTCTCCTCTAGCTT
TTTTTATTCAATTCTTTCATTTTCTTCTTCACCTCCTCATCATCTCCATCATCAACTTGCTTCATCATTTTTTTTAGTTT
TACTTGGCATGTACCAGTAAAGTTCTAGTTCCAAGATTGGCCACACAAAGTTTTAACTAAAGCAAGCCTGACAAGTAATC
ACCCCTAAAAGACGGAAACGACACACGTTTTTACGTAACACAAAAAATGGTTAATCTAAAGCCCAATAAAAGGCACATTG
GTTCACATTAAGAAGAAGGAGCACTGAAACAATGATTTAAGTATGGTAATCTAGTGGACCACCAATAAAAAGCCCATTAA
TTCATAGGCCCAATATTAACAACCTGCGTTTGGAACAAACTCACTTCAACTACAAAACTCGACCCTTTGAAATAAGAAGA
AGAAATCTCGGTGAGTTTTT
>AT1G80740 | chr1:30341894-30342393 FORWARD LENGTH=500
ACTCATCAACCTACTACCTCTTGCGAAAATTAAGAAAAAGAAGAATGACTTTTAGTCCCGAGAATCATGTACTACACTAA
TACCTCATCAACGTCGAACACGGCATAACTTTCTATGGGCCCTTATATTAGGCCCATTAAGATCAATAGAATGAGGTAAA
AATCGAAATAACCCAAAATAACGAGGAGCTAAAGGTAATTAGAGATGCGCTCGGAGTTGAGATTCTCCCGCTCACTCCAA
AAGATATCCAAAACTTGGAAATTAATTTTATTTCCTCTTTAATTTCTCCATAATTCGAAAAATTGATTTTATTTCCTAAA
GTTTTCTCATTAATTGTTTGTTACACTCCACAACGCTTTTTTTATTTTCTCCATAATTTGGAATTGATTTTATTTCCTAA
AATTTAACATTAATATATTTGCTCCACTAGTCACGACTAGTACATATAGACCTCGTCTCTGCAACGCTTCATCTTTTACT
TGCTCGTCTTCTCTGCGAAA
>AT1G80780 | chr1:30357615-30358114 FORWARD LENGTH=500
ATGAAACTTACCAGAAATATTTAATGTGGAAAGAAAGCAAGAGTGTGTTTTGAGTGGTCTGTTTCTCTACATGGCTCTGC
AGCTAAAGAACAAAGTGAAGGAAGTACTGAGTAGTGAGATGGAGAAGATCCAAAGTGGAGAGAAAACTGATCAAAGTGTT
GCTACTTGCTAGTGCTTAGCTAGAGATTTTTTGCCCATTTTAGCATTTTGACATTAATGTCTCATTTGTTTTTAATATAC
TTAAATAGGATTAAAATCTTAATGCATTATATATACATAGCTATTTCTCTCCTCCCTTGTTAGTAGTGGATTTGGTACGC
ATATATATATATACATATATAAGTTTTAGCAATAATGCAGGATTAGATTGTTTTTAAAAAAAGAGAAAAATGTTGCCAAA
GGAAAATTGTGACGCACAAAAAAAGGAACGATCCTGAAATTGTCAGAAGTAGACAGAAACAAGAAAACTTGTGGAGAACA
ATAAAATATCGGATTCAGAA
>AT1G01725 | chr1:270776-271275 REVERSE LENGTH=500
GGCGAAGATCTTTGACAAGGAGACGCATCTTGTAGTAGTTGGAGCTCTCGATCTGAAGATTCGCTTCCAGCGCTCGCTTT
CTTCCCCTGGACGACGGATCTGTGGTAACTGTCGACGGAGGCGCAGTCATCTGAGCTGGCTGAGCAGGCGAAGGTAACTC
AGCTGATCTCTGATCTGCAGATGTAGGAAGCGGAGGAGCTTGTGCTGGAAGAGATGAAGTAGCAGCAGGAGGAGGTTCGG
TGACTCGAGTCGCCGGAGAGGTCGATTTCTCCATTTTCAATTTTCAAAGGTTTTCAACCGCCGAAAGAGATCGCCATAAA
TCAACGCAGCGGGGATCTTAAAAACGACGCCGTGAGGACTTGATGAGATGTTTGGGCCTTTCTGGGCCCATATTTGAAGT
GAACGAAAACGGCATGAATTTTCTTACACAAATCGGATTGTGTGTCGTTTTACCAATAAAAAAACGTATAACATCATCAT
TGTGTCACTTGAAAAAAACC
>AT1G01710 | chr1:262328-262827 FORWARD LENGTH=500
AAAATTAATACTGATTCAAATTGAAACATAGACTAGAAACGAAAAATAACAGCTTTCAGGAGTTGGTAACAATTTAATTA
ACCACTGAGTGATAATCGAACAAGACGAAAACCCGTCCGGAGTGGTTACTATAACTTGCATATAGTAACCATTGGTTTTA
AACAAGCAAATTAAACGAAAAGAAAAATAAATACTGATTCAAATAGAAACATTAGACTAGAAACGAATTAAAATAACAGC
TGACTGAGATTCTGTTATTATCGTCTCTTCTCATGGGCCATTTAGAAATTTACTTAGTTCGGATTTATTTTAAGGCCTTA
AAGCCATTAATGGGCCTTGAGGTTGTAGGATTTGTTTATTGCTTTTTGTTTCATCTCAAGAATTAAATTACATCACACCA
ATATTATTTGTATATTTCTTCATTTATTAATACTAATTATTATTATTTTATTTATAACACGTGAGAGAAATAAAAATCGA
ACCGAGTCCACGTATTCTTC
>AT1G01680 | chr1:248368-248867 REVERSE LENGTH=500
AACCAAATACAGTATGTTTTCTTTTTAATATCTTCACATTCCTTTTTTTTAATTACATATACTAATTGCCAAACACACAA
AAAATAAAAAAAGTGGTATCTTTTAAAATCATACTATTAGAACTAAAACCTGCAGTGAAGTCAACATTTATAAAAACAAA
CTTGATGTATACGTGTACACCAAAACATCTCCCGAAACCAATAATTTCCGACAATATTCTCAGAAACTTAATGTCCAAGT
GTTAAGGAATTAATTAACACTAGTATTCCCGGAAACTTAATATACAAGTGTAAAGTTCAACTGCTCGGTCGAATTAAATA
ATATATGACCGAGACCCTCACAAGCCATTGACCTGAGAAAATAACACGTAAATGGTCCGAAACCTCCTTGCAATTTTGTT
GCAAAGGGATAAGAAAAGAGATATACTGTATTTATTACCTTGATGTCCCTCTCCCACTATATATCATGCATTTCTAATAG
TTCCATAACTCCATACCTTT
>AT1G01690 | chr1:248641-249140 FORWARD LENGTH=500
GTTTCTGAGAATATTGTCGGAAATTATTGGTTTCGGGAGATGTTTTGGTGTACACGTATACATCAAGTTTGTTTTTATAA
ATGTTGACTTCACTGCAGGTTTTAGTTCTAATAGTATGATTTTAAAAGATACCACTTTTTTTATTTTTTGTGTGTTTGGC
AATTAGTATATGTAATTAAAAAAAAGGAATGTGAAGATATTAAAAAGAAAACATACTGTATTTGGTTCTTAACGGTTTGT
GTGATGCATTTTTTAATGTTGTGTTGCATTCAGTATAAATCGTTTTCATTGTCACTTTCATCTAGAAATTATTGGGTTTG
CATTCAGTATGGGCCATTTATACACAGCTAATGGGCTTTATGGGCCTCTAAAATCGTCCCTTCCCCGCTATATTCATTGC
ACAAGAGCAAAAACTTAAAACAAAAATAAAAATAATTTCCCACTTTTCGTTCCTCTCAGTCAGTCGCTCTATCTCTGGAT
CTTTTCAAAATTCAAAATTC
>AT1G01700 | chr1:261475-261974 REVERSE LENGTH=500
AATTCAAAGACAAATTTGCAGAAGCTTTAAAGCCTTAAAGGTAAATAAAATAAAGACCGTTGCTTTTTTCTTCTTCCTTA
ATATCGTTTTTCAAAATTTCAAGTTTCAGACTTTCATGTATCTTGATCGACATAAGCGAAATGTTTGTTATAGTAATAAA
ATAAATCTTCGTGAAAGTTTCGATAAATAATGTTGTGATTACTTCATTTCTTTCTTTTCGTTTCTTTATGTTTTGTTTTG
CTTTTTGATTTTGGCACGCCTAACGGTCTCTGCTTTTGGCCAAAAAAAAACAAAACAATTCTTCTACTTTACTGCTATCT
GGTCCTCAAAATTTCACTATCCAAGAATCAAAAATAATTCCCGATTCTAATTGTCGGATTTAGATTCATATTCTAAAGTT
TTCCTGATACATCACAACGAAAGTTCTAAGCTTTATTTCTTTTATTAAAACAAGAGATCAACAAAAGCAGAGGAATTTTC
AAAAACAGAACATTGAGAAG
>AT1G01720 | chr1:267830-268329 FORWARD LENGTH=500
AACTTAAAACCATAAAACCAATTGATATAAGAGCTTTTCTAGCAAAAACTTAAAAATATAATTAACACCGTCGAAAATGG
TGGAGGCTACTAGAGCGAGATATAAACTTTATCACCGTTTAATCGTGTGGGATTTTGAAATGATATGAACCTATTGCAAA
AAGACAAAAAAAAAATATAAACGGAGGAACTAGGCAGTGGGACCGGAGATCCACCGACCGGAAACGAAGAATCCATAGTA
AGATAGAGCCCAGGGGTTCGGTCGTATCGGACCGGTCGGATTTGGATTCTAACGACAAGTGAGTGGACCCCCAGAAACGA
CAGACGTAAGCAATGACAACATCAAACTCATCGCCACGTCAGCAACGGAGTTCTACTTGCGAAACGTGTCCCGGCAGCGT
CATCCACCCACGTGTGTTCTAGAAGCTCTTCTCCTCCTCCGTATCTCGACACGTGTCCACTCCCTCTCCTTATATAATTG
ACTTTTCTCTCATTCTTTCC
>AT1G51390 | chr1:19049844-19050343 FORWARD LENGTH=500
TGGTCGTTTTGGTCGTGAAGGTGTTGCCATTAACTTTGTAAAATCTTCGGATATGAAAGATCTTAAGGATATTGAGCGAC
ATTACGGTACTAAAATCCGCGAGATGCCAGCTGATCTTGTCTAAAGATGTTGTTTCCTTGAAGCTGAAGTTATAGAATCG
GTTTTGAAAGAAGTTTTGTTCTTCAACTATCCATTGGTTTAGACTTAGGCACAAGCTCTTTGAAAATGTATACCTCACTT
CAGTCATTTCTTTTGTACCAACCAAAATAATATTATTGTAGCTATTTTATTTTCTGAAAATCAACAAATTGTGTTTGGCT
AAAGGCTTCGTGATGAATCCAAAATTGTTCTCATTTAGAAATTGTATGATGCTTTGGTTTGATGGAATTTATCGATGTAG
TAAGAAATTTTGGTTCGGTTAAATCCGGTTAAAGTAATTGACGGTAACGGTAACGGCAATTGACGGTAGATATATACACG
GCCACGGCGTCTCCGTATAC
>AT1G80790 | chr1:30359223-30359722 FORWARD LENGTH=500
GTTTACTCACGTCTTGTACTTTCAGAAAGCTCAAGGAGAATTTCTTCGTTGGTCCGTTGCACAAATATTCTGGTGTTTTG
TATGGATTAGGTGTTGAAAATGGTCAGGTTGCTATCTAGCAAAAAATTAAATAAAAAATTTCCTGAAAACTATTTTCTCT
CTTTTTCCATTATAAGAATGCATCATCAGACACTTATAACTCCACAAAATGTAGGATCTAAATTCAAAATAATTTAATGA
AACATGAAAATGAAGAGGTATGATCACAATTGTCTGAAAGTTGAACTGTTTTGTGTCTGAAAATAAAGAGGCGAATGGGA
AAAATGTTAGTTACCGTATGGATATGGTTGCGTGGGCCTAATATAAGGCCCACTGTTGCTATTGGATAGGGCCATTAAAT
TGCAATCAGCGTTTAGTTGGTATTATTGAATCTCAAGCCTCTTCTTCGCGCAAGCTTCGGTCATCATCATCTGAGGTTAG
TGACTTGACACTCTTCTTCT
>AT1G80800 | chr1:30363513-30364012 FORWARD LENGTH=500
CGTTTCGAGTTTCTATGCGATTGTTGAACTTGTTGTGAAATCGCAGATAAATCGAATTTCTTACTCATCCGAAACGCCTT
CAAATAGGAAACATGTTTTTCTTGTTTTCTTGGATCATTGCTCTCAATTTCTAGTTCTGAATCTGCTGAATTGGCTATGG
ATTAGGGATTTTCATTTCTACTTGTTATATTTTATATGCATTTGTTAATTCATCTATCTTAAGGTTCTCTTTGTCTTGTT
TGCTAATTTTGTTAGTGACTGCTCTTCTTGTGTTTATATAATGTTCACAATGCAAATCGGTTCCTTGTTCTATCTACTAA
ATAAAAGTTCATGTTTTATTTGCACTGTGACTTTGGCCTTTCTGTTCTAATGACTAATGAGTCCTAGAATTTGCTGTTTG
AAGCGATGAGGCTGCTCCTGTTGTTCCTCCTGCTGCTGAGGCAGCTGCTATTCCGGAAGTCATCTGCTCATGGTGGCTGA
AGACTGTAACCAACCTGATT
>AT1G51440 | chr1:19070413-19070912 FORWARD LENGTH=500
ACTGTACTAATTATTACCCATCCACGATCCCTTAATAAAATTTTGCACCTTAACAAAGAAAAATCATTACATTCTCAAAC
TCATCATTATGATGTACCACTAGCTAAATAAAGCTTAAAATCCCAACCCTATAGATATCTTTCTCCCTTATTAGGATCAC
TTGAATAGATTCTTACTTCGCAATACAAAGTGGAATATTTCTCTGTTTCTTGAGTTGGTCTATTCACATATTTAATACAT
GTTAAAAGATGTGTGGCCATATTGTACAAGAAGGAATTGAGAACTCCATTAAAGGAGAAGAAAGAAACATCCATTAAGTG
TATGTCTCTCTCTTCTTCACCGACCCCATTAAATACACAACAATAAGGAGAGGCACTTATACCAAACTCATCATCAATCT
TTGTAACCCAACCAAATCATGATCATCCACACAAAAAAAACAAAGCAAATTTAATCGAAAGTCATATGCATACATATATA
CTCACTTGCTCTCTGATTTT
>AT1G24470 | chr1:8673556-8674055 FORWARD LENGTH=500
ATGAAAATAGTAGGCAAAACATAAGCAAAACAAATTTTGGTCAAAAATAGAAATTTAAGGTTCAAAGTTGAGATAAATAA
ATGATTATTGATATAGAAACTAAACTACACACAAAACTGTACGTAATAATACAAAATATTACAAAAACATTCAAATTTAA
TGGTATATAGCCGTATTACTTAGATGGCAATTGTGTAATGAATGAGATCATAATCTTCCTTAAGACGGCGTTACCCAACC
TACCAGTCTCCCTAAAGATCATAATCTTCCTTAAGACGATCACTTATCCTATATAGTACATGTTGATTTGACCTTTTCTT
GTAAGCTATAATATATTGTAAAACACATTTTGTATAAAGAAAATTAAGATTGAGCAAGGAAAATAATCTCTCTCTCTCAA
CTCTAGTTTTCCTACTTAAAGAGTTAGTTCCAAACCAAAATGTCATGACAAATAATCAGCTAACAAATATAGGAAAAAAG
AAAGAAAGAGAAAGCAGAAC
>AT1G24480 | chr1:8677160-8677659 REVERSE LENGTH=500
TCTAAGATCATAACAAATGTATTTTTATTTGAGATGTTTGAACCAAGCTAGTATATTGTTTACAGAAGAATTTTCCAAAA
TCTCCGAGTACATTTAGAACATATAACTAAATAAGATACTCATAGGTATCAAATACCAATTGAAAATGAAGAAATCGGAA
ATGATCACCTTCCCACTTCACAGTTTACACTATAATATGGTAATCTCTAGCAGATGAGCTGCATGCTACTTAAGCAAATC
GACGGTTAAGATTAAAAGCTGCCTTTACACGCACTTTCTCAATCCTCATTGTAATTATTCATTTTATTTCTCTTAAGTGT
TAAACTAATAACCTTAACATAATTAATCATTACTATTGGGAACGTGTCGTGTAAACATTAGCTGAGATATTCTCAATTTG
CCTTGCCTTTTAGTACACCTTTTTCTTCCCTCCATTTTCATGCACCTGTAGAGAGAGAGAGAGAGAAAGATTTGTGTATG
CAAATTTCTCATTCGAGGAA
>AT1G51430 | chr1:19067741-19068240 FORWARD LENGTH=500
ATCATATGAATTTTTCATTCTTGGAATTAAACGAATGACCCAGACACTCAATGATACACCAAAAGATATATGTCATGTAC
TAATATGTTTTGTTATGTAGTTTTTACAAACAGTTACAGCAGTTTTGGCTACACGGACGCTGATAATGTCACGTACAAGT
TAACCGAAAAAAACTTCAACTGAGCAATATAAATTAGACCCCAGACTATATATCTTGAATTGGTCTTGATCATCCAAAAA
GTACTTGCTAAAATAAAAATACGAAGTAGAGTAAATAACACATGTAATTCAATAAAAATTGAGATCTAGAGATCCTGAAT
ACTCTCGAGATTGGAAGGGAAGAAAAAATGAAAACAGTACTATTGTATTAGGATTGAAGGGTCCATGGCCTACCAAATTG
AACAAAAATTAAGATTCAATTCGGTTCACTTAGACCATGTACATAGGTAATTTATTTTGGGTATTAGTAGCCTAAAAATT
ATATTTTAATGGATCAAACC
>AT1G51420 | chr1:19066705-19067204 REVERSE LENGTH=500
ACGTTGAAATTGAAATTAGAGGAAAAAGTTTTATGTAATAAAACGAATATGTCATAATTGTCATATTGTAAATATATACT
ATTATTTAATTAATTAAATAAGTACAACAACGTGGAAAAATTGACAACATAAGTCATAAACAAAATAATATTTCGTGGAA
AAAAATAAAATAAAATAAAAAAAGTTTAAATTAATATGAGGAAAAAATTGACTTGTTCTTCCCCCGCTCTGCTCGCTGCG
TTAGCACTCTTGCTCTCTCAAATTCATTCTCATCACAAACCAATTCTTGCTTTCGCATTCCTCAGGTTTTTCTCAATCTC
AAATACCCTTTACCTCTAGATCTTATCGTCAAAGTTTCCTCCTTTTACGAATCCAAATCTGCTGTGATCTTTAGGTCAAA
GGAACCCATTTTTTGAATCGTTTCCTTCGATTTGATATTAAAAAAAACTTATCTTTATGACTCCAATGATCTAAAGTTTA
TCTAATCTTAGATTGTAATG
>AT1G51410 | chr1:19059385-19059884 FORWARD LENGTH=500
AACAAATTGCCATCAGAGTCAGAGAAAAGGGTATTGATTTGTCGGTTAAAAGAAAACCGACATAGCAACAATGGAGATTG
GTCCAAGTACAGTGAAGGAAGAACAACAAAACCGTCGAGCTCGAGACCGCCTTTGAGGGAAGTTAAGAACAGTTCAGTCA
TAGCAAGGCAGAGAAACTCCAATATCATGAAAATGTAACCTTATTTTTTCTGACAAAAACCGGTTTTTGTTTCTCTGGTT
AATAAATTTACGAATTGAGTTCAAGTATTGGTTTTTTGTTAATGAATAAACGTACGGACGAGAGAATAAGAGGAGTCAGA
GTCACACACTTGGTTGAGAAATGTCCCGTTGGAAAACTCTAACGAACTCTCCTAAAAATGGCGCGCTTGAAACCCAAAAA
CAGAACAGGAAAAATAAAAAGGCAGAGAGGCTAAGAATATCTAAGTTTTGAAGAATTCAAACACAGAAAGAAAAAGAGAG
AAAATAAATCTGAAAGAAGA
>AT1G80830 | chr1:30375697-30376196 REVERSE LENGTH=500
AATAATCCTATTTATCTTAAAATAATATGAATTTCCACGATATTTCGACTTACCTACCCTACATTTTTTTCTTGGCCTGG
ATCATAACTTTGATAAAACAACTGAGAAAGAAAAGAACATGCATGTTGAGACAAAAAGAGTATATAAATATTGTCTTTAG
TGTACTTTGAGGAGGACCCAATAAAAAAAAACACTTGGTTTGAACTTGCTTTTTCAGAGATCTCTCACTTTTTCGTTTTT
TCTGCTACACACACTTTTTTTTTTTTGCAACACATTTTGTTTCTGCTACACACACTTCTATCACTCTGTTTTTATTTTCC
TCAGAGTCCGAGGTACGTACAAAAAAACAGAACCACCATTTTTTTTTTTTTATTATTTATCTAAGAAGAATCTTCAATAA
AATGCACCTATAAATTAACTTATCCCCGAGTAAGAAGAATAAAAGAAAAAAAAAATAACTTATCGAAAAAGTCGCATCCA
TTATATGTATATATATCGTT
>AT1G51400 | chr1:19052583-19053082 REVERSE LENGTH=500
AAAAAAAAAGAGAAGAAAGAAGAAGAACGATGAAGAAGAAGAAGCATGAAGAAGAAGAAAAACTCAAGGGCAAATTCGTC
AATTCAAATACATGAAAATACCTATTCTTGTAAGTCAAATAGACAAGTGCCTAATTTCAAATTTTTTGTCTAAAAAGATC
CTATTTTAGCAATAACCCCTTTTTATATTGTTTTGAAAATGGAATAATAGCACCTACCTAATTTAATTCTATTAGTTTCT
GTTTGGGCCAGAAAAAGGTCGTGACCACTGACTGACTAAAGTGACTACTCGTCCGTTTTGGCTTTCGAAGAAGTGAATTG
GGCTTTTGACCTTTTTTGCCCAAGAATCAAGAATGGACCTAGTTCTTCCGGACACTACAAGAAAGAAAGCTTCTAGTGTT
CATTTTGTTTGGAAAATAAGGATAGCACAGAGACACGTGGCAAAAACCCATTTGCTATAAATTCATATTTTGGATAAGGA
ACTGGATCATCCCCAACTTT
>AT1G51480 | chr1:19094307-19094806 REVERSE LENGTH=500
TTTTGCGTTTCTTGATGGAGCTTTTCAGCGGGTAATTAATATGATGATGGTTGATTAACTTGGAGGGGTTTATATATAAG
GGGTTTGACGTAACAGAAGTACAACAAAGCAAAGGTAATGTTGAATTCTAAGAATATCCATTGACAAATCTTTCACAAAG
CCGTTGAATTCTTAAAGATGTCCGGATTTACGGGTAATTGAGATAATTACCTCTTTTGGTTTTTATTGGTTTATCCAAAA
AAAAAAAAAATGATTATCCACAACAAAGCAAAGTTTCGATTTATAGAACCGTTGTAACATCAATCCTAATAAAATAGAAA
TCCCAAATATGAAAGAAAACACACAAACAAAAGAAAAGAAAACTCAAACACCAACATAAAAGATAAATCCTATTGGAGAT
TAAGGTGGAGAGGAAGGCAAAACAAAATCTTAAAGAATGAGAGAGAATATTGAAGTGATGAAGATGAAATAAGAAACTCG
AAACCAGAGATGACAATGGA
>AT1G80810 | chr1:30364787-30365286 FORWARD LENGTH=500
TTCATTCTTCTTCTTCTTCTTCTCAAGTTTCAACTTTTATTATTCCACCGAATCTGTGCATATGGCTAAACAAAATGAAG
AACAATTATGGAAACAGATTTATGATTCAACACAATGTAGATGTTCATTAAGAAGAAAAAATAAAAACCTAAATATTGAA
TGGATACCAGTTGCCTTTTTTACCTTTTGGAGATGATTCTAATTTTGTAATTAGTAACTCATATATAAATTGATATTTTT
TGCATGTTTAACTACACCGCTTAACCTCAGAATCACCCGAAAGCTCTCTCCTTTTTCTTGCTCTGACCTTGAGGATTTCA
AGCGTTGCCTAGAGGATTTGATTACGTTTTGTTAGGGTTTTGAAGTTTGAGAGATTGTTTGGGGAAGAAGAAGAAATGAC
TGCTATTGTTGGATTTGACCAGCTTTCGAAAGCACTCATCGATGCTGGAACGAATCTTCTTAGCCCTCCTTCTTCTACTG
ACGACCTTCTTACTCTTCTC
>AT1G51405 | chr1:19057280-19057779 FORWARD LENGTH=500
AAATAAGAAAAGAGACACCCACTAGTCACTATGTATTAATTAATGGATATCGTAAAAAAGATCCAATGAGGTAAATGGCA
GAGTCGTAATAAAAGAGGGAAGCAGCGGTTTCATCACGAACTTAACACAAGACAGCTTTTATTTGAAAATGGCTCCACTT
CACGAGGCTTCTCTTTCTCCATTATCTCTCTCTCTCGCCGTAGGCTTTACTCGAGAACCAGACCCAAAGATCACACCATT
ATATATAATATACACATTGGATTATAAAAAAGCACAATCTTTGAATGATTTCTCCAAGGTTGTCTCTTTTCTTCTCTGCT
TTCGAGTGATTCTATTTTCCAACGGTAACAAAAGGGTTCTTCTTTTTTCAAAATCCGACAGAGAAAGATCAGAGCTTTCT
TCTTCTTCTGACAATCATCATCATCAGATATAGAGACAAAGACAACGACTAAGAAAGAGACTTTCTCTGCTTTATTTGTT
AAAGTCGGCGGTGAATAGTA
>AT1G80820 | chr1:30370072-30370571 FORWARD LENGTH=500
ATTAAGTTCTTCTAGAACTCCATATACATATTTGGTTTATAAACTTATTAATTAGTTAGGAATTTTTTATTTTTGTTGAT
CTTAAAATTCATTTAGTAATTTCGTATTCGAAGTGTTATAACTTAAAAAAAAACATTAAGGTTCCATATGGCAAAAATAA
AATAATGTAAAAGTCCGATTCACAAACACCTTTAATTGACCATTTTGTTTGGCTTTTTAATGCATTTACACTTATCACCT
AAAACTTTGAAACTAATGTACTTCTCTAGTACTGTTCTAAGATAAACTTAGTAAAATATCTTTCACAATAAATTCTTCAT
TTACCAAACCCACACTCTTTCAATATATCAGAACAAAAATATACTAATCTAAAGTTTTTCAGTTTGTTCTTTTGAAAAAG
AAAAGAATTATCATAAGTTGACTCACCAACTCTTTACCATGGTTAAGTAACTTGTTTTGAAGTCTCTATATATACAAATC
ACTAACGACACATCATAACA
>AT1G51680 | chr1:19161553-19162052 REVERSE LENGTH=500
ATCGCTTATATGGTAAAAATTGGAAAAACATACAAATCATTACTTTATTTAATTAAATCATGTGAAGAAACATATTCAAT
TACGGTAATACGTTATCAAAACATTTTTTTTTACATTAATTGTTACATTTTTTTTTTTTGCAAATATTCTTAAATAACCA
TTCTTTTTTTATTTACTATAATTAACATAAAAATAAATAAAATATAACATTTCAACAAAGAAATTTGCTTATGAAAAATA
CAAAATCCAGTTAATTTTTCAGAAAAATACAAATTTGCTTATAAATATATTACCACTAGTTTATGTGATTTTAAAAGAAA
GAAATGCAGCTTACCAAACGCAACGTGAAAATTTGAGAAACCCATACTCAAAAAAGATTAAATGACAAAATCACCCTCAG
CAAAATCATGAAACAACAACACTAACATTTTCACCAACCCCACCGTCTACTCCGGTGAATTGTCTATATGAACTCCTCCG
ATACAACTCCTGTTTCCTTC
>AT1G80900 | chr1:30400341-30400840 REVERSE LENGTH=500
AGAAAATTTTAGAAGCAAAACTTGGTGGTGAGAGGAAACCAGGTAAACGGGTCACCGGGTTAGGATCTAAAATGGACTCG
GGTCGTAGAGGATCTTCAGATTCTCATCGGCTTACGTCATCCATTGTCTTCTCCAATGATCCCTTATTTTTACTTTTTCT
AATCGCACGTTGTTGTCACCTATACTCGAATAATTTTTGATTTCGTCTCCTCAATCTATGAATAATTCCTAAACCGGTTA
TAACATTTCAGATTTCACATATCATTCTCTCATTTAGTCGTCACGCTTGGATCAAATAATTGAATACTAATTGAATTGAT
GCATTAAATTATTGAACAAACATTAATGAAATAGATAGCTAGAGCATTTTATAATGAAAGTTGCGTTAAACCGGTAAATT
TGAGTCTCAACCAATATAAATTAGTTAAGAATCGGTTTGCATTACTCACTACATGTAATTTGATTTCGTCTACAAAGTAC
CAAAACGCAAAAAAGGTTCT
>AT1G80910 | chr1:30400234-30400733 FORWARD LENGTH=500
CCGACAAAGTAACCCTAAAATCTAAATTCGAAAGGATTGCGGAAGTGACTTGGCCGGATTCCGTCTTCTAGTTTGGTTTG
AGTGAATGCGAAGAAGAAGCAAAAGTTAGAACCTTTTTTGCGTTTTGGTACTTTGTAGACGAAATCAAATTACATGTAGT
GAGTAATGCAAACCGATTCTTAACTAATTTATATTGGTTGAGACTCAAATTTACCGGTTTAACGCAACTTTCATTATAAA
ATGCTCTAGCTATCTATTTCATTAATGTTTGTTCAATAATTTAATGCATCAATTCAATTAGTATTCAATTATTTGATCCA
AGCGTGACGACTAAATGAGAGAATGATATGTGAAATCTGAAATGTTATAACCGGTTTAGGAATTATTCATAGATTGAGGA
GACGAAATCAAAAATTATTCGAGTATAGGTGACAACAACGTGCGATTAGAAAAAGTAAAAATAAGGGATCATTGGAGAAG
ACAATGGATGACGTAAGCCG
>AT1G51590 | chr1:19132319-19132818 REVERSE LENGTH=500
CCAATTCCACAAACTCACTTATAATTTCAACAAACAAAATAAACCCTAAGAAACAAAAGCAAATCCTGAAACAAAGCGAC
ATCCAAAACCATTGAAATATAGGTTCCTCATTACGACACACGAAACCAATATAAGAGTTAAGATGATGTTACCTGTTCGT
GGGGAGCAACACCAAAAAGAGAAGAATGAAAGATGTTCGAAAGACCCAAACGAGAAACACCAAATAACACGACGGAAACG
ATGAAGATGACAATTGAACCGATGGATAACGCCACAAATAGAAGAACAGAGACAAACCAAACCCACCAGAACACCAACGA
GACGAAAATGGAAACCAGATAGAAAGAGAAATCGAAGAAAGAGACGAACCAGTGGGGGCTAAAGAGACTCGATTGATTAT
TTTATCATCAAAAGAATAAATAAGCAAAAGTGCCGGAGATATAAATAAATACTTTTCTTTTGGTTTTTGGGTAAAGTTTC
GTTTTTTAATTCTTTCTTCG
>AT1G51600 | chr1:19131721-19132220 FORWARD LENGTH=500
GGTTACATAGCTTCTTATAAACGAATACATGAATTGAGTCCAGAAGATATTAATTACAGCTCTTTTCTAGTAAATAAAAC
ACCAACTGTCTTACTTATAGACCTTGAGCTATGAAGGCAATCAAACCATTCCAGGCCTAAACCATATAACCTACTTCACC
AAAATTCGAATTGGCCTACCAATAAGCTATGATACAAGAACTATCTCCTACTCCTAGGCAGAGTCTAACCAGATTTCATT
AGACAAAACATACCTCATGTTCTCGGGCAAGATTAATACGATCCCAGACAAGCATAGAAACAGAGACGAAGACAATGAAA
AGCAAAGCCAAACGTCTCGGTCTTCTAAGATAATACGCAGGATTCAAATATTTCCATATCCCATAACCACTAATCGATCT
ACTTCTCGCCATCTCTCTTCTCAACCCACTCAACAAAAACAGAGACCAATTGAGAAATCAGTGTCCATGAAACAGAGCAA
GACAAAAGTTAAAAGCTTTT
>AT1G24706 | chr1:8741440-8741939 FORWARD LENGTH=500
AGGAGAAGATGACTGTAAGTTGGATCAACTTTTCAATTGCTTATGGATCTTTTCTGACTTTCTTTGATCGTTTTTTTGTC
CCGAGTAGTTAACGATTCTGGTTGAAAACGGGAATGGAGCGAAGAACGCTGAGAAATTTTTTAGGTTTTGGTTTCCATAT
TTTAGTTAATTTGGTATGTTACTAGCTAGTACTTGTACTCGTTGCTTTCTATTTGTTTATATCTGTTAGGACCAAAAGAT
GTAATTAACATTTTTAATTCGATATTTGCCTAATTGCCTTGTTAGTAGTATCGTGGTGGACTCAAAGATCATCTGAGCCC
ATGGGCTTGTTCAATAACAACCAATTCATAGTTTCACGCCCATTCAAAACAAAATCATACGACTTAACCGGACCCGGTTT
TGTATTGAAATTGTATACAACATAATTTGCTGAAACAAAAGACGACAGAAAAACAAAATCGGTAAGTAGTAGAAAAAGGA
AAAGAATAGTCCCCTCTTCT
>AT1G32505 | chr1:11752754-11753253 FORWARD LENGTH=500
ATCTTCTTTCTTTTTTGATTAAATTATTGAGTTAAAGATGAACCCAGGAACAAACATTAATTGCTAACGTACATTGATGC
TCAAGAAGTGTTGATCTTGTTTATTCACGAAGTTTGGAACCAATATAAGCATTATCGTATAAGTAATGAAGTTTTAAAGA
ATTTTTTTGCTATAACACACTATGATCTTCAGTATGTTCGAAATCAACTTTGTTTTTTATATAGAAACCCAGAAATTTTT
ATTTCCAATTTTGTTGGTTGAAAATTCTAAATGTATAAATATTTATGTTTATAAGTGTGTATATCAAAATTCTATTTGTT
TTTGTAGATATAATCATGTTTTCAGTTGCATTTAATGAGTTTTTCCTGAATTTATGATGCACTTGGGTAATGGATATTTC
CGTATTTACTATGGTCGGTGAGTGGAGATGCAAAGAAGAAAAATGAAAATTTGAATCAAAGGAAGACATGTTTCGTCACT
GTGTACGTGTTAAGGAAAAC
>AT1G24735 | chr1:8757364-8757863 FORWARD LENGTH=500
TAAGAGACTCATCAAAATATTAAATGTTTCTTTAGTTTTGTTTGGTTTGGGATTTGAATTGTCGAATGCTTGTTGCGATA
CCTTTATTTTTTTCTCAAGTTCTGCTCCAACCATGCCATATATATGTCACGCTAGCAACTGTCATACAGTCCATATTTTC
AATCACCGATTTCAATTTTCTAGTGTAAATCTCATTATTTGTTTTTGGAAAATTAGTGGTGTATGAAAAGACTTCTTATT
TTAAAAGGAAAAATAATAATTTGATTACCTAAATCATAAAAATACACTTATTTTCATAACTCATCATGAAAAAACTTTAC
AATTAGAGTTTGAGTTGAAGCGGTTGTAGAAAATGTAATATACTACAACGTCATGATTCTTAATATCATACGACACATTT
TTTTAATAGTAAACCGATCGTCGGCGGTGGTTTAGGCTTCCATCATAAAAAAAAAAAAACGAAAGATGTATACACTTGTC
GAGCTGTTAATATCATTACT
>AT1G51580 | chr1:19125083-19125582 FORWARD LENGTH=500
AGTGAAAAACATTTTCTTCATAATCATGAAATTTGATTTGAAAAGGACTACACAATATAAATTTTTATTTCTTTCTCTCC
TTTTTTAAGTACGAAAATATGAATAGAACTTTTATTTCAAATAATACTCAAAAGTCTCACATACTATGGCAATTCTCAAA
AATACCTAAATTGAGTATTATTGTTCCACAAATACTGTCACTAGTTTTTTTCTCAAAACATACCACAAAACAAAAACTAG
ATTTTAAACTTTCAAAACTAAATCCTAAACCGTAAAAATAAACTCTAAATCCTAACAACAAATTCTAAACTCAAAAGTTT
AAATTATAAACCTTGAAAAATTAATTTTGGTGTTTGTAATAAATTTGGAACAAAATTTTTGTTGTAGTATTTTCGAAAAA
ATAAACTCATTAAAATATTTTTGGAAAAGAGAAAAAACATAGTTTAGTGGTATTTTATAAAACAGATTTTAAAACATTTA
AGAGCCTTTGAGTTAAACTC
>AT1G80990 | chr1:30423921-30424420 FORWARD LENGTH=500
TGCAAGTAGATCCGAAGTGTTTGCTTTGTGCTACTGCAGATGAAAGTCGTGATCGTCTCCTTTTTGACTGCCCTTTTAGT
TGGACGATTTGGAATCTCATCGCTCGTCGTTGCTCAATCACTCCACTACGATCCTGGTCGGCAACGATACACGGTCTAAC
TATGTTCAATTACAACTATTGGTTATAGTTTTGGTTCAAGTTTCGTAATAGCTTTTTATTTTTGTATTTTGGGCTTCCAA
AACTGGGCTTTTAGCTCTTTAAAACATTTTTTTTTAAACTTTAAATTGAATTATCATTTAACAAAAATAAATAAAAACAA
ATTGGGCCTTGACCCATTCTCAAATTGGGCGTAACACACACGTGAACGTATATAAATACAGAGGCAGTGGCTTTTCTGGC
CATTCCGCTTTCGCCATTTTTTTTGCATTTCTCTCAAATTCATTCAAGAATCCCTCTGTTAATCTTAGAATCCCTCTTTT
AATCTCAGGCTCTGCAAGGT
>AT1G51560 | chr1:19121939-19122438 REVERSE LENGTH=500
CCGAGGCTCAGGTACAAGCTCCCATCAGTTCCACTTAACTTCTTCAGGAGGCTTCCAGCAAGAACTGATTGCATGCTCTG
AGTTACTTAAGATTTCTCCATTTCAAGAAAGACTCCTCTGTTCTAGTTTGTTATCGTTTTGAAGTCCTTACCTCTTCTTT
GTGATGTTGGATGATCATGTTTTTTTCTGTTTGACATTATTTATGTTTATGTCCTTTTGAAAACTTTCTTTGGAAAGTGG
TAACTAGTAAGATAAGTTTGTGTTTTTGGATTCTCTTCTGTTTAGCCTCTCTCTCTCTCTCTCTCTCTTTAAGTCGAGGA
GATGCCAAGAGGAAGAAGATAAATGCGGAAAGTATATTTTATAATGTAACCAAAATTTCAGTAAACCGTACCAAACCAAC
TTAACTTCGGTTTAGTGTACGTAGTGGCTAAATTTCTCGAACCAAACCGAAAAACCAATTGTTCAAGCCTATTGAAAATC
ATTCAGACAATTTTTGCAGG
>AT1G80980 | chr1:30424088-30424587 REVERSE LENGTH=500
TCTTCGTTTCCCTCTTCTGCGATTTCACTTTGTTCCTTTTTCTCTTCTGAGGTTTCACTAGCTTCTTTCACGCTTCTTGA
AAGAACTTTATCAATTTTCTCCTTTAAAGACTCCTTCAGGGACTTAATTTCTGCCGTCAACCTCTCAAAGTCACTCAATC
TATCCATACCTTGCAGAGCCTGAGATTAAAAGAGGGATTCTAAGATTAACAGAGGGATTCTTGAATGAATTTGAGAGAAA
TGCAAAAAAAATGGCGAAAGCGGAATGGCCAGAAAAGCCACTGCCTCTGTATTTATATACGTTCACGTGTGTGTTACGCC
CAATTTGAGAATGGGTCAAGGCCCAATTTGTTTTTATTTATTTTTGTTAAATGATAATTCAATTTAAAGTTTAAAAAAAA
ATGTTTTAAAGAGCTAAAAGCCCAGTTTTGGAAGCCCAAAATACAAAAATAAAAAGCTATTACGAAACTTGAACCAAAAC
TATAACCAATAGTTGTAATT
>AT1G51570 | chr1:19124689-19125188 REVERSE LENGTH=500
CTATTCATATTTTCGTACTTAAAAAAGGAGAGAAAGAAATAAAAATTTATATTGTGTAGTCCTTTTCAAATCAAATTTCA
TGATTATGAAGAAAATGTTTTTCACTTATTGGCCTTTTTTTTTTTCTTTCTGCCAACTCATAAAATCATTTTGAATTTAA
AACAAAAATCGAAAAGAGCAAAAAAAAAAAAAGCAAAAGGAAGAAGAAGACAAGAAAACCTTCACCACTCTACTTCAATG
TGTTTTACTTTTCTCTCACTACAGTCCTTTCTCTCTATCTCTTTCTAAAACTCTCTCAATGCTTATCTTCTGATTTTACG
AGGAAGAAGAAGAAAGGATTCTTCTTTACTTCTTTCTTTTTTTGGGGGTTTAATGTTAAGCAGATTCTGAGATTTCTGGT
GTAAATCGTTTTCTGGGGTTGTTTGTTTGTTTTGAAGATCTAACTTATAGATCTAGTGTTTCTGAAAGAAGAAAAAATCC
AAACTTTACTAGTTTCAAAG
>AT1G81020 | chr1:30426339-30426838 FORWARD LENGTH=500
ACCTTGACCACAATATGCCAGCTGTATCTGCTGAAATAAAGAAGGGGGAATTGGCGAATACATCGCTGAAAAAGACTCAG
TTTTCTGCACTTCTTCAGACTTAGTTATCCCGGCTGGAAGATATTAAACTAAGTAGCCAGGAAGGAATTAAAATGAAGAG
GGATTGTTCTTATATTTTCACAAGTATAGTTGTTACAAGACGCAACACGCACATAACATTTTTTTTCTCATCTGAAATTT
GATTAATTAAACTTGTTGTGGTACTAAAGAGAAATACAAATGTTTAAACAAAGAAAACTTAAGTCGGCGGACGAAATAAA
AATATCCAAAAACTAAGGCCGGCGGAAGACGTGATTTTCTCGCAAACTAAGCCCTATGAAAGGGAAGCTAAACACATCAT
AAATACCAAATAGAAAAGTCGAATCGAAAGAGGACGCTATAAACTAAGAACAGAGGAAATAAGGCATAAATCATAAGGGA
TGCAATAAACTAAAGAAAGC
>AT1G80970 | chr1:30419602-30420101 FORWARD LENGTH=500
AACAAATTAATCTAAATACTTGCTAAGTCAATGTTTGAAAATGAATGTACAAATAAAAGATAAGAAACTTATTATTTGCA
CGACTGTTTTTAATTAATCTAAATACTAAAAGAAAAGATAACTAACTAATCTAAATACTTGCTAATGCCAATTTAATCAG
AAAATATAAGGAACACAATCTCATTTGAAAAGAGCATATACGATTTTCTTAACTACCAATCATCGATCGCAATATTCGGT
GGTCTTTCTCCCCAACCGATTTTCTGGTTCAATTACAACTATTGGTTATAGTTTTGGTTCAAGTTTCGTAATAGCTTTTT
ATTTTTGTATTTTGGGCTTCCAAAACTGGGCTTTTAGCTCTGTAAAACCTTTTCTTTCATGCTTTAAATTGAATTATCAT
TTAACAAAAATAAATAAAAACAAATTGGGCCTTGACCTATTCACAAATTGGGCGTAAACACACATGAAGGTATATAAATA
CAGAGGCGTTTGCTTTTCTG
>AT1G24764 | chr1:8763356-8763855 REVERSE LENGTH=500
AACATATTGACCAAGTCAACATATTTTATCTGTAATAATTAATTATCTACCTTACAATCAAAAGATGAATTCACAACTAA
CTAAATAAATCACAAGAAAAAATACCAGAAACAATTCCATGACATTAATACTCAATAAACATTCAACTAAGTGTCTGCTA
CAAAAAACTCAGGTTTATTTCTCATTATTACTTTTGTGTTTATTATTTTTTTGTAATAAAGATGCACACCAAGAATTAAC
TTTTTGAAATAAACAATATTAGAAGAGATCCAAGCGACAAAATTCACTGTAAGCTACTAAAGAAAAATAGTAGAAAACAT
AGTACTACTACTTAATTGTCTAATTTGCTTACTAATTAATTAGTTTATTGACTAATCAGAAAAAGTAACATGTTTGAAGT
TAGTGTTTAAGAATTAATACAAATGTTGCGTCATCATCTCTCGCTGTCTTGTCAAATCTGTAACTGCATATTTATTTATA
AATCTCTCTTCTCTTTACTC
>AT1G24807 | chr1:8773536-8774035 REVERSE LENGTH=500
CATATGAATTGTATTCAAGTATGCATCTCGATTGATTGTTAGAATCTCTTTATTTCACAATCAATCTAGTCTCGACTTGC
TTATATACAAGACTATGTAATGTAATTTCTCTCTTGTTATGTGATCAGACTGAGTCGTTATGCGGCACCATCGAATCTTA
TTCACGTAAGACTAGTTCTCTAGATGAGTAATTTTTCTTGGTTTTGTATATATTTGAAAAAGCTCCTCCTTGCTTCTCTG
TCCTTGCCAGGAGTAATTTTTGATTCAGCAATAGCTACTACATTACTTCTTAGCTGCCTACAGTCTGGTCTTTTAAGTCT
TTTATCTTGTTTAAAGTTTGAAAATTGGTGATTTTCTGAGTTGCTATTGTTAGATTGGGTTATTCCTTGTTGGCTGCTCT
GAATATCTCACTTAGATCCCAAATATACTTCTGTGATATAGGAGTTTTCAGTTTTGGGGAAGAGTCGTAGAGATGTACAT
TTGCTGAAGCTTCTATTGAA
>AT1G51640 | chr1:19151853-19152352 REVERSE LENGTH=500
TTTAAGCGAAGTTACATAAAAATAGGAAAACAAACAAACTTATTTCCAGGAGTCTCCACGAAATTTACTCAAAACTTATT
CTCATTTTCAGGTAGATTGAATTTCGTGTATATGTCTGCATAATTTCGTGTAAATGTCTGCTTTTCTTTGTTTTGTTTCG
TTTTGTAGTTTTTCAAAAGTTAATATTAAATGTGCAACAGAGAGAAGACACCAATCTCATTGACTTGTCAGAAACAAAGA
AGAGAGAAACAGTTTAGTTTCAGATAAAGATGGTTGAGCTGACTAACAAATAAAACAAGACTTTGGGTTTTGCTTTAAGT
TAATGATTATATGTGATCTTGTTTTGGTTTATAGAAGTCTTTAGAAGAAGAACACTGGTAATTACTTATTTTGGTGGGTT
TGGTAAGAAATTTGGTTTATCTTCCGAGGATAAAGGATTGTTATCAAATCCATATATAGTTGTTGAAGCAACAATCATAT
CCTCCTCCACTGAGTAAGCA
>AT1G51650 | chr1:19152115-19152614 FORWARD LENGTH=500
TTTGTTTCTGACAAGTCAATGAGATTGGTGTCTTCTCTCTGTTGCACATTTAATATTAACTTTTGAAAAACTACAAAACG
AAACAAAACAAAGAAAAGCAGACATTTACACGAAATTATGCAGACATATACACGAAATTCAATCTACCTGAAAATGAGAA
TAAGTTTTGAGTAAATTTCGTGGAGACTCCTGGAAATAAGTTTGTTTGTTTTCCTATTTTTATGTAACTTCGCTTAAATT
TCTAATTGCCTAATCAAGGTATTAAAATAGCAAAGCTTGGTTTGGCTCAGTCTTCGCGTAAACTCCAAGAAACAATCATA
AAAACAAATAAAAAAGACAAGAAACCAAAAAAAAAAAAAAAGTTGAGAGATTTCAGTAGATGAAAGTTGGATAGAAGATT
CGTGTAGTTAGCTACTTAATGGGCCGTTAAAATATTTAATAAGGCCCATTGGGTCTAAACTGTGTTAGGATTACTAGGGC
ACAGAATCGGTCTCTGTCCC
>AT1G51660 | chr1:19153823-19154322 FORWARD LENGTH=500
GAACAATGAAAAAAAGCCTTTAAAGACTCTTCTGGCTAAAGACAAGTTCTTTTGATTGTTACAGAACAGTGAGAATAGCA
TAAAACTAAGCACATACGTGGAGAATCAATACACTGTCAGAAGTTGAGAGAAGACCATACTTAATATTAAACATGAGAAT
ATACAAACTGATTTTCTGAATCATGTATTTTGAATCGCAGTACGCATATTTGCAGGTTAGACCATCTCCAATGTCACTTT
TACGCGTTTGTTTGATTTAAATTCGATTTCCTCTTCTTGGTTTATATCACAAAACCAACAAAACGACACCGCGTAAAGTC
TGAAAAAAACTTAACAGAGCCAGAAGTGCCCAGTGAACCAACCACACAAAGTCACAAATGGTTTCCGTGCTTGAAAGTGA
TCCTCACGCGCTTTACACATCGCGTAGATACCTTTTTCTCGATTTTAACAATTTTGCTATTTATTTCCTTTTAATTAATT
TTCTCAAAATAAAAATTAAC
>AT1G51630 | chr1:19144295-19144794 REVERSE LENGTH=500
ACTTTTAGATTTACACACTTCTCTACACAATTTGCTCATCTATTCACGTTTTTATTATGAAATTCTCGAAATTAATTGTA
CTTTGAAACCAACAAGAAAAGAAAACTTAATTGTACGTAGGTACTCTATTTGTCAATAAATTCAGTCTCGCTTAAGAAAT
AGACAGTAATTAAATAGTGGCAACTGGCAAGTCACTTGTCAAATTTGAATTAATAATTTGACATGGTATACAGTAAATAC
ACTTCAATGAATCATTAATATATTCCTTGACGACAAATCAATTAAGGAAAATAATCTAAACCACCACCACTTGTAAGTAA
AGTAACAAATTGACATATACAGATTAGATTTGTTGACTAATTTTGGTTCGATAAGGTACAAATCCGGTTATCTAACATCA
AAATCCGGTTAACAAAAATAAACCATACCAAAATTCACGGCGAGAGTGTCGGTGGCTGTGTTGGGTTCTTAAGGCAAAGC
TTGAGAACACTGACAATATA
>AT1G24793 | chr1:8767062-8767561 FORWARD LENGTH=500
AACAAGTGGGTTTTGAAGTCGGATCATCTCTGTAATGTATGTTTTATTATGTTCCAAGTTTGACTCAAATCTACCAAGGT
ATCACAGGCAAAAGAAAAAGGGACGAATGATCATAGTGTTTGGTGTGGATCTTGGAGCAACTATCAGATTTTTCAATTAT
GATAAGTTTTCTTCTCAATTTCAATTAATCGCTTCTTTATGCCATAATTTAGAGGCAATTGCTGTAATATTTCTAAATTT
TTTAGGCATTCTTTACTTTGTACTTCTCCTTTTAATTATATAGGTAGATTTGATGATAATTAGAAGATTAAGACTTCAAA
AATGGAGATTATGTGAAATTGAGAAAAGCATCACACAAAGAAAATGGTTTTTGGTGGAACAATTGGGATATTTGCATAAC
ATGAATTTTGATTCCGGTTTACTATACATTATTTGTTTCTTGATTCCGGTTTAGTATATCCTAGTACTTACTTAAATCAA
TAATCCGGGCATGGTTAAAA
>AT1G51620 | chr1:19139630-19140129 FORWARD LENGTH=500
AGAAACTCGCTTAATTCAAGGTCGGATTATCGATACATTCTTTTGTTCCATTCTCTTGGCCTGAAGAAATGCAAGCCACA
AGTAAGATTGTGGTAAATCCTGGCCTCTTGGAGAAATAGAAGTGTTACAGTTGTGTGATAGGGAAAAATTTGCAAATGGA
TTCTTCTCATGAGTGTTGTTGATGTTATATTCTATGCACACAACAACAAAAAAAAAGCTTGTTACTTGTAGGAACATTGA
GATGTAAGATCGATATTATTTTATATGTACACGATACTAGTGTTTTGGTATTTCGTATTCCGTATTCAGATAATTCGGCT
AAGACATACATAATGTCTGTTCTCATGACTAAACCCAAATCAAAAAACAAAATACCAACGGCCCAAAAGTCCATATAATT
GTTTGGTCAAACTTTACAGTTTACACGATCACATTGAAATGAAAATTGTAGTATTGTTTTTTAGTGGAAACGCGTAAGTT
GACATTAAGAAGTTGACTAT
>AT1G24909 | chr1:8787915-8788414 REVERSE LENGTH=500
CATATGAATTGTATTCAAGTATGCATCTCGATTGATTGTTAGAATCTCTTTATTTCACAATCAATCTAGTCTCGACTTGC
TTATATACAAGACTATGTAATGTAATTTCTCTCTTGTTATGTGATCAGACTGAGTCGTTATGCGGCACCATCGAATCTTA
TTCACGTAAGACTAGTTCTCTAGATGAGTAATTTTTTTTGGTTTTGTATATATTTGAAAAAGCTCCTCCTTGCTTCTTTG
TCCTTGCCAGGAGTAATTTTTGATTCAGCAATAGCTAATACATTACTTCTTAGCTGCCTACAGTCTGGTCTTTTAAGTCT
TTTATCTTGTTTAAAGTTTGAAAATTGGTGATTTTCTGAGTTGCTATTGTTAGATTGGGTTATTCCTTGTTGGCTGCTCT
GAATATCTCACTTAGATCCCAAATATACTTCTGTGATATAGGAGTTTTCAGTTTTGGGGAAGAGTCGTAGAGATGTACAT
TTGCTGAAGCTTCTATTGAA
>AT1G24822 | chr1:8777883-8778382 REVERSE LENGTH=500
AGCTGCTTGAGACGGACCGGCTGGCGGGATACTTCGGACGGGTGAGCTGACGAGCTGCTCTGTGTCTCTGCGTGTCCGGC
GGAATCCCCCTTTGACAAGACATGCTATTCCGTATTTATAGCCTTCTGCGTGTAGGACACTCCTCCAGGATTTTGACGAG
CCTACCCTCTTGACTTAACATTCTGCTTAGGCCTTTGACTTGGATTTGGGCCTTGGGCCAAGCAAGCCCAAATCTTACCC
CTAACAGTAGCTGAAATGGATCACAACGTACCTAATTCCGATTTCTATATCTAGTGTACGTATTGATATTCTTTAGCAAT
AGTTTTGGAAAATATAATCTGAGTTTAGTGTACTCGTTGGCTTTATTACTTTTGAATTTTAATAATAGTCTATTTTAACC
ATAAGTACTAGCATATACTAAATAACTTGATCTACACAATAAAATACAGAAGATTGATTCTCAAACTATTTCTCTCTCTC
TCTCTCACAGAGAATCTCCA
>AT1G24851 | chr1:8777780-8778279 FORWARD LENGTH=500
CTTGCTTCTGAGAATATAATCGTTTTTTATTACCTTCATTTCCTTCAGGTAGGTCCATATGCTGAAGATTTATCGCAGGA
GCGACCACTACGGGAGCCGCCATTGGAGATTCTCTGTGAGAGAGAGAGAGAGAAATAGTTTGAGAATCAATCTTCTGTAT
TTTATTGTGTAGATCAAGTTATTTAGTATATGCTAGTACTTATGGTTAAAATAGACTATTATTAAAATTCAAAAGTAATA
AAGCCAACGAGTACACTAAACTCAGATTATATTTTCCAAAACTATTGCTAAAGAATATCAATACGTACACTAGATATAGA
AATCGGAATTAGGTACGTTGTGATCCATTTCAGCTACTGTTAGGGGTAAGATTTGGGCTTGCTTGGCCCAAGGCCCAAAT
CCAAGTCAAAGGCCTAAGCAGAATGTTAAGTCAAGAGGGTAGGCTCGTCAAAATCCTGGAGGAGTGTCCTACACGCAGAA
GGCTATAAATACGGAATAGC
>AT1G24880 | chr1:8775401-8775900 FORWARD LENGTH=500
CGAATAGAAATGGTAAATTTTCATTACAAACTGATCCAAGCACTTCAAGACCTAATGAGAACAAAGTAAATCAACACAAA
GACAGTGTCCGGACTTTTGATAGGATTTATTTTTTAAAAGGTATTTCGCATATAAACTTCTTAACATAGATCTCTACATA
TATAGACAAAATGAAATAAATACAAAGATGTGCTTCATAAGTTCTCAACAAAGCCCAAGTAATCTCCACAATAAGGCTTA
TTTATAAGTCCTCTAATCTGAGTGACTTCAATGATTCTTCCAGCCCAAAACAAGGCTTCTCTCCTCCAGAAAAATAATTA
GGATTATTATATTATTATTTGTTTTGTTTCCTCGAATAAAAAAGAGAATCCGAGAACTTTTTAAGACAAAAGCCAAGTCT
TCGAAACCTTATGAGATGTGATAGAGTTACAAGGGTAAAACAGGAACTCAGAATAAAAATAAGTTAATCGAGAAAGCTCC
AAATAAACACCACTCGTCCG
>AT1G51610 | chr1:19135751-19136250 FORWARD LENGTH=500
GCGAATGTGACTGCTCCTTTGTTTTCAGTGGCAAAGATTTTTACACAGAATTTTGCCTAAAAGACTTTCAAATATCCCTT
AGATCAAAAAAAAAAAAAAAAAAAAAAGAGACTTTAAAATATCCCAATTTGTGAGAGATATTTTAGATTCCATTTTTGTT
TTTATTTTAGCTTAATAGACAAAATCTTATTTCTTGCATTTTCTCTTCTAGTGAATTGTCTCATCTTATCATGAAAATCT
GAAAATCTTCTCATAGTTTCATTTTTTAATAATATTTATATTGACTTTTTAGCATACCAGTCATTACATTTCAATTTTTC
TGATAAACTACATTACAATGTTATTAGTTAATTTATGAGAGCTAAGCTTTGGAAATAAATGGTATAAAAGAATATTCTTA
TAATCTTTGTGGACAAAAGATTATTATCTTCGAAAATAGGGAAAATTGTAAAAGATCTTTTTGATGATTTTGATTTTGGG
TTTTTGTTATATCTTCAAAG
>AT1G51550 | chr1:19119372-19119871 REVERSE LENGTH=500
GACACAAAGCTTTGATGAAGAGAGCACCATGCAAAATCTCAATTTAGCTTTCTCGTTGATTAAATGGAATATAGACTAGT
AGACTGTGATAAGAAGTATGTAATGAGATAATGGAAAAAATGTATTTTCATCACGAGAAGAAAATGCAGTTATTGAAGTG
TAGGGCTAGAAACAAAGGCTCTCAAAAATATGGGGGTTGGTTTCAAAGTTTCGAAAAGTTTTGTGATTTGTGAAATAGTT
GGATAAATATGCAATTTATTTTATTATCAGGCTCGAAACAGAAGTTCTCATAAATATCGGGGCGTTAAATTTCGTGAAAG
GTGACAATAGTGCAATTTATTGAAACATAGGGGTCGAAAAAGGAGATTCTCAAAACTATCGGGTCATTTCCAAAGTTCCA
AAAAGTTTGAAATTTTGTGCGGGCATTTTTTATCCGAAGATGCAAAGGAAAAAAACAAAAAAGGAAGGATTTTTATTTTT
TTACCGTGATAGTAACGAAC
>AT1G80960 | chr1:30415337-30415836 FORWARD LENGTH=500
TATTTTTTGAATATATACGTATAACGCAATTTATATCCTAATCAAACAAAGGAATTTTCCGTTTGGATAAGAAAAACCAT
CTTTTTCATTTTTTTAACAAAATAAATATGTATCTTCTTGGATGATAAAAAATTCACTAGTAGAATATTCAAAAAATAAG
ATAGAAACATCATTGTTTTCTCTATTAAGTGATACAAGTTCGAATGGTAACAATGTATTTGGTTGTATAAAAATTGTGAG
TTTTATGATACAGTATTGTAACTACGGTATGCATTAGAAAAATGTATTTGCAAGAGAAGTATGGTTTTTACAAAAATAAG
CACTGAAAAAAAGTTGATTGGTTAAAAAAGTTGATTGAATACAAAATTCCTATTGGAATAAGAATTAAGAAATTTAAAAT
ATTTACTATTTTCTAATTTATTTAGATTAAATATAAGTTAGTCTCCTATATATATATGGTATCAAGAATAACAATTCATA
CACAAATCATTATATTTTTC
>AT1G80950 | chr1:30415114-30415613 REVERSE LENGTH=500
CTAATGCATACCGTAGTTACAATACTGTATCATAAAACTCACAATTTTTATACAACCAAATACATTGTTACCATTCGAAC
TTGTATCACTTAATAGAGAAAACAATGATGTTTCTATCTTATTTTTTGAATATTCTACTAGTGAATTTTTTATCATCCAA
GAAGATACATATTTATTTTGTTAAAAAAATGAAAAAGATGGTTTTTCTTATCCAAACGGAAAATTCCTTTGTTTGATTAG
GATATAAATTGCGTTATACGTATATATTCAAAAAATAAGATGGACGAAATATAAGGAAAATCTCATTGATATTATCTGGA
AAATAAAAAATTCCAATCGTGTGGTCCGTCTTTTGTTCCGACTGATCTATCTGACGGTTAAGATAGAAGAGCGTATATTA
AAGTTACCATGGACCTTGATCCACAGGATTAAAACACTTGTTTTAGTTTCATGTTTACCTTTTACGGCGAATCTACGTGT
GCGCGAAAGCTGAAATCTTC
>AT1G24590 | chr1:8715310-8715809 REVERSE LENGTH=500
ATATTCATGTCTTTCACTTAAAACAAAAGAATAAATCGACCTTTAATCAACAGTATCAAAGGACCTTTATACTCTGACAA
TAAGAAAGAATGGTGCAAGGGTTAAGATAAAAATAGTACATCATAATTATGAATTTGTTACTTGTCAAAAAGACATGAAA
TATGTAACTTATAACTGCTTTTATGCAAGTCCGTAGAAAAGGAAAAAGAAAAGACATGTAAGTTCGAACGTGGAACAAGA
ACTTCGTTAAACGTACTTTTGCTTTCTGCATCTCTCATAGATTCACAACTCACAAGTCAATAAAAGATGCAATGCAAGTC
CATTTTTTTAAATTATATATTGGGTCAGGTCCATCTTAAATTAAAAACAATAAAAATGTATATTTTATTTTCTATAAATA
CGTAATCAGCTATCATCACATTCAGGTGCCTCACAACCCTAAGACAATCACAGAACAAAAAGAAAAATTCTTAGCTTTAA
AAATTTCCCTTAGGTCAACC
>AT1G24600 | chr1:8719809-8720308 FORWARD LENGTH=500
GTCAAACAAAAGCAATTCTTACGGAGAAAAGTAGTTTCTAGTCTCTATCAACTTTTCAAACAACTCTTTCTCAATTTAAT
TTGTTTTAGCTTCTAAACTTTGAAACCTCATAAAAAAGAAGGTCAATAATCTTTGAAGAATCTTAGTCTTCGGTTGAAGA
AAGAATTGGCGTACCAGTAATGATCACAAATCACAAGTGTCTTAGCTTTGTTGCCGACACGTAACCCAAAACTCTCACCC
AACACCGACCCTCTTTTTCATGATGTTTACAAGGAGAATGATACGACTCTTCTTTGCTTTTAGATAACATCACCATTACA
AATTCGTCTTAATTATCGTATATATATTATTGACACACAAAGAGAGAGATATGTGTAAGAGACTAATTTGGCGTTGCCCA
CCAACCTAACTTCCCTTCTACTTCATCAACAACTCGTGTCCACTTTCTCATACTAACCTTGGTTCAAGATTATAATTATA
AACACGCCTCCCGCGTGAAT
>AT1G24610 | chr1:8722747-8723246 REVERSE LENGTH=500
ATTCAATCTCAAAATCAATAATCAATAATATTCAAATCATATATTACGATTCTTCACTAATCATTAGAAATTTATATTTA
TAAGTTTAGGGTACCAAATTTATTCAAATATTTAGTATAAGAACCAAATATGTTGATAATCGAACATCAAAATGTAACAT
CTGTTCATCTTTGTCTTTAAGTTTTTACAAATGCTTTGAATGGTTCCAAATTTGCAATGAACAAAACGATTTTTATTTAC
CGTTTATGAATTTTGGTTCGCAACAAACTAACATAAAAAGATGAACTCATTTGTAAAATTTTTGGTGTATGCATATTAAA
AAAAAATGATTTAACATAACTAAATTTTGTAAATTTTTAATACAAACGCAAACGTTATTTTTTTCAAAAGCCCATTTACG
ACGAAAAACTAACTAACAAGCCCATTAGTTTTAGTATTCCTTTTAACAATGGACCCAGGCGCCGAATAAAAACTAAACCC
GGTCCGGATCTTAATCCTCT
>AT1G24575 | chr1:8711529-8712028 REVERSE LENGTH=500
CAAATCTATTAGATGACCGACGAAGAGAACCACGTTTTTCCTACGTTCTCCTCCACTATAACTTGCGCATTAGATACATG
TCATACATCATTATTAATGCATCTAATTCGATCAAGCTATGACGAATAACCAACAGTAACTACCAAATTTAACATTTGTC
GTTTGTACTCTTGGGGCATATACCTCAGAAAATTATAAACCGTTGGCCCACTTCACGAATTCGAAGTTGTTAATGTTTTC
GACCAATCAATCTTGCTTCTTGTTAAAGCTAATCACCCTCACGCGATATTTCGTATTAGATCCTTACCTATATCATTAGT
CCAAATCTCTAGACATGTGCATAGAATATATTAAAATCGGCCAAACCTGAAGTAGTAGTATATTTGCTCGGAAAAGACAT
AAAGAAAACAGGGAATCAGATTCACGCCCATCTTTCATGTGGACTACAACCTCATAACATGTAGTATTATATAAAGATAC
CTACGATAGTTTTCAAAAAT
>AT1G24620 | chr1:8724460-8724959 REVERSE LENGTH=500
CATTCGGACGAAGTTGGCTTTATACTATTACAAAATCATTATTTACGCTACTAAATGCAAGTAATCAACATCAAGTGTAT
ATTTATTTCGTCCTTATACACCCAATTGCTTGTTTAAATATTAATAATCATTTTGACTTTGGAATGATAATTATAAAGTT
CTGATTATGATGTTTTAACAATTCAGAAACTAAATAATCATACAAAATCTGTTATCATGTAAAGGTTATTAGAGAGAAGC
GGTCGCTACTCGATATTGGAAGAGCAGTACTTACGCATGACACAAAAATGTCAAATATTTATTTAATTCATATCCATATT
TTAATTACGGATTTACATAAAACTGAGAGAGTTTTTAGGAAATCTTCCAGATTTAGTTGACAAAATTTCCAAAATTAGCT
AGCGATCAAGAGAATCATCCGCTTCCTTTGGGAAACACACAAATACGAATATCTCTCTTAATCCGATTTTCTCTTCTCAT
TTGTGTGATTTTGGAACAAT
>AT1G51540 | chr1:19115061-19115560 FORWARD LENGTH=500
GAAGATGAAGAAAAGCAAAGAAGCAATGAGAATTTGTGCAGTGAAGCTGAGAAAGAAGAAGATATTGATGAAAGATTGAA
ACAGAGAAAGCTTGCTATAGAGGAGATAGCATTGAAGCTGGAGACACGTGTTATGGAGGTTGAGAAGAGTTTGACAATGA
TTAGAAAATGGAAAACCAGAGGCAACCAGACCAATCATAGAGTTTCTGCTTAAGTATTAACAAATTGTGTCTTAACTATT
AATGATCAGAAATTTTTCAAGAGGATCTCTTAAGGAAACAAACACAACAATGTCACAATTAGTAATCTATGTGGAGAACT
TATCAGACACAAGGCTTATTATGTATTGTTGCGTAGAGAAATGTGTTTGAATCGGTCAATTTTGGTTTATTATATGTGTT
GGTTTGGTTTGGTTTGGGTGGACCACTTAATTTATGGTTTGGTTCGATTTAATTAATTTGGTTTTTATTGGTTTCTCTGA
CGGTGAAGCAGTATCTCGGA
>AT1G51520 | chr1:19106187-19106686 FORWARD LENGTH=500
TTTATTAGTATAGAGTATAGAAAGTGGCAGACCAAGAATTTCTTTTTTTTTTTGGGGTCAAATAATTTAGTTAACTAAAA
AATTACTTTATATAAATTATTTTAACTAAATAATTTAATTATCTCCAATAATCTTTTACTGCAAATATAAATTGTTCTTC
TAACAAATCAATCTAATAAACAAAAAAACAAAAACGAAAACAATGTATTGAAAAAGCTACTTTATCCATGAAAAAGGGAA
TACATAGTGTTGATACCTACTAAAATCTGTTACTACAATCTTTTTAAAATCTGTTAATGCTCTTAATTTGCCAAAATAAT
CAGGTCAATATATATGATTTCTTTCCATTCTAATCTCGCTCTTTACGAAACTTGAATATCCCTAAAAATCGATAACAGTT
TCAAAGAACAATAAAAACAAAAAAGGTTCGATTTTTAAAAAAAATTGTTTTTTTTGCTAAATGCTTTTTACAAAGACAAA
ATCATACAAAATTCTAAAAG
>AT1G51500 | chr1:19101081-19101580 REVERSE LENGTH=500
AAAGTATCACTATCAATCCCTTGGAATTAGTAGACAACCAAATATGGATCCTTTAATTGATTTGTGATGTTTCTATTCAT
TTCGAACTAAATGAAAACATCTCATCGTAAATAATCACACTGTTAAATTTCATTTCACAAAAATATCATTTGATTTCTGT
GTGGACGAAATTTCTTGTTAGTTGGCAAGAACCGACATAAAAAATATATTTCATACGTATAATAGTATGTCAATAAGTAG
GTGGTTGCTTACTAGTTACTACTACACATGGACGATTGTATAAATATTAGACCTCATTCACACAACTCTCACTCTCTTAC
ATTTAATGTGCAAGAAAATAAAAAAAACTATATACTATAGACGTGTATCTATATATGGTTATGATATTAAAGCCATCCAT
TAAATGTAATTAGTTGTTTGTTGATTGTTGCTCTCAAGTCTCACCTAAAGAAAACCTTAGGCCTACAAAAATTAATCACT
ATCTTTATAATTCCATCTCC
>AT1G80920 | chr1:30404691-30405190 REVERSE LENGTH=500
TCTCAAAGTATTACTGTGGTGCAAAGCTTTCCAAATCGTACTAATGGTTTATTACTTTTTAAAATAAAAAGTTTTGGGTG
CTCTTAGTTTAGCGTGAATCTACTACCCACAGTATCTAAAACATACTTAATTAGTAAAGAAAACTGAATTGTACTTAACT
ACAACTTTAAACACATGCCAAGTACCAACAACCTATCAACCATTTCCTCTGTCTTTCACATTTTGTTAAGCCATACCAGA
ATTAAGACCTCAATAAAGTAGATAACTTTGAACAAAGTAGATGCTTTTTTTATTTTTGGAAAACAATATTAAACTTTTTT
AAACATAACAACAAAAAGGTTGGGATGGATAACTTTTTTTTTATTTATAAATCTACTGTATGTGTAAAAATAGTAAAAAA
CAATTTGGCCGTGGAAATCGGTAGCGTTATGGATAAGGACACTTTGAGATGAGTCACCGTTTCCTTTCTTTATAAATAAT
CCCGCTTCCTCTCTTTATCC
>AT1G51510 | chr1:19104851-19105350 REVERSE LENGTH=500
GGGAATTAGAAAGCAATATTCGACTATAATGATTGTATGCAAACGGATAAAACAATGATGATCACCATCAAAGAGATGGA
CCAGTATCGACTGTAAAGTGTTAAATACCACAATATGATTGATAGTATCCTAATTATGAAGTGATACAATAATTTGACAT
CATGAATGCTTAAAAAGGTATGCCATGATTCACTCTCGACATATGAAATTCAGATAATGTAACATTAACAAGAGAAGTTT
TCATCAAAGGCTTAAGCCTGTTTTGTAAGAAACCTAAAAAATCAAAGGCTTAGCTTACTCTGAAGCGTGAAAGAATAAAT
AAAAAAAGTAAGAGCCCAAAATAAGCCCACTAACATTGACGAGAGGAGTTTAATCAAAGCCTGTTTAAAAGGGAAAAGGA
AAAACTAGCGTGAGAAAGAAATACAAGCGTAAAAGCCCAAAATAAGCCCACTTAAGGTCCAATATATTCCTATAAACAAC
ACTGGCAGAGAAATATCTTG
>AT1G51530 | chr1:19109354-19109853 FORWARD LENGTH=500
GTAAAAGCTAAGAGGTCACATGGAACACAAGAGAGAAGGTTAAAGAGAACAGTTTTAGGATTATAATATCATCTACAATA
ATAGGATTTTACCACTAATCTCAGCAACATATGAATACAGATCAACACAGTAACTGTAACTCACAAGTAGGTTTCTTTTT
GGTAATTTCTTTTTACCTTATCGGATACAACACAGTTACCATGGTTGTATGAAATGCATGTGTTTTTTCTTAAAGCTCTC
TTGACAGGTTGATACTTTTAAGTTAAAGGTGCACATTTTAATTGAACTAAACCGGACTGAAATCATCCAAATGTTGTGAT
TCTGTTCGGTTTACTTTTGATCGGACCCGGTTAAGCATGGTTAGATTTGTATCAATCTGATTAAACCAGAATCTGTTGTA
TATTTAAGAGAACTCAGAGAAATTTAATGATTAGTTTCTTTCTGGTAATTCGTCTTCTTGATCATCTTCTGTGGTAAACA
TAAAAAACTTTTCGGCCACC
>AT1G24625 | chr1:8727213-8727712 REVERSE LENGTH=500
TAAATAATTCAACAATATTATGTTTGTTTTTCTAACTATAAAACATACAATTTGTTTATCTGCTTTCTTTTTTCTTATAT
ACAGATTTCAATTTTCACACATCTAATTCAAATCTTTTCAACAAATCATGACTATTCAACAACTTCGAAATGTTTTCAAA
ACTTATTGATGCGACAAAGTTTATCTATAGCACATCACAATGAACGTATAATAAACACTACTTTCGAAGACGTGCATACC
AACGCCTATACGGCTACATCTTTACGAACACTGTAATAAAGTAATTCAAAATATTTCTTGGTTCTATTTCTATATATATT
TAAGAAAAAGCAGAGTACTTTACTTGATTAATTTAGAAAAAATAATACTACTATTTGGCTAAGTGCCCCTAAAAAAATCG
TTGAACTATAGAGAAAAAAACAGAGGTCTAAAAGTCTAACTGGCAGACACTTTTATTCTCCCATGTGTTTCACCAGACAC
CATCTCCATCTCTCCAACAT
>AT1G24640 | chr1:8728780-8729279 FORWARD LENGTH=500
GATTCGTAGTTCAATGTGGTCAATTAATTATTTAGAGCAGTTTTCGGTAGAATTATGCAAAACTCATTACTGAAATCAGC
ATCCAAATAAGCTATTTTGAAATCTCATTACTTACCAAAATTCTTTTCATCAAATTCTCACCAAAATTTGCTAGACATTC
TAAAATGACTTGATGCAATCATCAATGTTTTCTATAGTACAAACTAAGAAGTTGTTGCGCTACGAAGTAAAAGTTAGGTT
ATATATTTTGGTTATAGTTCGCTTATAATTTTGGACTTAGTTTTCCGAATATATTTATGTCTTTCGCGGGCTTAGTTTTT
GAAAAAGTTTCGACTCTATTGGTCTTAATTGAGGGATAAAATTCTTTCTTGTACGATTTTAATTTTTGGTCGAATATCTC
ATATATACCGTATGAGGTCAAAAACTCAGCCCTCATGTGAGCAGCTAGCTACGTGATCAAGGAGCTGCGTAAAAAACACT
TCCATGAGTTGCTTTTCTTG
>AT1G01830 | chr1:302316-302815 REVERSE LENGTH=500
TAATGAATTTATTAAATAGAGCAAATGGACGTAAAGAAGTGGGCCAAAGGCATAGATAGCTCACGCGACTCACACAGGCT
CTCTCTATGCCTGGCAGTTTTGTAATATCACTAAAGTAGAAGCACAATAGTGTAAAATAAACTCATAAAGTATTCATTCA
GATTCAAAATTCTACACAACACGTGGCACAGTGGCCACGTAATGGGCCGGTAAAAAGAAATCTTGTGAGTTTAACCGGAT
CGACGGTCGTACAACAAGACACGTCAGTAACAGAGTGTAACGTTATGAAACAAAACAAGATCTAACGGTCAAAATTGAAT
GTAGTAAGATGGATCGCAGCCGTCGGATCCCAAGGGAAGTTAGCACTTTTAAGAGAAAACTCGTAGATCGTACCGTAGGG
CTTCTTTTTCGAATCTCAGTGACACTGTTGTATCTTCTTCTTTTTTTATATAATTTTGTCAACTGTTTCGAGAAAGTAAA
TCATCTAATACATAAATACG
>AT1G01940 | chr1:322527-323026 FORWARD LENGTH=500
TATCGGACTTGAAGTGGTAGCGTTGATCTTGAAGAGACAGGAACTCAATTTTACAAGTATTACAGGTCCATCTGTCCAAA
ATCACGCCGTCCTTGGAACTCTTATCCTCCTCCGCCTCCTCTGGATCGAAAGTTTTGGGTGGTCCGAATGCCGATTGAGT
CTCCGAAGGATTCGACAACCGACACGAGTCAAAGAAATCCGCCGTCAAGTCAAATATCGATCGAGGCTGTTTATATTCTG
GATTACCAATCTCGGTGGTGGCCGCCGCGCCGGTGGTCGCCATTAATTATGAATTGGACGGATTGATTTTCCTAACACCG
GTACCGATACCGATAAGTGTGGATTTGAAAGCTTTGTGAGATAAACGATTCCGTTTTGTTATTTTCTTAAATGGATCCAT
AATGTCATTAAAGTGGCCCATATAAGGCCCAATAATACAAGGCGGCGATGCAGAAAGATCTCGAACGAACAAAAGCGCCA
AAAGCATCCTAGACGCGACT
>AT1G80930 | chr1:30409711-30410210 REVERSE LENGTH=500
CTTTGGGGGGCAGCGTTAGGTGTCTTTAGGACGAGAATTAAATTACTGAATACGGAGTTATAAAAATAAATGTTTGGAAC
TTGGTAAGAGCATATGCCACGAAACAGAGCATCTTTCTTGAAGTTAGTAATTCTTGGAATGTGCGTCGGTCTTCTTACAA
TTTGCAAATATTCGAATTTGATAAATATTATCCCAACCCATTGAAATAAGATGTAGTCTTGGGCTCACGACAAATCCTCA
TTCAAAATTGAGCCTCTTGACCCATTAAGCTTCTTCTTTTCTTTTTTTTTGGACAAACTCTTCTTCTGGTTACAAGAACT
GGTCACCCAAATAGTTAGCAGATTTTAGTCTGAAAAGTATGATTGGAAGAGATACAGTGACTGAAGAAATGGCCTTGACC
CATTGGGCCTTATGTTTCCTTGGATTTAAAATTATAAGCATATAGACATTGTGTCGTTTTGAGCATCGATAAGAGGACAT
CGTGTCGGCGAAAGAGCGCC
>AT1G80940 | chr1:30410201-30410700 FORWARD LENGTH=500
CCCCCCAAAGATTATTTTTACTATTCAGTTAGTATTTGGTAAAATAATATGTAGCTTAATATATTTTTCTTGGCTGCATG
GAAAATTTATTTCAAGTAAATACAAAAGGTCTTGACTAACACAAGAAATGATTAAACAAAAATAAAGGTCTTATCAATTT
GAGTTCAAAATTAGTATTCTGAACAAATCAAATCACATTACTTTGAATAAGTCTCAACGGTCATTGATTATGATATTAAA
ACAAAACAAAAAAGTAATCAGATGATTTATACTAATTCTTTTATTCAATTGATTTAAGGCAAGACTTGTGCCGGAAGAAT
ACTTGTGGAAGAGACGTATGATCATAGTCAATAAATCGTTTAATGAGTTATTTCCCAAAAGGAAAAAAAAAAACAGTTTA
GAAAAGGATTAAAGATGAATTCATAAAAAAATAAAGAAGGTTAAAGGTTGCATGAAAATTTAGCAAAGGAATAAAGAGGG
AAAAGGTCCCAACCTAAAGA
>AT1G01930 | chr1:322861-323360 REVERSE LENGTH=500
CTGGACTGATTTTGTAAACAATTCAAAGAAAACAGCTCAAATCGAAACCGAGAAACATGAGCTGAGTGAATAACTAACCT
CAGCACTCTTGGGAACCTCGTCACAGAAGATTTCGCACTTGATGTCACCCAGGTTCGTGTGCAAAGTTACCGACTGCAAT
AATCAAAACCAGGAAACTCGAACATATAAATACAAATATCGCCAGAACTATATTAAAAAAAAAACTGACTAGAACGAACA
AAGGACAAACGAACGAACAATGGACAAACGACTCACCATTGTTGCTCGGAAACGCAAAACGAGCAGAGAGGCTTTCTTCT
ATATTTATTTTCTCAGTCGCGTCTAGGATGCTTTTGGCGCTTTTGTTCGTTCGAGATCTTTCTGCATCGCCGCCTTGTAT
TATTGGGCCTTATATGGGCCACTTTAATGACATTATGGATCCATTTAAGAAAATAACAAAACGGAATCGTTTATCTCACA
AAGCTTTCAAATCCACACTT
>AT1G01920 | chr1:315628-316127 FORWARD LENGTH=500
GCGTTGCTGAAAGGCATCACTAAGATTGTGAGCAGGATCGGTGGAGATGATGAGAACGGAGGATCGAACACTGGCGAGAC
AAATTGCGAGAATTGAACTGCATGTCGTCTTCCCAACACCTCCTTTACCTCCGACGAAAACCCATTTAAGAGACTCTTGG
TCCAGAATGTTCTGTACTGTCGCCTCCGGCAAATCCGCCGCCATTGCTAATTCCTTGCTCGTCTCTCTTCCACTAGTCTC
AATCTAAAGAGCTCCTTGTTAGATATTTGGCGTACGGAAGAGTTTAACTGCGGCGAGAGACTTTTAACGCCGCCCGGTTC
AATATTTTGGTTCTCGGTTTTGGGATATCACAGCAGTCTTGGTTTGATTTTTTTGGTTATCGTTTTTCACTTGTTCAATT
TTTCTTTTTTTGTTAAAAATTTAAATTTGGTGTGTTTAAGTTCATAAACGCTAAATAAGCCCATACAAAAGCCCACATAG
ATGAAGCCATTACGACAGCG
>AT1G01910 | chr1:315903-316402 REVERSE LENGTH=500
AATCCTTTTAGGGAGTCAGAATATTTGATGTTGCAGCCTCTTAATTCACCTCCATTCACCTGAATGAAATTAGATCGAAA
CACAAAATGCCATGATATAGAGCAGCAGATCAGGACTGAAAAACAACACTTAATCCGGATCTAACCTGAAGCCAATCTAG
GAACCTTTCGAGTTTGGCTTCTTCTTCTGAAATCGCCATATCCTCCGGCGAAGATCAATATGCCGGCGACGGGTTTAACC
GAGTAGAGAGGGGTTTTCAATCGTAACTCACAATACGCTGTCGTAATGGCTTCATCTATGTGGGCTTTTGTATGGGCTTA
TTTAGCGTTTATGAACTTAAACACACCAAATTTAAATTTTTAACAAAAAAAGAAAAATTGAACAAGTGAAAAACGATAAC
CAAAAAAATCAAACCAAGACTGCTGTGATATCCCAAAACCGAGAACCAAAATATTGAACCGGGCGGCGTTAAAAGTCTCT
CGCCGCAGTTAAACTCTTCC
>AT1G01900 | chr1:309816-310315 FORWARD LENGTH=500
TGCCTGCATTCCTCGTCCTTCTTCTAAACTACTACCCGTTTTCTTTTCTTTTTTTCCTATTTAAAACTTTCACGGCTTTT
TTTTCTTTTTCTTTGTATAGAGTAAAGATTATTGCAAAATTCCCACGTCTTAGATGAAAATTTGCACCTCATAAGACTAG
ACTTGTTCATTACGTGTTCCATATTCTGGTAGGCAAATATTTTTATCATTCAAACTCTTCTATAAGTGATATTAATAAAA
AGCTTGTATTTGTTTGTTTTTATTGGTAAATATATAAATGAACCCACGTCCCCTAAAGGCTAAAGCAACATTCAGTAACA
GACGGTCCCGCACAAGAACCTCACAACAGCGACAGTTACAAAACATATCATATATTTCATTTAACCTTTTCGTATATATT
ACTCTTTCTAGTCACATTTTCCTCAGCTCCCACTGCTCACAGTATTCACACGTCACATATATATATCTTTTATGTGTTAT
ATACCCACAGAGACCAGTCC
>AT1G01840 | chr1:303037-303536 FORWARD LENGTH=500
CAATAATTTGAATTTAATTTGGCCATGTGATGTCTTGTTTACACTACTCATCGTTATTTTAAGATGGGACATTAAATGCG
AAAATCTACTCTTGTCTTCCTCTCTCACACAAACAAACCCAAAGGACACTTTATTCATTATAAAGATAAACGAAAATAAA
AAGTACACATGCAAATGTAAATGATTAGATAAAGGCATAGATATATTCATAACCTTTCAACCTTATGAGTTATCATGAAA
GACCATATACAGTACTATAATACAAAAATATGTTAACTTTTTCGTTGTCAACAAATCATGAATTTGTAAATTACTTGTTG
ACAAGAATGGGTTTGTGCGTCTTGAATTGCAAAAAAAATTGAAGACCCTCTTTAGTTTCATTAAAAGAAGGCCTAATAAT
TACCAATTTCGAGTAGTCTTATTAAAGCCCAATTAATAAATTAAAGGCCCAAAATTAAAAGCAGTATTTTACATACACAT
CGTGAGTCTATTCCTCCGAC
>AT1G51490 | chr1:19094388-19094887 FORWARD LENGTH=500
TGCCTTCCTCTCCACCTTAATCTCCAATAGGATTTATCTTTTATGTTGGTGTTTGAGTTTTCTTTTCTTTTGTTTGTGTG
TTTTCTTTCATATTTGGGATTTCTATTTTATTAGGATTGATGTTACAACGGTTCTATAAATCGAAACTTTGCTTTGTTGT
GGATAATCATTTTTTTTTTTTTTGGATAAACCAATAAAAACCAAAAGAGGTAATTATCTCAATTACCCGTAAATCCGGAC
ATCTTTAAGAATTCAACGGCTTTGTGAAAGATTTGTCAATGGATATTCTTAGAATTCAACATTACCTTTGCTTTGTTGTA
CTTCTGTTACGTCAAACCCCTTATATATAAACCCCTCCAAGTTAATCAACCATCATCATATTAATTACCCGCTGAAAAGC
TCCATCAAGAAACGCAAAAAGAAAGCATGGCAATTCCAAAAGCTCACTACTCTTTAGCCATCATTGTCGTTCTTTTTGCC
GTTTCGAGGAGCCAAAAAGT
>AT1G24650 | chr1:8734070-8734569 FORWARD LENGTH=500
AGTAAAAAAAAATACAAAAAAGAAAATATAATAAAGAAATGTAGATTTACGAACAGTGCAAATGCATTTTGTTAAAATGC
TATTTCAGCAAATAAAGAAACTAAAATAAGATACTGGGCCTAGTTACACAAAAGAAAAAAGAAAATAATACTGGGCCTTA
AAATCTATGATTTTTATATATCTGGGCCTGTAAATACAGAAAGATTGCGTCCTTTAACATTCTTTCCTTGGTCAGATGAA
AAGGAAACAAATCATTTATTAACAAAACCAAGAAATGGGAAATAACAATAAAAGCACTTCCCTCGCTCAAGTCAATTTAA
TATTTCCAAAAAAAGCAATAAAATCTGCCGTTTCGTTTTTTCCTTTCTCATTCAATTCAAGAAGAAGAAGAAAATCTCCG
CCCAAAAAGTTTCTTCCTTTGAAGTCTTTAAGCCCTAATCTATCACTGTCTGTGAATCAACGCCTCCCTGCGTTTGTTTC
TCAGTTGAAAAAAAAAGATA
>AT1G01880 | chr1:309110-309609 REVERSE LENGTH=500
CCGACGACTTACATTTTTTTTTTTTTTTCTTTGATGTCCTCACTCCTATGAAATTCGGAGATATTCATCGTATCTTCTCA
TTTAATTCAATACCCTTTTAAAAAAGGATAACTACAGTCTAGAAATGGTTTATCGTGTGTTTCACTATTTTACCCGCAGG
CCTCAGCGAGACACCAATTAAGGTCCATACTTGCACATTTTTGGATAATGCTTTTCTGGTTTTCTACTAGACAATTGAAT
AGAGTAATACTTAACCAACAAAGCCCGTCTAGCTCAGTTGGTAGAGCGCAAGGCTCTTAACCTTGTGGTCGTGGGTTCGA
GCCCCACGGTGGGCGATCTGTATAAATAGTTTTTTATTTTATTTTTTCTTAATAGACTTAATGGGCTACAGAGATATCAT
CCGGGCTAATTGTTGGGCCCATAACCGTGGCGGGTGATGTGACGATGCCATAAATAGATAGGCACAACACAAGCGAGTCC
AACAAGACTCGCATAACGGT
>AT1G01860 | chr1:306288-306787 REVERSE LENGTH=500
CGAAAAAGAAGAATGTTTCTGAAGAAGAAACAGCAACACCAAGAGCAACAACAATGGGTGTACAAAGAAGCATTACCGAT
TTCTACCGTTCAGCGAAGAAAGCAGCAGCAGGTCAAAGTATAGAGACAGGCGGGAGTTCAAAAGCTTCTGCGGAAAAGAA
GAGACAGGCAACTTCTACTAGTAGTAGTAACCTTACAAAGTCGGTCAGGCGTCGTCTCTTGTTTGGATAGAACAATCATT
CTTGAGTAAATCATACCAATTTTTTGGTCTGTATATAAAAAAGAAAAAAGGAAGTTTGCATTTTTCTTATTAAAAAATTG
CAAAACACAATTGGTGCTGCCCAGGATCGAACTGGAGACCTTTTGCGTGTAAGGCAAACGTGATAACCACTACACCACAG
CACCTTGTGGCATTATCTATAGAGATACGTAATATAACGTTACTGTTATTCTAAAACAAAAACTGATTCCATTAGTAGAG
AGAGCAGAAGAAGTTTATTG
>AT1G31530 | chr1:11282469-11282968 REVERSE LENGTH=500
ATAAAATCTATAGCATTGATATCTTAAATTAATTGATGATTTTTCATTCCTGTATATATATATTCTCATTGATACATAGA
TATAAGATATACGAAAATAACATCTTCTCTTCAATTACTTACGATACTATCTTTACAATTCAGATCCAATTTCTCACAAA
AGGCATGTGGAAGCATTGTTTATGTCAGAAACATGAGAAATCCGAAAAGTGGGTTGATATTGTCCCTAGTCACAAGCCTC
ATCGTAGTAACGGTACTATATCAAATAATTATATGATAAATATTCTATGACATATATAGGCTAATATTGGCTTGTTTGTG
TTGAAATATGCAGGCAGATTTCGAGTCGTCTCTTACAACACCCTAGCTCATGTAGTTTATTCTTACTCCCTCATTGTCGT
ATTATCAAAAATCTCTTAGTTATACAAGTATACTTTATATATGTTTTGACATATCGATGGACATGCTCTTAATAGTAAGG
GTCTTGTGTTTGTGTAGCGG
>AT1G45150 | chr1:17082504-17083003 REVERSE LENGTH=500
TGTGCATGAAGAGCATGGAGAAGGAGTAAAATGCATCGTCTTATCATAATTTGTAATAAATAATAAATTTAAGACGACAA
TTTTTTTTTTTGTAAAAACTGACTATAAATAATTAGTGTTACTTAGAAAACCAAATTAGCTTCAAAAATTAAAAAGGTAT
AAAAAAAATAAGAAGATTAAAATCTGTAAATTTAATTAGATAAAACATGGCTTAAAAGATTTTTGTATTTTAATAGTGAA
CAAATTAATAATCAAATAACATATGATTTTGGTTATAAAATCAACTAATCAATAAGAAATCTTCTAAAAATATGTAAAAA
AATTTCTATAGTTGACAAATTTAAAGTGTTTTTTTTTTTTTAAACAAAATTTAGGGTGGATAAAAAAAAATTTAACTCTC
TTTTATTTCATAAACCATTTTGTTGCAAATTCCCAAAAGAATATTGCAGCAAAAAAGCTTCAATGAGTTAAAGCCTGCAA
GCTACTTTTTCAGTTTAGCC
>AT1G45160 | chr1:17090546-17091045 REVERSE LENGTH=500
CCCGAATATCAGGGGTTGGCGGATACGGATCCGGAGACTGAAATGACGGATCCGCCTGTTACGGATACGGATCCGGATAC
CTCCAAAATACCGGATATCCGGATCCGTAACAGGCCTATTTGATATAGATGTACAAACAAAATCAGTATATCTTTTTCCC
ATGTGTTGCTTTCTCATAAAAATTAAATTGGTACAAATATACTTTTGTTTCGGGTTTCTAACATCTTACTTTATTAACTT
GAATCAGGAATTAGAATTACATAGTTATCAATAAACATATACATATACAACCAATATTTAGATAGAAAAAACTAATCGAA
AAAGTAAAATATCAAAGATTTTTTTCAAACAGAGATTTATTATTATTGTAATTCATGAATCAGAATATCTTTCCCATGTG
TTGTGTGCTCATTAAAAAAATAATTTGTTTTGGGTTTTGAAACGGTAACAGATCAAATAAAACAATTAATAAAAATTGAA
AGATGTCACGGCCGCGAGTC
>AT1G69580 | chr1:26171443-26171942 FORWARD LENGTH=500
TATATTTAAAATGTACTTCCCAAATAATATAGTAGGATATGGTATAACGTAACACTGCAACTTATACGGATCGTGCAAAA
TCCTAAAAGGCCATTTTGCAATAATATAACCAACAAAAAATCATTTTTACAAAACATGAAAAGAAAGTAACATAGAGGAC
CATATTAAAATAGGTGGTAATAATTGCAAACAAAGAATTTTCACTTGCACATACGATATGTGTCCATTAGGATTGATCGA
TGTCTATACGACCAAAACCTAAGTGTACAAACCTTTCTTTTATCTGATCTTATTGCCTCATATATGGAAGAAAAAGGTAA
CACCAATTTACAAAAAGGCAACAAATAAGAAGAAAAAAAAAAGTGGTGTGAAATCGGGAAATGATCGAAGAAAGAGAAAT
AAAAAAACACATACTAACCAAAAAATAATAATAATCATAAAGAAAGAAAGAGGAAAGGGTCAAGAGAGCATATATTCTCT
TCTCCAACAGAACCCCACTC
>AT1G69590 | chr1:26180245-26180744 REVERSE LENGTH=500
TAAAGCATTGTTTGCGAGGAGAATAAATGAATAACAGTTGGTGTTACGTTTTGTCGTTTATCATAAACCTAGTCACCAAT
CACGCTTAATTAGAATCCAATTTACAACAATCGGGAGATATTTGACCATACAATAAAAATAATTAAATAAACGTATTTAT
TGTTTTACTAATAATTCGTTGACAGAGACTTTGATTTAACAATTTATTTACTCGTATCACAATTAGAATCATAAAGACGG
ATTAGAACAATCTCCTAACGATCTTGTCAATGACCGAAATAGCACGCGCATCCCGCAAACCGGCCACTAAGGTTGGAGAA
AAAGTCATTTGTAGCCGAAATTTTAAATGTCATATGATCATGGGGTCATTTTTGCGTAACGTTTCTATCTATGTATATAC
CTATTGAATAAGTAGGTAAATGACACAAAGTAAGACTTAATTAGATAAATAACAAATGCTAAAATTCACTACTAGAAAAA
TAAACAGAAACAAAGACTAG
>AT1G47210 | chr1:17300451-17300950 FORWARD LENGTH=500
AAAAGGATCAAAATTTTATTTAAAAAAACCCTAAAAAACTAGTTAGTTTTAAAAAGTCATGATCTTGTTTAAAGAAAATT
GTACATTTAACAATTCTAAATATTTTATTAAAAAATATAAGATTAGTAAAGTACAAAATATCACAATCTTTTTTTTTTTT
TTTTTTTTTGTCAAAGACAAAATATTACAATCTAAATTATAAATTTAACAGATGTCTTCGAAGGGACAAAAATGTCAAAT
GTCAAATTTGTTTCTGAATCGAACCACCACGGCCAAAACCCCAATCTTTACCGGTCAAAAACATTTTCAGGCAAAATCTG
AAAACAAAAAAACATAAATCACCCGCCCAAACAAATTTCAGAGAATTTTCGCACCTCCAAAATTTTTTAGTTGACTCCCA
AAAAACTCAAACTCCAAAAAAATCACAGAGAGCGCCACAATCAGAAAAAATGGCGCTTTTGCTCTTCCCTTTTTCTTCCC
CTTCTCACCTTCTCTTCTTC
>AT1G69570 | chr1:26163497-26163996 REVERSE LENGTH=500
AACTATTTTTTTTTTTTTTTTGGAGCAACATGAATAACCAAACATTTTTATGTTTTCGGCCACAAAGGAATCGCAGTGAA
AAAAAATCTAAACTATAGTTAGAGAATTCAAACACCAATCCGTGATAACTATTGAACAACCAAACTACTTTACTAATTAC
TTTTAGCAAATTTGTTAATAATTAATGTAGACTTATACATACGTCAACGGATTTGTAAAACCGGGTTTAGAAAAAACATG
AACTTGAGATGAATTCGGGTCATAGTTTAAAACCTTTTTTTCTTCGAAATGTGTTTTAATTTGTTTATTAGTATGACTTT
CATGTTACGTAGATCTGACTTTTTATCATCTGTTTTTAGGTTTATCTTTTTCAATACGTTTACACCATTTTGAATAAGAA
CCAAGTGTTTCTTCTATTATTCCTTTTAAAATCCGACGTGGCAAAACCAAGGGGAGGTGAGAAAATCTTTAAAACGCCAC
TAGAAAGGGGAATCAAAAAG
>AT1G47220 | chr1:17303176-17303675 FORWARD LENGTH=500
GGTGTGAGAAACCAGATAAGGGGATGCAGGACAACGTACCTCCAAGTGTTGGTTGCAAAATCAAAAACTTCACAAGTTGT
AGCGTTCTCGTTTAGGCCTAACTCAGCGGAATAAGCAAATCAAATCGAAATTATAATTAGGGTTCTACTTTACAATTTTC
TCCAAAGTAAAATTACAAGTTTTAGATTAAAAAAAGATAATTATATGTAATTACTTTTTGAGATTTTTAATCAAGTAAAA
AAAGGTAATTTCTCTAAATTAACACGTTTTGGAACGATTTTTTTTTTAATTTCCTTTTTTTAATTACTTGGGATTTCGTG
TTCAACAAGTTATTGTTTTGGGCTTTGGTTTAATTTTCCTTTTTTTTTTAGTCTGTCTCATCTCTCATCTGAATTCTGAA
ACCTGGTTGTTTTAGGATAGAGTCTTCTACTCTATATATAGGACTTAGTGTAAGATTTATTGTTGTTCTTTCGAAGATGT
GTTCTTGTTTTTCGATAAAT
>AT1G69560 | chr1:26157255-26157754 FORWARD LENGTH=500
CACTGCTCACAACGTAGGAAACGTGTTCCCTGTCCTTTACTCTTTCTCTGTCCTAGCATTTTTATTTATTTCTTTCATCT
CTATACGTTTCCACATTCCTAGTTTTTTCAAAATTAAGTAGTGACAATTATTGTGAAAATGTTATTGGATTTTATTGTAA
ATGTAGATTATAGCTATTTGGTTATAACTTAAACCAGAGATAATAATACTATTTATACAATAATCCTAAATTAAAATATC
TAGAATGTAAATTAAACTGAGTGTTGAAAACAATTTACAATGCATAAATACAAATGTATAGAAATATATATCAGCTTTCA
AATCAGTCCGTGACAGTCCATGAACCTTTTAACAGTTGTATAACAGCATTTTGTCAGAAAACAAGGTCACAACATATACA
TACACGCACATAGCTTAGAGCCATACGTAATAATATCACACAAATATCAATTATGATGTTCAAAGTCATATTTAATATTT
GCTCTTCTCCTCCAATGAGG
>AT1G18890 | chr1:6525963-6526462 REVERSE LENGTH=500
CTGTTAATTATACGTTTGGCCGTAATGTTTTGAAGTCTGCCTATATTTCTTTTCAATAAATGCTCTTTTAATTAGGTTTT
AATTTGGTGAAATCCAACCTTTAAATTTTCTGATGCTGTTAAATCTAAGAGTTTGAATTTTCTAAAATCATTGTTGTCGG
TTATCATTTGTACATCTTGATAGAACTATAATATGATCAATATAAACTTATAATAATAATAACTGAAAATACAAATGATT
TTGTTTGTTTGTTTATAAAACCACTGAAAAATGCAAGAGTTAATCCACTGAGTTCAACCAAAAAATAAAGAAGTGAATTC
TATTAGTCATAAGCTTGGACCAAAAAATCCATCTAGAAGAAAAAAAAAATTGAAAAAAAATTACAAGTTTCTAAGAAGAT
GGTGCAATGGTTAGAAAAATCTCTCAAGTTATTAAATGCATCATAAACTAATACTGTATATTACTATACACAAAAATCAA
AGACTCCCTTTTTTTTAATT
>AT1G69530 | chr1:26141336-26141835 FORWARD LENGTH=500
ATCCATTACTTCTACATACTATACCAAATTCAAAATTTAGAACTACCTATTTTGTAGACTAAAACTTTCTCAAGCTTAAA
TTGTTTCTTGATAGACTAAATATATTATCCCAAGGTAAAGTTGGTGTTTATGTGTGTTTGAAGGCGCCTGAAAAAAATAG
AAACCACACGACTCGTCTTGTATGTAGCTCACATGTGTCTTTGCCTCTTTGCTTTTTCATGCCATTAAATATTAAATCTT
CAGCGGTTTTTGGTCCCCAACAATAAAAATATATTTTCTTACTATATTCTATAGTTCATTAATATTACATTGAATAAACC
TAATGTTTTTTAATATGAAAAACCAGAAAAATAAAATTGCATTCGGAGTTTTGGTCTTGTTTTGAAAAGAAAAGAAAAAA
GTGGAAGCTAGTTGCATTAACATTAAACAGTGGCAAAAACGTAAATCATTCACTCACTAAGTTTTTCTATAAATTGAACT
ACTCCCCTCCTCTGCTTTTT
>AT1G69540 | chr1:26147572-26148071 REVERSE LENGTH=500
AGAGATCAACAAAAGTTTAAGTCGAATTCAGTTTCTTGGTTGACAAATACAGGCTTATTAATCCCCCACCAACATAGAAA
TCCAGTTTCTAATCACACTTTCTAAAAGTATGAACCAATTTTTTTCTTTTTTAAAAATCTCTTTTACCAAATATCTGAAA
TCATCAAAACATACTAATAAGCATGTACTATACAAAACATAGATGGTTCAAGAAAAAACACACGTGAAATATAAAACAAA
AGAAACAACGGTTTATATAAAACTAATCAACACGTGTAGACCGTATGATTCTCAACCGTAAGGTGCTTAGTTCGCCGTTA
CGGCACCATCCTCATCAGATCTAAGTGCCACATTCCTAGGAAACGAAACCCGATGAGCTTGACACGTGAAACGTCGGTTA
GTAGCTTCTAGTAACTGATTTACTTTGGTGGTTAGCCCAAATGAGTGGTCCAATAAAAAAAGAAAGCGGGTAAGTCGTTG
TTTCTGTTCTGTGAAGTAAC
>AT1G69550 | chr1:26153556-26154055 REVERSE LENGTH=500
ATTGGGTTATTTTGGGCCTAAAAGCATACATTACACATTAAAAGCCCATAGTGTTTATCATCATCCTCATCGTTGCTGCT
TCTCTCCTTCCTCTTCCGCAATTGATTTTCTCTACAAATTCCTTCAGCGCTGCAACCAACAGAAGCGACGTAATCCTCAT
CGTAGGTTCCCGAATAGACTCCAGCGTGATCAACGACTCCGATCCGCTTCTAAAATGTATTTCAGTTTTCATCAATTGTT
TATACGAGAAGAAGAGAACGAACAAGATTCTACGAACCGGTTCAGATTCCGGTTCTCATCCACAATGGTAAACCGGTTCG
CCACATTCTGGATTGATTTCATCGAAACCAATGTACCAAAATCCAAAACCCCTCCTTTTGTTATACTTTTTTTCATTAAA
AGGCTTAGCATAATTAGATAGTCCATTAATTATACAAGCCCATTGAGCCCATAACGTATTAATCTGATCTATATACATTA
TATTTTTTTCTCAATTCCTT
>AT1G18880 | chr1:6520248-6520747 FORWARD LENGTH=500
TTGAAAGTTTATTGCATTCAACTAAAAAGCCAATTGTCAACATTACAGAAATATGTTCGTATTGGCACAATATATGATTC
TTAAACAACTCTTCTTAGCTTTCTTCTTCTTCTTTTATCATTTTTTCATATTGTTTAAGAATACCTACTAGATGAAAAGT
AAAAGGATAGATTCGTTGTCGATATTACAGATATTAAAGATGAACTCTTGACTGCTACTTAATGTTTAAATAACGAGTTA
AGAATATTACATAAGTCATGGCAACAAATAAACTAATAAGTTATCCGAACGTTAGTGTGTTAGTTGACAAATCAAAACAA
TGAAGTGAGGAATACCAACTCCAGTCCTCTCCTTTCGATAAAGCCGACTCTTTTTACTCAAATCTATATTCTAATCCAAC
ACTTTTGTTTTGGTATAATCTCCAAATAGCTTTTTTGGTCTCATAATGAGATCCTTCTCACTTCCCACTAATATATATAT
ACACACACACATATACTAAC
>AT1G47230 | chr1:17306074-17306573 FORWARD LENGTH=500
CTAATATAAGATAAGTGTCCGTTGGTGTCAATTATTTTTGTTAAATTAATAGCTGAATTTGTCGAAAAAATTATATAGGA
AATGGTGTTAAATGAATTCCTAGTTCAATGATTTTTTTTTATTATTGTTTAGACAAAATATTTTCATATGGTTTAGTGGA
TTTATTTTTCTGTATCCAAAAAAAAATCAAAAATGTAAAACTAAACCCAAAAAAAGTATAAAAAAAAAACAAATGCAAAA
CCGATTTTTTTTTAAATTTTTTAAAAGCATCTCACTTAATTCCGAATCTTAACCAAAACCGAAAAAAAAACAAATCAACT
ACTAATAATTTCCTTAATTAAAAGCATTCATTGATTGTTATTTTCATCTTTAATTAAGTGAATAAAACAATAATGATTGT
CTAAATATAGGAGTGAAACTTTTTGAAGGGTAAAAAGGAGAAAACAGCCGCCAAATAAATGTGGAAATGAAATCTGCAAA
AAAGCCCCAAATTTTGGATA
>AT1G13690 | chr1:4692789-4693288 FORWARD LENGTH=500
ATCAAATTATTTTAAACATCTGGCTAATCTTAGCATGCATAAAGCATTATATTTTTGGGCTTAGTTTAACTCAAGTTTTT
TTTAAAATAGGCTCCAAATGGAACAAAAAATTAAAGGAAACTAAACATTTAGATACCTACGAAGTAAACTTCTGAAATCT
GAACAATATTTTGACTGTTTTTTTTGTCTATTTGGTTGATCCGTTGATTATGGCGTTTGAATAATAATACGTGAATGTAT
CAATTGTCATATTCGGTGGTAGTTTAGCAAAAAAATAAATATGCTTAAAAAAAAAGCAAAAAATAAATATATGGGGTGGC
AAAAAAAAAATTGTTGGGATACTTTTTGGCTTGATGTCAAAAAAACAAAAAGGTAATAAGGAAATTTTATAATCTCAAAA
CAAAATTTATTGGGCCGACCCGCCAAAAACACATATGTATTATTGGGCCAATCCGCCAAAAAGCCCATTTATACGATGGA
AACAAAAAAAGAAAAAAAAT
>AT1G13740 | chr1:4713174-4713673 FORWARD LENGTH=500
CTTCGTGGGTCCTTTGGTCTAACCCACGTGAGTGACGTTGTCGAGTCGCTAGATTTATCATATTCAAATTATGTTGTTGT
TAACTCTCCCAATATAAATAAGATTACAAGAGATTGTAAAATTATAAATCAACGATACCATAAGTAATCACTAATCAGGT
CTGTCATTTTCTTACTCTCTATATACGTTTATGTCTGATTTTGTTAATTTTTGAGGTAATATTTTTTTTTTTCGAGTTTG
AGATTTTTTTTTTTCTCTTTTACAAAAACTTGTGCAAAAAAATTAAAAAGAAAAGGGGAAAAAGGAGAAAACGGATCTTT
TTACTTGGGAGACACGTGTCGTGACACTGGATAACTCAGTCACTTTACGACACGTTTCTTGAAGCAGCACTATGGAACGC
CGACGTAATCCACCGGCCACGTGTCGTTCAGGCAGCTCTCTCGGCGGCCACTTGCCTCCTCTCAGTCAAGGCCTGTCTCT
CTTTCTTTCTTTCTTTCTTC
>AT1G47290 | chr1:17335349-17335848 FORWARD LENGTH=500
ATACTTTCATGAGAAATTACTATAGATCAAAACAAAGTATCAAAGCAATAACCAATAAATTATTGCACATTCGACGAGTT
TGAATGGTAACCACTATAATAGAAATACAATTTTGTATAACTTTGACAGTTATTAATCACAAAAACTTTATTAAAGTGTT
ACAAAAAGTTTTATTCTCAGTTTTTTTTACAGCTTTCTTATACAGCTCTTTCTAACAACTTTCTTATACAACTTCTTCAG
CTTTGCACTATTCCGATAAAGCGAACAACTCCAACTAACAGCTAAAAAACTTGTACAATTTTTGGTTACCAATCAGACCG
ACATAAAAACTTTGTAAGTAACATACATATTTATAAATATAAGTATTCTTTCAGCTAAAATTGCATTTATAAATTTTAAT
AAAGTTTGCTTTTTGTTGGCAGAAAATTAAACGAATAAATTATGCAATTAATTCAGATTTCAAAAAATAAAATAAACACC
ACCTCGATTTCATCTGAAAT
>AT1G13750 | chr1:4718236-4718735 REVERSE LENGTH=500
ATATATGATGAATGCTTAAAATAAATAAATATATTTCAATAACCGCAGGCGTTATACTTTTAGTGACTTGATTTATCTCT
CTTTACTCGGATTTCATGCAAAACGGCCTAACAACAACAAAGGACTTATTATTCTTCTCTCATTGGATGGCCCATATGAT
ATCCCAAAAGCATTGACACTTTGGATTAGAGATCATGTATAGCACGCCTTAGAAGAAGGATTTTTACATGAATGTCATAT
GGATCCAATGTATTAATCTTGTTTATGTTAAATTCTTGAGTAATCTTTTTCTCATTCAGACATTAAAAAATCTCGAGTTC
ACTAAATTTAAGCAATTTAAAATTCCGCTAATCAAAACTTGATGTGAATTCTTCTACTCCAGTGCAATGTAAATTGGCCG
TTGACGAGCAAAGTCTTGACTTTTTTATATCATTGAGGGGGAATCTCAAGACTGGATATTCTAATTATTAAAGACTCTTC
TTATTAATCTAATCTTCTTC
>AT1G47280 | chr1:17334407-17334906 REVERSE LENGTH=500
TGATAAGATCAACCAAATGTTTGTAGCCCATGATTTTTTTATTGGTCGACACCAATATTTTTTTTTTAGTTGGATTGACA
GGTTTAATCAGAATTGACCTAACCCAACAACCAAATCAAAGAAGTAGTGGTAACATATATTCTTGTGGCAAGCATTATCT
ACGAGATTGAAAATGTGAGTAATAGTGGATCATGACATGTTTAGTATGTCTCCAGTAAACATGTATTGCAGAATTGGATC
AACGGCAAGGGACACGAGTGGTGATATTAGGATCAAGACATGAAAACCTATCAATATTGATAAAAAAAACAAGAAAATGA
AAGATATAAAATCACTGAAAACATACATACATTTCAAATGAAATCAAAAATATCATCAACAATAAAACTGTGTTATTATT
ATTAAAAAAAAAAAAAAAAAAATTGTGTTCCGATCGTTTTGCCGTTTAAGTCGCTCTTATTACTCTATAAATAGTACACT
TCTTTTGTCATATAGAAGAC
>AT1G47240 | chr1:17311398-17311897 REVERSE LENGTH=500
CATCAAAAAAAAAAAAACATTTTATCAATGGTTGAGTTTCTGCTCATAAATTTTTGGAATGTGAGTAATACAATCATATC
AACTATGCTATTCATGAAGCTCTAAAAAACTAATCATGAATCTTATATTGGAAACTCAATAAACTTTTGGTGTGGGATAT
TTAGTTTCACACATTGTGATCTATAAAAGAGAGGAAGAGATAGATCAAGCAATGGATCTAAAAATGTATAAAACACACAC
TTTATTCACTACCTTGTATTCAATTAACGTCATTAAAAAGCAAAGCTTTATTCAAATTTGTGACAATACAACTATGGCAA
CACTACACTAAATACATAATTTCAAAGCAAATTTATAACATAAAGTTTTTCTTCTTTTTTAGGCATTAATATAATAAAGT
TGAATCTGGTACCAAAAAGTTACGAAAAAGAAACGCATTAATCTCTTTTTTAAAAAGCATCTGATTAAGTGCCTGCGTCT
TCTTCTTCTTTTATCCCTCC
>AT1G13730 | chr1:4709324-4709823 FORWARD LENGTH=500
AAAAAAAAAACGATTCATGGGTTCCTCGAACCATGCATATCCACTAGTTCTTTATTGGGCCGATAATAGGGGAACTCTTA
AATCAGCACATCAAGCTTCGTAGGAAGAAAATATGTTTTTTGTGGGGCTTAATCTGTTTTATTTCAAAACAAATCATTCT
ATAACAAATTTTGATCTCAAATTCACGATTAAATAATATACACAAGTTTGAGTCTTATGAAGTATATATTTTATTGCAAT
GAGCCTTAAATAAAAAGTCATAATTTGTTGTTTTATTATATAATGTTATACTGAACAAGCATTCCAAAAAGGCCTCCGTA
GCATAGTGGTATTGCGTTCGCTTCGTAAGCGAAAGGCCGCGAGTTCGATCCTCGCCGGGGGCTTCTTTTACTCACTCTTT
TTTATATCTCTTTCTTTTTTATGAAATTAGAATACAATTCTTCTTAGCCACAACTTTCCATAACTCAACAATATACATAA
TCATCAAAAACAAACAATTC
>AT1G13710 | chr1:4704658-4705157 REVERSE LENGTH=500
TATACATGAATGAAAATATCTTGACTTTGTTGCAATATTTTATGCATGACACAACTATATTTTGGTAATATAATTGCAAA
AGTATATGAAAAAAAATTTGTTTTTAAATCTCCACACAAACCATATGAAGTGCATTACATTGAAATTATTGTTCATAGAA
ACCCTGCAAAACCCTTACAAAAATAAATTCACTTTTATCTTAAACCAATAAAATTTAGCTTAAATACAATACCAGCGATG
ACATTTTTTATTTATTAGACTGAATATAAATAGCAAGTTTCAAAAACATTTAGTAAATAACAAAATGAAAATCTACATAA
AAAAACACTCCGCCATTAAACCATTGACTAGCCTTTTGACCTATCATGCAAATACAAATTTTAAAAAATTTAATTCGCCA
TTAATATTTTACTCTAATTCAAAAGACCTGATTAATTACTAAATCACATCTATATAAACACTCTTCCCATGCACACACAC
TTCATATCTTCTTCATAAAC
>AT1G47250 | chr1:17318677-17319176 FORWARD LENGTH=500
TTACGATTTCTGTGTTCAAAGCAGACTTTAGGAACGAGCCAATTTGGTTCAAAAACCTTCTCTGTAATGATCTACATTCA
TAGATTAAAACATAGTTTGCAGTAAGAAAAAACAATAAAAATAATATAAAAGTTATTTTTTTTAATTTGTGAAAAATCCA
AAATATCATTGTTTTAGGATCAGAGGGAATAGTAAATTTATAATCAGTGTAGTGAAAAATGTGTAAATAAATAATGTAAA
ACCAATTGAAACTGCAAATGTTAAATTATGAATTAAATTAATTACTATAAAAAGAAATAATATAATGCTAAGTATTTATT
TATAAAATTATAATCCTTTTAAATGTGTAAAAAATAATAAAGAGTAATGGATAATTAAACCCAGCCCATTAAGTTTCATA
AGCCCATTTTACTCTACTGTCTTCTTTCTCTTTTTTTTGACAATCTTTACTTTCTTCTTCTAAGCTCTATAAGAGAGACC
ATCCTCCTCTAGCTTGAAGC
>AT1G13700 | chr1:4696024-4696523 REVERSE LENGTH=500
TATCCACCTTTTGTATTCACATCTATCATTTGGACTAATTAATTATCCGATGAAGCACCCCATAAGATAAAAATCCTTTC
CTCTGTATACCCTTCTTAAATAGCATAACCCTTTTTTCTTCTGAACCCTAAATTCTGCTAAACACCTCACAAGATAGATA
AACCATCTTCTCTTATTTTTCTTGTTATTACTTGAGTTTATCAAGTATTATTACTGGTAATTCCTCGAATTTATCCAATT
TTGTTTGTTTTTACTTTTGTTTGTGTGTGTGTGTGTTTTACTTTTATCACGACGATATGCACGTGAAAATCCAGAAGGTA
AAAAATCTCTTTCTGCTGATTCTTCTTCGCTCCCAAGAGGCATTTTTGTTAGTATTTTATAAAGGCGAGATTATTAGAAA
ATCCTTTGTTTGTTTTTTACACACAATATTAATATATATGTAGATATAGCCTATGGCTATGTGTTATATAATCATTATTA
TTTGGTGCTTTGTTCAATCT
>AT1G47260 | chr1:17323485-17323984 REVERSE LENGTH=500
TCTTCGTCGCTGGAGTCAACGAAAAAACTTATTGACGGAACAAGAGATTGTGATTATAAGAAGAAAAAAATTTGAGAGAG
AAATCGCCCACGCGTAAATATCACTTGCCCGACTTCTTTCTAGTATAACTCCAAGAAAAACACCCAAGAAACTCCATCTT
CTACATTCTTGACCCCATTTTAGATACAAACAATGTTTTTTCCAATCCTTATACTAAAAACTATTTCTTTGCTTTATGCA
ATACTTCCAATATCCAATGCACAATATAAGCTAATATCTCTATTTTTATCTCTTTATTTTCTTTGCTAAATTATATTAAT
TATTTTACTCATTTTTGTGTTTGTCTCCTGAAAGCTTTGTTCCATCTCCTTACATTGCAAAACGAATCTATCCGGATTTT
GTATTCACAATCTCTGTAAGTCCAACCAATAAATTTCGGTTTGGTTTAGCTTACCAGTTACCACTCCATACTCTAAAAAT
TTAGAGGTCAACAAAATAAA
>AT1G47270 | chr1:17326056-17326555 FORWARD LENGTH=500
AGCATCCTGATCCTTCTGTTTTGTACATGAACCTTGATTCAGTCTTTTAAAAGTTCATGTTCAATCTTTTTATATAGACG
TCTTTGTAATGTGTAATATCATCTCTGTATCATGGATGTTTGTACAATATTTCATATAAATAACAACACCTTTTGGCAAA
AAAAAAAACAACATCAAATTCTTGTATTTACTTAGTTACATATAATTCAATTTAACATACACAATAAAATAACCTGATAC
GTAATATTTCTTATTATTAATTTCTTTGTAAATTTACTAAAAATTTAAAATACACCTTCAAATATCATATTTCGTGCCAA
TTAATAAAATTTTAAAAAAATCCAGTTGTAATTAACTCTCAAAAAAGCAAAAATTATCAGCTAATAAATAGTTTTACAAA
AAAAAAATCCTATTTTGAGTAATTTACTAATTTCAATTGAAAAACATGAGCCGCGCTTAGTCTTTTTCCGTTTTACTAAT
TAAAAGAAAAAAACCCATCT
>AT1G18870 | chr1:6514929-6515428 FORWARD LENGTH=500
ATTTAAACTTCATAAAACATTATTAATATTTAAATTTATAAAAAGTTTATTATATCAAAAAAATTAACATCATTATATAA
CATATAGAGTTTAAAAAATCTCAAAACAATTTCGTCCTATTTTGTGATTCGAAATTTTAAGAATGAACATATATTAACCA
ATAGGCGAAAAATGTGTGGGTTCAATGTCCCGTAACGACTAAAATATTTTGACAATGATTCATAAAGATATTATAAATAA
GATCAATATTAATAAAATAAATAGTTTTTATTGTAGACGGGTTTGGCAGGACGTTACTTAGTAACAATTGCAAACTATAA
AATAATTTACAAATTTTTATATATATTAATTGTTAAAAATGAGTTGTCGGGTTAAAATCTAGTTATAGACCGAATTTCTT
GAGCAGTTTTCATGAAACTCAAAACGAAATTTAACATAATGTGGGACCAATTTCAGGATCACATCTATATATATGTATAT
ATATTCAGGCAAGACATATC
>AT1G18860 | chr1:6508992-6509491 FORWARD LENGTH=500
ATTCTCATCAAGAACACGACCATATTATAAGATCCAAGGTATCATAAATTTCCTTTTGTATAGTTTTCAAATATTTAGAC
GTCATTTATAAATCGCATAAATCAATCCTTGGAATTACATACATGTATCTTTCATAATCTTATCACATAGATGGTTTGTT
TTATCCAAAATCCATTTTTATTAATTGATTGATTAGTCTTAATCAATGAATCTTAATTTGAATTCTAAAATCATACTAAA
TTAGATCTTCAAATCTCTTGTCAGTTTCATAATTTTCTGTCTTTGCGGAGGTTTTTACGAAGAATTTGCTCATCTATATA
TCACAAGTACAATAATTATGAGAAAGAAAGAAAAAAATATGTATTGGATTTTTGAGGCATGCATATATAATTTGAGGAAA
GATCAACCAAACGATAGATATTTGTATATTTGTTAAGCATATCGTGATTAACCATATCTTATAAACGTATGATGAGATCA
GTTGGACTCAACTAAAGTCG
>AT1G18850 | chr1:6506425-6506924 REVERSE LENGTH=500
TAACACTAGAGTTGTAATTAAATTTACCAACATAATCTTACGTTATATGAGTTTTAAACTAGAAACTAATTGACCATATA
TCATGATATATTTGATGAATTATCATGGACATATCACATGTGATTGATAATTTGATATTAACAAGTACATATTTAAATGG
ACCACGATCTAAGGCCTTTTGCTGGTTGCGTAGAGTTATGTATATGCCATTGACATTTTAGAATAAATAGTCAGCTTGTT
GACTTGGTGTTTTATTATAGCACATCATGTCTTAACTACTTTAACTTTTCTCTTAAAATTGTTTAGAAACATTTTCTACA
ATTAGCAAAAGAAAAAAAAAAGGCCAGAAAAAAAAAAAATTCAGCTAAATTCGTCGATGCCCAAAATCCGATAACACCGT
AATAAGTAAGAGAATACAGGGGTATATTTGGAAACAGATTAAAACGCAGAAAGTAGTGTTCCATTTACAAAACCCTAAAC
CCTAATTGCTCTCGCCTTCT
>AT1G46912 | chr1:17272021-17272520 FORWARD LENGTH=500
GGTCGTAGTTTTCAGTTGGGTTTCTTAAATTCTTTCCGGTATATTTTCCAATTTCTCTGTGTTTTTTTTTCAAAAAACAT
TCTTCCTTGTAAATAAACTTTACTTTGTTGATCAATAAATTTGACATTTTAACTATACAAAAATTGATATAGAAATAAAT
TTCGTCACTGAAAACATTCAATAGTGAAAATTTGTTTGATTTAATTTTTGACTTAACTATTTAAATAGTTACTTTATAAA
TTAAAGAAATTTTTGATGTAACTAGTTAAAAATATTAAGGGTTGTTTAAATAGAAATTCAATATTACAGAATATTACTAA
AACCCGTAAAAGCCAAGATAGTATTACGAAAACCCTAAACTTTTATATAGGAAACATTCTAAAAGATTATGGTAAATATC
AGAATATATATTTCTATTAACCTTACTTACTCCTTTTCATAAAATTGTACCATGTGATTTACTTTTTCCCCAAGTAAAAC
TGTATTCGTGAAGCAGAACC
>AT1G13620 | chr1:4667943-4668442 FORWARD LENGTH=500
GATGTTCTTGAATGTTACATCGTACTATTGACTTAGCAAGCACCTTATTATTTATTCTATTTGGTCAACAAGTTGTTTTT
CTTTAAAAATGTTATGAAAGGTGCCTTATAAGTTGATGTTCTAAGTTCGACCAAATTTTTTTTAATAAGATAGTATTATA
AGCTTATTGCGAAACATCAAATATAATTACATTTCAAGACTATGAAATATTTCATTTACTTAATTCAGTTATTTTTAGTA
ACTAGTTGGATTGGCTCAGTTTCTTTATGGGTGTGAACTTGGATCTCATGTTGTAATTCACAGTTTCTTACATTGTTCGG
GGATTTTAACGCATGTCCCAATGTCTATGCATGACAGGTTCCCAATAAAGACACATGGCTTATGGTAAGATAAAAATAGA
TTAGATTTGAAATTCTCTTGGGGGTTTTTCTTTCTTAGATCTCCTATATAAACACTAGTTAACCTTCTTCTAATCTTCAT
CATTCTTGCGTAATTTGATC
>AT1G46984 | chr1:17274222-17274721 FORWARD LENGTH=500
GGATTGGTAAAGTATAACAACAACTCTGTTTTGAGAAACCTCTGTTTTGAGAAACCTCTGTTTGAGTTGGCGTCTTCTGA
TTAATAATATACATTGGAAACGGTTTATTTTCCTACGAGAACTATCGCATCACGCCAGATAGAACCTAAAGTATGATCTC
GATTTATATATCTCCGAAACAAAAGTTATATACATATTTCTCCACGAAAACAAATAGTCCTCGTGAAAAATAGAACGTTT
TTCCACAATACTACTACATTCATCCTCTCAAATTAGTCCTCTAAATTAAATATTTTTTGACCTAACAATTAAAAAAAAAA
TAGAAATTAAAATATTTGAAATATATTAAATTGAAAACATTCTCAAAACGATAATGGTAAAGAAAAGATTGCATTACCTT
AAGTCTTTTTCTCCTAAAATCGTATCATGCGGTTAACTTTTCCCCCAAGTAAAAAAACTGTATTCGTCGAGCAACCCAAA
ACTTGTCAAGTAAAGACGCC
>AT1G46840 | chr1:17269685-17270184 FORWARD LENGTH=500
AGCAAACATGTTTGGTTTACAAATGTTCATATATGGTAAATAATTTTTTTTTTAAAGTTGAATAAATTATACATTCATTA
AAAAGAATAATAAATTTAATATTTAAAAATAAATTATGGTAAACAGTACAATATTTTTACGGAAACAGTTAAAATTCAGT
TGCGTGCAGAAAACAAATAAATAGGAAACTATATAATTTTTAAAGATTACGGTAAATATCAAAATATTTTTTGTACTTTC
CTTATTTTTTTGAGAAGGTAGAAAAATGTAAATATCAGAATATTATGTACCCTAAAATATTCTGATATTTATCTTTTTCT
ACTTTCTTTTTTTTTACCCACCTAATTTGATATATGGCTTCCTTTTTATCAAATTAAGTGGGTGAATATGTTTTCTACCT
TCTTCTTTTTTGGGGAATCCTTTTTGTAAAGCTGTATTCGTATTTCGTGGAGTAATGCAAAACCTTTTTTTCTTTGTATC
AAATTAGGGCAAAATTTGCC
>AT1G47056 | chr1:17277660-17278159 REVERSE LENGTH=500
TATGCGAGATATACAAAATCTATAAGATATGACCATATTTTTTTTTTGAGATATGTATGAGAGTTATATTATGTATTATT
TTTTATATCACATGATTGATATAAAAAATATCAAAATGGAAAGTAAAGTTAAAAAAAATAACGATTTGGAGGATTTTTTT
TTGTAGAAATCCCTAAAATATTCTTAGCTTATTTTCTCTAGAATGGATACGGCAACAAAGAGAAACATATTGTTAAAACT
TAAAAAACAAATGACAAACAATTTTATAACTAAAATGTCACAAACAAACAGAATTAACCGAAAAATAAATAAATAATAAA
CAATTTCACTCAAAAATCTAAATGAAAACTGTAAGCAACAGTTTCCACAAACTAATTTCACAACCTTACCTTTAAACCAA
CGCTCAAACTCACTAACCGACAAAATCAATATCCAAAATCGAAATCAAAATTCTCCTCTACGCCGCAGACGACGACGACG
ACCACCGGAGACTTTCGTGG
>AT1G46768 | chr1:17266537-17267036 REVERSE LENGTH=500
GAGAAGTACTGGACCAAAACCAAACCACTTGATTAATAGGAGAGCATCTAACTCAAGATAACATTTTGTATTAGTTTATG
TGGTCCTGTGATACCAACATTCAAGTCTCTGTCATACCAAAACACGGGTATTTGTCTTAATAAGCAACTTAGGAATAATA
TATGAAACAATCATCATCTATGAAAATAAAATATTTATCAAGAGTTTGAATTATTGAATCAAATATTTACAAAGGTTGAT
CATTTTCTAAAAGTTCTTGATTTGTATATAAACTGAGTTTTCGTGATTGTTTTTATAATTTTTGTAAGCCATCTGATCTC
GATGAATCTTCAGTATTCAATTTCAGTCGGTCTCCTAACCATCCATGACAAATTCAGTGATAATATAGTAAATAGATAAC
AAGTGAGACGTACGAGGTTACTTGGCTATTTCTACAAAACCAATATTTATGTCGGCCATAGTTCTATATTAAATATTGTC
ACCATACTTAATAAACTTCC
>AT1G46624 | chr1:17255260-17255759 FORWARD LENGTH=500
GTGTTTTTAATCAAGTTTTCTTAAGTGTGGATGTTGGATTTCGTATCCGGCCCAATACGCGGTTTGAGCCCAGCAGGGGA
CCCATCCAGGGAAAAGCCTGTTTAAGAAGACCGTCATTTCAAATTCGATTTAGGCTTTATTCGAGTAACGGAAGAATCTC
GAATTAAAGACGCTCATTAACTACTCGAGCTGGAGACTTCGTAACGTCCGAAGTAAAGGAAGCGAGATTTCCGGCGTAAG
ATCAGCGTAGTGATTAATTCGTTTGATTCGAAGTTCTTTGTATAAATATGTTTCATTTGCGATTGTACGGGGGACGGAGA
GATACACAGAAACTATAGAGAAATAAATATACTTTTTCCGATTGATCATTGTTCGTTTAACAAGTCTTAAGATCCTCGAA
GCATCCACAAAATTCTAATTGCAGATTCCGACATCCACAATTTGGCGCTAGAAGGAGGGGTTATTAAGTCTTTTACTTCA
GAACAGCGATCAAAGTCACC
>AT1G69520 | chr1:26127788-26128287 FORWARD LENGTH=500
AATAAGCGACCAGGTTTGCTTTGCAACGGTTGTAATATCAAGTCTCTTACCTTATCATACTTGGGACTGCAAATCTGTAT
CACTTACAAACCTCCTGGCTTGAAACGTCTATTGGACGATTGCAAATGATTTGCTTTAATGATCCATCAAATCCCTCTTA
ATGATTCATTACGCAAATCAAGTTCTATACTCAACTGAACAACCAATCCTGGCATTTTTATAATTGCTGATTTGTCTTGA
TGTTACATGAGATCCAAGATTACAATAATAGTCTTTGTGAGTTATGACGTCTTACTCAAACAAAGGCTTCATAATGTCGG
AATTGGGAAAGTCAACTCCAATACTTTCTTCACCAGTAGCGGCAACTTGCCGCCTTGGTTTTTGTTTTATTCTCTCTTTT
TCACCAACTAGTCCTCTTTTCTTTGTTGTTTCCTTCTTGACTTAACCTTTCCAAAGTAAGTAACTTTGTTCCCACCATTA
AATTAGAGTTTTATATGACC
>AT1G69523 | chr1:26129051-26129550 FORWARD LENGTH=500
ATCCTACATTAGTCTTTTTTCATAATCACCTGGTTTGATCTTGTTTATCATTAGGTAGGAGAAGCTATACCATTAAAAGA
TAACTCTGTGGATGCAGTTGTTGCAACACTGGTTCTATGTTCTGTCTCTGATGTCACTCAAACACTCAAAGGTAATCCTT
TCTTCCCTTATTGAGAAAGTAAGTAACCCTTTTCAGAAGTTCAATGGTAATTTCAGAAATCAAACGTGTGCTGAGACAAG
GAGGGGTTTTCATCTTCTTAGAACATGTTGCAGCAAAAGGTACATAAATTTGAGAGATATAAAACTCTTATATTGCAGAC
[truncated: 18,450,247 more chars]
