# Supplementary material for: MEME-LaB: motif analysis in clusters
Source: Bioinformatics. 2013 May 14;29(13):1696–7. doi: 10.1093/bioinformatics/btt248 (PMC3694638; doi:10.1093/bioinformatics/btt248)
Supplement: Supplementary Data [file supp_btt248_Supplementary_Data.zip › Supplementary_Data/Results_Files/command.sh]

echo $$>/cluster/data/webservices/apples/user_jobs/pebrown/u5iBkH/pid.shellcmd
/common/perl-5.10.0/bin/perl /cluster/paulbrown/apples/web_services/MEME-LaB/web_service_meme_lab.pl /cluster/paulbrown/apples/ /cluster/data/webservices/apples/user_jobs/pebrown/u5iBkH/input_parameters_u5iBkH
