# Supplementary material for: MEME-LaB: motif analysis in clusters
Source: Bioinformatics. 2013 May 14;29(13):1696–7. doi: 10.1093/bioinformatics/btt248 (PMC3694638; doi:10.1093/bioinformatics/btt248)
Supplement: Supplementary Data [file supp_btt248_Supplementary_Data.zip › Supplementary_Data/Results_Files/input_parameters_u5iBkH]

<?xml version="1.0"?>
<parameters><user_case_script type="script">web_service_meme_lab.pl</user_case_script><output_tmp_dir type="directory">/cluster/data/webservices/apples/user_jobs/pebrown/u5iBkH/</output_tmp_dir><where_to_get_sequences type="parameter">Upload a FASTA file</where_to_get_sequences><promoter_max_length type="parameter">500</promoter_max_length><num_motifs type="parameter">5</num_motifs><min_motif_width type="parameter">6</min_motif_width><max_motif_width type="parameter">12</max_motif_width><genelist type="file">/cluster/data/webservices/apples/user_jobs/pebrown/u5iBkH/input_files/44botrytisclusters.txt</genelist><gene_ids_fasta_file type="file">/cluster/data/webservices/apples/user_jobs/pebrown/u5iBkH/input_files/TAIR10_upstream_500_20101028.fasta</gene_ids_fasta_file><apples_queue_infofile type="queue">/cluster/data/webservices/apples/user_jobs/pebrown/u5iBkH/apples_queue.info</apples_queue_infofile></parameters>
